# Supplementary material for: Profiling small RNAs in fecal immunochemical tests: is it possible?
Source: Mol Cancer. 2023 Oct 3;22:161. doi: 10.1186/s12943-023-01869-w (PMC10546694; doi:10.1186/s12943-023-01869-w)
Supplement: Supplementary file 2 — Supplementary Material 2 [file 12943_2023_1869_MOESM2_ESM.xlsx]

## Sheet: A_Cohort_summary
	MITOS-stool	MITOS-FIT	BCSN-FIT	NORCCAP-Stool
Number of samples	57	185	11	13
Men vs women	25 / 32	89 / 96	NA	NA
Age	65.5 (3.97)	64.8 (4.17)	range	range
CRC	4	22	No findings	No findings
AA	25	80	-	-
nAA	6	30	-	-
Healthy	22	53	-	-
Total reads (10^6)	17.5 (8.6)	12.6 (5.1)	11.2 (3.9)	9.4 (1.2)
QC reads (10^6)	14.4 (7.0)	9.8 (4.0)	7.5 (1.4)	6.8 (0.8)
Reads mapping to miRNAs (10^3)	15.6 (17.3)	13.9 (8.6)	5.1 (5.5)	7.3 (6.0)
Percent mapped to miRNAs (%)	0.1 (0.1)	0.2 (0.1)	0.1 (0.1)	0.1 (0.1)
miRNAs observed (>= 10 reads)	69.3 (39.1)	39.8 (20.6)	23.1 (11.0)	38.3 (18.0)
Reads assessed taxonomy (36­-40 nts; 10^3)	1532.6 (1072.3)	855.72 (542.75)	346.3 (171.6)	226.1 (37.2)
Reads classified (10^3)	578.53 (397.3)	324.8 (225.2)	126.9 (61.8)	78.0 (20.1)
Percent classified	38.5 (7.0)	37.4 (5.5)	36.0 (7.3)	34.1 (5.0)

## Sheet: B_Sample_statistics
		Cutadapt							FastQC																		miRNA aligment			Genome aligment		Human unmapped reads		Human unmapped reads (>=36bp)		Kraken classified reads
Sample	Class	r_processed	r_with_adapters	r_written	bp_processed	quality_trimmed	bp_written	percent_trimmed	Total Sequences	% surviving	Sequences flagged as poor quality	Sequence length	%GC	total_deduplicated_percentage	avg_sequence_length	basic_statistics	per_base_sequence_quality	per_tile_sequence_quality	per_sequence_quality_scores	per_base_sequence_content	per_sequence_gc_content	per_base_n_content	sequence_length_distribution	sequence_duplication_levels	overrepresented_sequences	adapter_content	Mapped reads	%	Detected miRNAs	Mapped reads	%	Unmapped reads	%	Unmapped reads	%	Classified reads	% all	% >=36
TUR-0989AL	MITOS-FIT	4760756	4746817	4760756	354352021	709881	107012056	69.8006	3364229	0.706659	0	17-40	53	32.6431	25.9289	pass	pass	fail	pass	fail	pass	pass	warn	fail	fail	pass	6479	0.00192585	47	352276	0.104712	3005474	0.893362	276400	0.0919655	94731	0.0315195	0.342732
TUR-0172AL	MITOS-FIT	5912421	5904637	5912421	440718426	1190620	163884198	62.8143	4940460	0.835607	0	17-40	54	31.3922	28.1521	pass	pass	pass	pass	fail	pass	pass	warn	fail	warn	pass	5603	0.0011341	41	399704	0.0809042	4535153	0.917962	617101	0.136071	196254	0.043274	0.318026
TUR-3232AL	MITOS-FIT	5284639	5256163	5284639	398505441	773368	125730042	68.4496	3924763	0.742674	0	17-40	52	26.9532	26.0838	pass	pass	warn	pass	fail	pass	pass	warn	fail	fail	pass	8422	0.00214586	30	424992	0.108285	3491349	0.889569	422588	0.121039	138709	0.0397293	0.328237
TUR-1361AL	MITOS-FIT	7783834	7755697	7783834	586445487	1010135	172795398	70.5351	5427809	0.697318	0	17-40	53	22.2258	24.8629	pass	pass	warn	pass	fail	pass	pass	warn	fail	warn	pass	10279	0.00189377	22	529692	0.0975885	4887838	0.900518	342728	0.0701185	151434	0.0309818	0.441849
TUR-1352AL	MITOS-FIT	6585535	6570053	6585535	490471705	752875	172174726	64.8961	5349826	0.81236	0	17-40	53	31.564	26.7949	pass	pass	pass	pass	fail	pass	pass	warn	fail	warn	pass	27490	0.00513848	32	532250	0.0994892	4790086	0.895372	571615	0.119333	194453	0.0405949	0.340182
TUR-1022AL	MITOS-FIT	8540599	8514851	8540599	635868264	4503119	200495099	68.4691	6168137	0.722214	0	17-40	52	24.6096	26.7699	pass	pass	pass	pass	fail	pass	pass	warn	fail	warn	pass	5823	0.000944045	63	532835	0.0863851	5629479	0.912671	653393	0.116066	236943	0.0420897	0.362635
TUR-0580AL	MITOS-FIT	8377457	8353227	8377457	623694359	1525154	183483147	70.5812	5835561	0.696579	0	17-40	54	26.7828	25.7612	pass	pass	warn	pass	fail	pass	pass	warn	fail	warn	pass	6849	0.00117367	53	540313	0.0925897	5288399	0.906237	410250	0.0775755	160999	0.0304438	0.392441
TUR-3456AL	MITOS-FIT	9309767	9240309	9309767	698232525	1818105	253166334	63.7418	7404079	0.795302	0	17-40	53	23.1236	27.3051	pass	pass	pass	pass	fail	pass	pass	warn	fail	warn	pass	5981	0.000807798	35	551262	0.0744538	6846836	0.924738	968816	0.141498	584417	0.0853558	0.603228
TUR-1867AL	MITOS-FIT	9300236	9256327	9300236	697517700	1299895	246386367	64.6767	7676517	0.825411	0	17-40	53	23.3965	26.9374	pass	pass	pass	pass	fail	pass	pass	warn	fail	warn	pass	7206	0.000938707	57	565658	0.0736868	7103653	0.925374	748596	0.105382	320381	0.0451009	0.427976
TUR-0928AL	MITOS-FIT	7895074	7868483	7895074	587762332	1306086	186572297	68.2572	5905712	0.748025	0	17-40	52	27.062	26.3487	pass	pass	pass	pass	fail	pass	pass	warn	fail	warn	pass	5805	0.000982947	41	567352	0.0960683	5332555	0.902949	525943	0.0986287	160217	0.0300451	0.304628
TUR-0991AL	MITOS-FIT	8323789	8307502	8323789	619872921	1089764	198761729	67.9351	6542702	0.786024	0	17-40	53	28.8761	26.0116	pass	pass	pass	pass	fail	pass	pass	warn	fail	warn	pass	11046	0.00168829	35	583887	0.0892425	5947769	0.909069	457526	0.076924	169667	0.0285262	0.370836
TUR-1085AL	MITOS-FIT	8622119	8602421	8622119	642372848	25146181	192798667	69.9865	6065533	0.703485	0	17-40	54	20.6505	25.9221	pass	pass	pass	pass	fail	pass	pass	warn	fail	fail	pass	16422	0.00270743	29	588996	0.0971054	5460115	0.900187	411155	0.0753015	164769	0.0301768	0.400747
TUR-1314AL	MITOS-FIT	6807356	6795126	6807356	507253634	972658	180311799	64.4533	5414569	0.7954	0	17-40	52	36.1766	27.5291	pass	pass	pass	pass	fail	pass	pass	warn	fail	warn	pass	13376	0.00247037	39	589108	0.108801	4812085	0.888729	651261	0.135339	275749	0.0573034	0.423408
TUR-0665AL	MITOS-FIT	8277714	8256982	8277714	616165207	1003343	185055088	69.9666	5947437	0.718488	0	17-40	53	23.2183	25.6027	pass	pass	pass	pass	fail	pass	pass	warn	fail	warn	pass	9597	0.00161364	38	603036	0.101394	5334804	0.896992	393617	0.0737828	156082	0.0292573	0.396533
TUR-0984AL	MITOS-FIT	7929656	7915440	7929656	589905797	1325788	178182434	69.7948	5858818	0.738849	0	17-40	54	22.6919	25.6626	pass	pass	warn	pass	fail	pass	pass	warn	fail	fail	pass	7564	0.00129105	41	607678	0.10372	5243576	0.894989	290935	0.0554841	108268	0.0206477	0.372138
TUR-1194AL	MITOS-FIT	10662291	10647687	10662291	794127164	1122936	297417718	62.5478	8895808	0.834324	0	17-40	52	26.4702	27.9833	pass	pass	pass	pass	fail	pass	pass	warn	fail	fail	pass	6551	0.000736414	32	610377	0.068614	8278880	0.93065	1147621	0.13862	481019	0.0581019	0.419144
TUR-3320AL	MITOS-FIT	9975637	9921621	9975637	752577327	4945008	244777996	67.4747	7934859	0.795424	0	17-40	53	27.3326	25.8748	pass	pass	pass	pass	fail	pass	pass	warn	fail	fail	pass	7534	0.000949481	43	623809	0.0786163	7303516	0.920434	575195	0.0787559	226920	0.03107	0.39451
TUR-0534AL	MITOS-FIT	10421787	10410055	10421787	773287179	2147018	291379844	62.3193	8818955	0.846204	0	17-40	53	28.4842	27.8488	pass	pass	pass	pass	fail	pass	pass	warn	fail	fail	pass	7918	0.000897839	43	624426	0.070805	8186611	0.928297	1160021	0.141697	387183	0.0472947	0.333772
TUR-0923AL	MITOS-FIT	12437469	12420705	12437469	927455318	37952152	340191469	63.3199	10169526	0.817652	0	17-40	53	21.5999	27.2795	pass	pass	pass	pass	fail	pass	pass	warn	fail	warn	pass	8296	0.000815771	36	627579	0.0617117	9533651	0.937473	1369381	0.143637	521365	0.0546868	0.38073
TUR-0977AL	MITOS-FIT	9414350	9393289	9414350	700907791	1411734	222535592	68.2504	7089371	0.753039	0	17-40	54	22.2992	26.2303	pass	pass	pass	pass	fail	pass	pass	warn	fail	fail	pass	18357	0.00258937	37	644642	0.0909308	6426372	0.90648	597780	0.0930198	238817	0.037162	0.399507
TUR-4287AL	MITOS-FIT	9895111	9830488	9895111	742133325	1474979	258805491	65.1268	8255666	0.834318	0	17-40	53	23.6098	26.579	pass	pass	pass	pass	fail	pass	pass	warn	fail	warn	pass	12248	0.00148359	43	648813	0.07859	7594605	0.919926	718829	0.09465	301179	0.039657	0.418986
TUR-0955AL	MITOS-FIT	7971041	7949565	7971041	593891628	1374601	203753936	65.6917	6373546	0.799588	0	17-40	53	19.3361	27.4396	pass	pass	pass	pass	fail	fail	pass	warn	fail	fail	pass	5357	0.000840505	45	650815	0.102112	5717374	0.897048	742124	0.129802	255400	0.0446709	0.344147
TUR-1701AL	MITOS-FIT	11378375	11364792	11378375	847887693	1385164	311639452	63.2452	9505796	0.835426	0	17-40	53	28.1448	27.3333	pass	pass	pass	pass	fail	pass	pass	warn	fail	warn	pass	8611	0.000905868	40	653642	0.0687625	8843543	0.930332	1073933	0.121437	408059	0.046142	0.379967
TUR-0505AL	MITOS-FIT	7560052	7547855	7560052	562417681	1262124	168637094	70.0157	5527917	0.731201	0	17-40	54	22.7807	25.4711	pass	pass	warn	pass	fail	pass	pass	warn	fail	fail	pass	12450	0.0022522	34	668992	0.121021	4846475	0.876727	296255	0.0611279	124656	0.025721	0.420773
TUR-1641AL	MITOS-FIT	11017128	11003426	11017128	821311379	18715145	300230617	63.445	9292953	0.843501	0	17-40	52	28.9467	27.2622	pass	pass	pass	pass	fail	pass	pass	warn	fail	warn	pass	8535	0.000918438	49	677238	0.0728765	8607180	0.926205	998532	0.116012	326171	0.0378952	0.326651
TUR-1113AL	MITOS-FIT	11972474	11956135	11972474	890550691	34103478	330536178	62.8841	10169387	0.849397	0	17-40	53	22.985	27.7612	pass	pass	pass	pass	fail	warn	pass	warn	fail	fail	pass	9207	0.000905364	35	678431	0.0667131	9481749	0.932382	1234448	0.130192	467723	0.0493288	0.378892
TUR-1130AL	MITOS-FIT	14655716	14611693	14655716	1092933212	1875914	423848369	61.2192	11947952	0.815242	0	17-40	53	19.0647	28.2147	pass	pass	pass	pass	fail	pass	pass	warn	fail	warn	pass	11954	0.00100051	58	686480	0.0574559	11249518	0.941544	1921577	0.170814	863315	0.0767424	0.449274
TUR-0958AL	MITOS-FIT	9252235	9210460	9252235	697496412	1209088	218688195	68.6467	7263570	0.785061	0	17-40	54	25.6461	25.2038	pass	pass	pass	pass	fail	pass	pass	warn	fail	warn	pass	11435	0.00157429	52	712992	0.09816	6539143	0.900266	399995	0.0611693	144121	0.0220397	0.360307
TUR-1033AL	MITOS-FIT	8433563	8277248	8433563	627744431	1520751	207890836	66.8829	6262439	0.742561	0	17-40	53	30.8727	25.138	pass	pass	fail	pass	fail	pass	pass	warn	fail	warn	pass	13972	0.00223108	34	717060	0.114502	5531407	0.883267	314812	0.0569135	91177	0.0164835	0.289624
TUR-3128AL	MITOS-FIT	9539244	9505711	9539244	718910479	1474644	223704350	68.8829	7577025	0.7943	0	17-40	54	25.2877	25.1141	pass	pass	warn	pass	fail	pass	pass	warn	fail	warn	pass	15310	0.00202058	48	718953	0.0948859	6842762	0.903093	400938	0.058593	140207	0.0204898	0.349697
TUR-0249AL	MITOS-FIT	10496221	10477268	10496221	781970267	2423562	290031721	62.9101	8827161	0.840985	0	17-40	53	23.136	27.8454	pass	pass	pass	pass	fail	pass	pass	warn	fail	warn	pass	6569	0.00074418	21	737756	0.0835779	8082836	0.915678	1215730	0.150409	470290	0.0581838	0.386838
TUR-2271AL	MITOS-FIT	10744028	10674881	10744028	805802100	2761829	280448911	65.1963	8754035	0.814781	0	17-40	52	19.4332	26.5875	pass	pass	pass	pass	fail	pass	pass	warn	fail	fail	pass	7137	0.000815281	45	740014	0.084534	8006884	0.914651	860060	0.107415	407866	0.0509394	0.47423
TUR-0619AL	MITOS-FIT	11325383	11311701	11325383	843386891	11883326	288671504	65.7724	9051239	0.799199	0	17-40	52	24.3916	26.2442	pass	pass	pass	pass	fail	pass	pass	warn	fail	warn	pass	10485	0.0011584	38	747572	0.0825933	8293182	0.916248	865217	0.104329	314949	0.0379769	0.364012
TUR-0602AL	MITOS-FIT	10950453	10937042	10950453	816362483	1715667	312930916	61.6677	9639460	0.88028	0	17-40	54	24.4393	28.3269	pass	pass	pass	pass	fail	pass	pass	warn	fail	warn	pass	8010	0.000830959	33	748918	0.0776929	8882532	0.921476	1276609	0.143721	484948	0.0545957	0.379872
TUR-2406AL	MITOS-FIT	15072283	14998063	15072283	1130421225	2090420	430527663	61.9144	12834434	0.851526	0	17-40	54	18.5719	27.9947	pass	pass	pass	pass	fail	pass	pass	warn	fail	warn	pass	6920	0.000539175	42	758757	0.0591189	12068757	0.940342	1727307	0.143122	747745	0.0619571	0.432896
TUR-0875AL	MITOS-FIT	11768047	11747615	11768047	876089176	3083348	288684115	67.0485	8713319	0.740422	0	17-40	53	14.9531	28.2551	pass	pass	pass	pass	fail	warn	pass	warn	fail	fail	pass	7410	0.000850422	42	759770	0.0871964	7946139	0.911953	1325142	0.166766	466592	0.0587193	0.352107
TUR-1552AL	MITOS-FIT	10928596	10916088	10928596	814017471	1185892	309766015	61.946	9281771	0.84931	0	17-40	54	26.2426	27.9805	pass	pass	pass	pass	fail	pass	pass	warn	fail	warn	pass	10729	0.00115592	37	761175	0.0820075	8509867	0.916837	1228340	0.144343	446120	0.0524239	0.363189
TUR-3358AL	MITOS-FIT	10807354	10759467	10807354	810551550	2064634	278614602	65.6265	8612520	0.796913	0	17-40	52	22.2203	26.9368	pass	pass	pass	pass	fail	pass	pass	warn	fail	fail	pass	10966	0.00127326	46	761607	0.0884302	7839947	0.910297	960625	0.12253	365456	0.0466146	0.380436
TUR-3421AL	MITOS-FIT	10079273	9876955	10079273	759861345	2232568	244266008	67.8539	7436224	0.737774	0	17-40	54	25.6357	24.509	pass	pass	warn	pass	fail	pass	pass	warn	fail	warn	pass	15593	0.0020969	50	773572	0.104028	6647059	0.893876	289223	0.0435114	107944	0.0162394	0.373221
TUR-0953AL	MITOS-FIT	13107687	13081651	13107687	976748903	1491147	358916418	63.254	10930675	0.833913	0	17-40	53	23.1715	27.3644	pass	pass	pass	pass	fail	pass	pass	warn	fail	warn	pass	13461	0.00123149	37	780388	0.0713943	10136826	0.927374	1352351	0.13341	444101	0.0438107	0.328392
TUR-1824AL	MITOS-FIT	12899544	12829752	12899544	967465800	2602672	350052703	63.8176	10899369	0.844942	0	17-40	53	24.357	27.2906	pass	pass	pass	pass	fail	fail	pass	warn	fail	fail	pass	9612	0.000881886	27	782384	0.0717825	10107373	0.927336	1144696	0.113254	426234	0.0421706	0.372356
TUR-0879AL	MITOS-FIT	10189757	10150725	10189757	767836235	1679760	243044680	68.3468	7995182	0.784629	0	17-40	53	25.7744	25.58	pass	pass	pass	pass	fail	pass	pass	warn	fail	warn	pass	13331	0.00166738	26	785717	0.0982738	7196134	0.900059	580769	0.0807057	225926	0.0313955	0.389012
TUR-3806AL	MITOS-FIT	10686491	10649230	10686491	801486825	1730149	270315913	66.2732	8569737	0.801922	0	17-40	54	28.9816	26.4811	pass	pass	pass	pass	fail	pass	pass	warn	fail	warn	pass	13683	0.00159667	34	788403	0.0919985	7767651	0.906405	732019	0.0942394	290221	0.0373628	0.396466
TUR-2798AL	MITOS-FIT	9161841	9116564	9161841	687138075	1721607	252034359	63.3211	7679425	0.838197	0	17-40	52	24.5382	27.696	pass	pass	pass	pass	fail	pass	pass	warn	fail	fail	pass	6109	0.000795502	73	802822	0.104542	6870494	0.894663	1074722	0.156426	427240	0.0621848	0.397535
TUR-3019AL	MITOS-FIT	11038197	10994042	11038197	832650977	1896591	268923184	67.7028	8856850	0.802382	0	17-40	52	27.7236	25.9384	pass	pass	pass	pass	fail	pass	pass	warn	fail	warn	pass	14430	0.00162925	33	806210	0.0910267	8036210	0.907344	687317	0.0855275	229829	0.0285992	0.334386
TUR-1193AL	MITOS-FIT	12062180	12040579	12062180	909185518	60913513	290166016	68.0851	9028013	0.748456	0	17-40	51	30.7931	26.2792	pass	pass	pass	pass	fail	pass	pass	warn	fail	fail	pass	23668	0.00262162	33	813769	0.0901382	8190576	0.90724	940170	0.114787	315867	0.0385647	0.335968
TUR-2873AL	MITOS-FIT	9933615	9883128	9933615	748961866	1824572	227047801	69.685	7137438	0.718514	0	17-40	53	22.9745	25.4233	pass	pass	warn	pass	fail	pass	pass	warn	fail	warn	pass	12691	0.00177809	44	821072	0.115037	6303675	0.883185	506305	0.080319	153993	0.0244291	0.304151
TUR-1137AL	MITOS-FIT	10466577	10410868	10466577	789158692	1207453	251658450	68.1105	8300157	0.793015	0	17-40	52	27.8517	25.5091	pass	pass	pass	pass	fail	pass	pass	warn	fail	warn	pass	16274	0.00196069	28	842801	0.10154	7441082	0.896499	529355	0.0711395	190370	0.0255836	0.359626
TUR-2116AL	MITOS-FIT	11654846	11588972	11654846	878291570	1670500	260165392	70.3782	8163863	0.700469	0	17-40	53	24.7925	24.8077	pass	pass	warn	pass	fail	pass	pass	warn	fail	warn	pass	17152	0.00210097	39	843948	0.103376	7302763	0.894523	490022	0.0671009	172764	0.0236573	0.352564
TUR-3266AL	MITOS-FIT	10369803	10325304	10369803	782238643	1521125	262510360	66.4411	8459714	0.815803	0	17-40	52	18.743	26.4785	pass	pass	pass	pass	fail	pass	pass	warn	fail	fail	pass	15902	0.00187973	32	844652	0.099844	7599160	0.898276	930043	0.122388	334462	0.044013	0.35962
TUR-1339AL	MITOS-FIT	12165714	12144374	12165714	917702652	1573238	317616569	65.39	9784769	0.804291	0	17-40	53	20.5068	26.9056	pass	pass	pass	pass	fail	pass	pass	warn	fail	warn	pass	7778	0.000794909	57	850567	0.0869277	8926424	0.912277	1098481	0.123059	390758	0.0437754	0.355726
TUR-3783AL	MITOS-FIT	11484460	11452588	11484460	861334500	2167900	299385702	65.2416	9383091	0.817025	0	17-40	53	26.5593	26.9873	pass	pass	pass	pass	fail	pass	pass	warn	fail	warn	pass	18356	0.00195628	22	853854	0.0909992	8510881	0.907044	1052612	0.123678	416772	0.0489693	0.395941
TUR-4067AL	MITOS-FIT	11363555	11304460	11363555	852266625	1408704	304000936	64.3303	9444983	0.831164	0	17-40	52	32.7215	27.1209	pass	pass	pass	pass	fail	warn	pass	warn	fail	warn	pass	7542	0.000798519	98	856865	0.0907217	8580576	0.90848	1064907	0.124107	302237	0.0352234	0.283815
TUR-3694AL	MITOS-FIT	10832763	10778869	10832763	817844918	23863647	263104890	67.8295	8445902	0.779663	0	17-40	52	26.6351	26.1359	pass	pass	pass	pass	fail	pass	pass	warn	fail	fail	pass	20388	0.00241395	31	858430	0.101639	7567084	0.895947	899927	0.118927	363724	0.0480666	0.404171
TUR-0987AL	MITOS-FIT	14691417	14645213	14691417	1094777826	2180858	418119616	61.8078	12375880	0.842388	0	17-40	52	23.584	28.1181	pass	pass	pass	pass	fail	warn	pass	warn	fail	fail	pass	10321	0.000833961	26	861345	0.0695987	11504214	0.929567	1625396	0.141287	656258	0.057045	0.403753
TUR-1754AL	MITOS-FIT	12015856	11997283	12015856	906431702	41050066	271180054	70.0827	8969904	0.746506	0	17-40	55	25.2849	24.7758	pass	pass	pass	pass	fail	pass	pass	warn	fail	warn	pass	14979	0.00166992	37	875750	0.097632	8079175	0.900698	444843	0.0550604	167666	0.0207529	0.376911
TUR-1204AL	MITOS-FIT	11879776	11809260	11879776	895592580	5823841	279068297	68.8398	9084664	0.764717	0	17-40	53	26.3983	25.2596	pass	pass	warn	pass	fail	pass	pass	warn	fail	warn	pass	15875	0.00174745	40	878096	0.096657	8190693	0.901596	437039	0.053358	157062	0.0191757	0.359378
TUR-4220AL	MITOS-FIT	12137678	12087797	12137678	910325850	28367590	297357489	67.335	9458173	0.779241	0	17-40	54	27.6614	25.9501	pass	pass	pass	pass	fail	pass	pass	warn	fail	warn	pass	14376	0.00151996	38	891395	0.094246	8552402	0.904234	709201	0.0829242	232278	0.0271594	0.327521
TUR-0888AL	MITOS-FIT	14499572	14465517	14499572	1079325157	3173837	314546095	70.8572	9935527	0.685229	0	17-40	52	25.2353	26.4546	pass	pass	pass	pass	fail	warn	pass	warn	fail	fail	pass	10268	0.00103346	40	903764	0.0909629	9021495	0.908004	938664	0.104047	282718	0.0313383	0.301192
TUR-0388AL	MITOS-FIT	12875787	12856077	12875787	958072867	3158172	367306688	61.6619	10817569	0.840148	0	17-40	53	20.3528	28.3222	pass	pass	pass	pass	fail	pass	pass	warn	fail	warn	pass	7478	0.000691283	29	908299	0.0839652	9901792	0.915344	1869200	0.188774	757995	0.0765513	0.405518
TUR-2738AL	MITOS-FIT	12259282	12185089	12259282	919446150	2111205	325355089	64.614	10076300	0.821932	0	17-40	54	25.1378	27.043	pass	pass	pass	pass	fail	pass	pass	warn	fail	warn	pass	14472	0.00143624	33	913213	0.0906298	9148615	0.907934	973358	0.106394	301195	0.0329225	0.309439
TUR-2185AL	MITOS-FIT	13342432	13321709	13342432	1005975202	4884924	312393356	68.9462	9758427	0.731383	0	17-40	54	21.757	26.1619	pass	pass	pass	pass	fail	pass	pass	warn	fail	warn	pass	16639	0.00170509	33	918811	0.0941556	8822977	0.904139	779398	0.0883373	309496	0.0350784	0.397096
TUR-3665AL	MITOS-FIT	14025883	14003900	14025883	1057986026	17190779	292379621	72.3645	9103654	0.649061	0	17-40	53	19.2504	26.0893	pass	pass	pass	pass	fail	pass	pass	warn	fail	warn	pass	20658	0.0022692	28	923291	0.10142	8159705	0.896311	702494	0.0860931	279537	0.0342582	0.397921
TUR-2545AL	MITOS-FIT	16307933	16238628	16307933	1223094975	2347678	435021176	64.4328	13664002	0.837875	0	17-40	54	14.628	26.8897	pass	pass	pass	pass	fail	warn	pass	warn	fail	fail	pass	11145	0.000815647	21	923380	0.0675776	12729477	0.931607	1245806	0.0978678	500801	0.0393418	0.40199
TUR-0768AL	MITOS-FIT	15781020	15755981	15781020	1175444594	1328588	448974964	61.8038	13293423	0.842368	0	17-40	53	22.5179	28.2516	pass	pass	pass	pass	fail	warn	pass	warn	fail	fail	pass	8397	0.000631666	45	924990	0.0695825	12360036	0.929786	2209184	0.178736	764587	0.0618596	0.346095
TUR-1536AL	MITOS-FIT	12194736	12177818	12194736	920075045	48991168	284688330	69.0581	9314188	0.763788	0	17-40	53	25.1663	25.3962	pass	pass	warn	pass	fail	pass	pass	warn	fail	warn	pass	16012	0.0017191	35	927453	0.0995742	8370723	0.898707	635934	0.0759712	161834	0.0193333	0.254482
TUR-2455AL	MITOS-FIT	12975777	12918491	12975777	973183275	2059548	348214247	64.219	10690795	0.823904	0	17-40	52	25.8784	27.2218	pass	pass	pass	pass	fail	pass	pass	warn	fail	warn	pass	9383	0.000877671	35	932989	0.0872703	9748423	0.911852	1205662	0.123678	501215	0.051415	0.415718
TUR-3752AL	MITOS-FIT	10201934	10150511	10201934	765145050	1621063	263305175	65.5875	8420453	0.825378	0	17-40	52	26.4666	26.3369	pass	pass	pass	pass	fail	pass	pass	warn	fail	fail	pass	10151	0.00120552	22	952545	0.113123	7457757	0.885672	903211	0.12111	300878	0.0403443	0.33312
TUR-0397AL	MITOS-FIT	11827869	11808627	11827869	881613706	1679591	331850720	62.3587	9909484	0.837808	0	17-40	52	23.2167	28.5708	pass	pass	pass	pass	fail	fail	pass	warn	fail	fail	pass	8485	0.00085625	37	963099	0.0971896	8937900	0.901954	1674763	0.187378	647803	0.0724782	0.386803
TUR-1095AL	MITOS-FIT	12260615	12238972	12260615	913664173	2362284	333227011	63.5285	10584384	0.863283	0	17-40	47	39.4693	27.3246	pass	pass	pass	pass	fail	pass	pass	warn	fail	fail	pass	7809	0.000737785	121	963764	0.0910553	9612811	0.908207	1178386	0.122585	409058	0.0425534	0.347134
TUR-2402AL	MITOS-FIT	13406159	13381918	13406159	1012035202	2234226	341796186	66.2268	10951145	0.816874	0	17-40	50	30.5296	26.809	pass	pass	pass	pass	fail	pass	pass	warn	fail	fail	pass	9508	0.00086822	58	972553	0.0888083	9969084	0.910323	1104028	0.110745	464827	0.0466269	0.421028
TUR-1117AL	MITOS-FIT	12106370	12083069	12106370	901115603	2988960	331024355	63.2651	10048910	0.830051	0	17-40	53	22.8981	27.6592	pass	pass	pass	pass	fail	pass	pass	warn	fail	fail	pass	9908	0.000985978	24	983892	0.0979103	9055110	0.901104	1245048	0.137497	510073	0.0563299	0.409681
TUR-0690AL	MITOS-FIT	16244403	16187267	16244403	1208961962	6965178	408248905	66.2315	12768279	0.786011	0	17-40	53	16.8753	26.6676	pass	pass	pass	pass	fail	pass	pass	warn	fail	fail	pass	21381	0.00167454	24	989023	0.0774594	11757875	0.920866	1092865	0.0929475	473485	0.0402696	0.433251
TUR-1184AL	MITOS-FIT	13291476	13250441	13291476	1002175094	2607124	305491448	69.5172	9891427	0.744193	0	17-40	53	19.3898	24.8649	pass	pass	pass	pass	fail	pass	pass	warn	fail	fail	pass	13477	0.00136249	45	995955	0.100689	8881995	0.897949	652352	0.0734466	265308	0.0298703	0.406695
TUR-1191AL	MITOS-FIT	13031995	13014212	13031995	970923330	5926185	344837094	64.4836	10953596	0.840516	0	17-40	52	24.5412	26.7623	pass	pass	pass	pass	fail	pass	pass	warn	fail	warn	pass	14122	0.00128926	36	1004507	0.0917057	9934967	0.907005	1078818	0.108588	344803	0.034706	0.319612
TUR-1305AL	MITOS-FIT	13905289	13885957	13905289	1036730577	30552056	381757177	63.1768	11588199	0.833366	0	17-40	53	24.4716	27.8843	pass	pass	pass	pass	fail	pass	pass	warn	fail	fail	pass	10508	0.000906785	29	1022501	0.0882364	10555190	0.910857	1480027	0.140218	488040	0.046237	0.329751
TUR-3715AL	MITOS-FIT	12687848	12632223	12687848	951588600	1960940	334134611	64.8867	10569976	0.833079	0	17-40	53	28.0935	26.9466	pass	pass	pass	pass	fail	pass	pass	warn	fail	warn	pass	19952	0.00188761	32	1038746	0.0982733	9511278	0.899839	958706	0.100797	281649	0.0296121	0.29378
TUR-2401AL	MITOS-FIT	14380555	14290846	14380555	1078541625	6428053	387023758	64.116	12309826	0.856005	0	17-40	52	24.0869	26.774	pass	pass	pass	pass	fail	pass	pass	warn	fail	warn	pass	12191	0.000990347	39	1039040	0.0844074	11258595	0.914602	986498	0.0876218	317300	0.0281829	0.321643
TUR-2172AL	MITOS-FIT	13236279	13177404	13236279	992720925	1582190	351040130	64.6386	11327536	0.855795	0	17-40	54	20.3853	26.96	pass	pass	pass	pass	fail	pass	pass	warn	fail	warn	pass	18323	0.00161756	30	1041683	0.0919602	10267530	0.906422	910728	0.0886998	370979	0.0361313	0.407343
TUR-1250AL	MITOS-FIT	15813820	15771180	15813820	1178762110	1587551	465892879	60.4761	13436834	0.849689	0	17-40	52	16.8975	28.7745	pass	pass	pass	pass	fail	warn	pass	warn	fail	fail	pass	7324	0.000545069	28	1064654	0.079234	12364856	0.920221	2286911	0.184952	923024	0.074649	0.403612
TUR-3813AL	MITOS-FIT	13016958	12961142	13016958	976271850	1600272	332981266	65.8926	10801815	0.829826	0	17-40	53	22.7413	26.3452	pass	pass	pass	pass	fail	pass	pass	warn	fail	fail	pass	65679	0.00608037	30	1093116	0.101197	9643020	0.892722	923546	0.0957735	394251	0.0408846	0.426888
TUR-0392AL	MITOS-FIT	14662668	14640328	14662668	1092314027	2027033	420015698	61.5481	12475195	0.850813	0	17-40	53	20.4552	28.4336	pass	pass	pass	pass	fail	pass	pass	warn	fail	warn	pass	18262	0.00146386	36	1097968	0.0880121	11358965	0.910524	1882739	0.165749	680734	0.0599292	0.361566
TUR-1659AL	MITOS-FIT	15436226	15407022	15436226	1164411781	2307039	385720223	66.8742	12226628	0.792074	0	17-40	53	21.0114	26.5712	pass	pass	pass	pass	fail	pass	pass	warn	fail	warn	pass	15796	0.00129193	34	1100455	0.0900048	11110377	0.908703	1090691	0.0981687	422475	0.0380253	0.387346
TUR-1403AL	MITOS-FIT	17032161	16978151	17032161	1267952556	1761918	489763732	61.3737	14538666	0.853601	0	17-40	52	19.6658	28.3125	pass	pass	pass	pass	fail	warn	pass	warn	fail	fail	pass	5019	0.000345217	61	1112461	0.0765174	13421186	0.923137	1988795	0.148183	838201	0.0624536	0.421462
TUR-1197AL	MITOS-FIT	12936102	12895029	12936102	975987610	2106561	325779902	66.6205	10247556	0.792167	0	17-40	53	14.3686	26.3511	pass	pass	pass	pass	fail	pass	pass	warn	fail	warn	pass	8846	0.00086323	33	1147433	0.111971	9091277	0.887165	1000773	0.110081	381630	0.0419776	0.381335
TUR-2036AL	MITOS-FIT	18432747	18400757	18432747	1390317738	6236537	378533766	72.7736	11690097	0.634203	0	17-40	54	24.0423	24.8687	pass	pass	pass	pass	fail	pass	pass	warn	fail	warn	pass	16409	0.00140367	47	1150695	0.0984333	10522993	0.900163	725956	0.0689876	328433	0.031211	0.452414
TUR-1703AL	MITOS-FIT	15686415	15636666	15686415	1182533969	2221665	352852076	70.1614	11135156	0.70986	0	17-40	53	24.636	25.3611	pass	pass	pass	pass	fail	pass	pass	warn	fail	warn	pass	29250	0.00262682	31	1172645	0.10531	9933261	0.892063	622003	0.0626182	219236	0.0220709	0.352468
TUR-1977AL	MITOS-FIT	13798594	13758133	13798594	1034894550	3079663	367320598	64.5065	11654720	0.844631	0	17-40	53	23.4166	27.0967	pass	pass	pass	pass	fail	pass	pass	warn	fail	warn	pass	25235	0.00216522	32	1185859	0.101749	10443626	0.896086	1290797	0.123597	520725	0.0498606	0.403414
TUR-1736AL	MITOS-FIT	14218981	14108460	14218981	1066423575	2603903	393253054	63.1241	12080200	0.849583	0	17-40	53	27.2511	27.5566	pass	pass	pass	pass	fail	pass	pass	warn	fail	warn	pass	21870	0.0018104	29	1194347	0.0988681	10863983	0.899321	1200930	0.110542	384582	0.0353997	0.320237
TUR-1801AL	MITOS-FIT	14381185	14330802	14381185	1078588875	2484571	382978884	64.4926	11834315	0.822903	0	17-40	52	18.4919	27.6555	pass	pass	pass	pass	fail	warn	pass	warn	fail	fail	pass	18496	0.00156291	30	1202366	0.1016	10613453	0.896837	1625834	0.153186	683246	0.0643755	0.420243
TUR-3573AL	MITOS-FIT	15496332	15441273	15496332	1162224900	2805916	401485158	65.4555	12813268	0.826858	0	17-40	53	18.5367	26.4375	pass	pass	pass	pass	fail	pass	pass	warn	fail	warn	pass	13749	0.00107303	18	1219730	0.0951927	11579789	0.903734	1203564	0.103937	466841	0.0403152	0.387882
TUR-2789AL	MITOS-FIT	8806471	8739903	8806471	660485325	1421709	236410888	64.2065	7327734	0.832085	0	17-40	53	26.1227	27.1706	pass	pass	warn	pass	fail	pass	pass	warn	fail	warn	pass	38608	0.00526875	65	1227167	0.167469	6061959	0.827262	649414	0.107129	182923	0.0301756	0.281674
TUR-4158AL	MITOS-FIT	19287420	19066597	19287420	1446556500	3316966	556714020	61.5145	16116784	0.835611	0	17-40	52	18.8438	28.2453	pass	pass	pass	pass	fail	warn	pass	warn	fail	fail	pass	11090	0.000688103	23	1254951	0.0778661	14850743	0.921446	2200183	0.148153	946367	0.0637252	0.430131
TUR-2433AL	MITOS-FIT	12478276	12439997	12478276	935870700	3170553	332152677	64.5087	10472309	0.839243	0	17-40	53	22.759	27.3319	pass	pass	pass	pass	fail	pass	pass	warn	fail	fail	pass	28264	0.00269893	38	1261738	0.120483	9182307	0.876818	896416	0.0976243	327364	0.0356516	0.365192
TUR-3291AL	MITOS-FIT	17064236	16996474	17064236	1279817700	2420718	467968178	63.4348	14255842	0.835422	0	17-40	52	26.1124	27.4125	pass	pass	pass	pass	fail	pass	pass	warn	fail	warn	pass	18889	0.001325	31	1283508	0.0900338	12953445	0.908641	1909892	0.147443	544221	0.0420136	0.284949
TUR-0887AL	MITOS-FIT	21407138	21326825	21407138	1597405878	2641097	644396528	59.6598	17841099	0.833418	0	17-40	52	12.5366	29.3051	pass	pass	pass	pass	fail	fail	pass	warn	fail	fail	pass	7125	0.000399359	32	1306230	0.0732147	16527744	0.926386	3768678	0.228021	1587425	0.0960461	0.421215
TUR-2718AL	MITOS-FIT	19564520	19394083	19564520	1467339000	3246005	525298782	64.2006	16434996	0.840041	0	17-40	54	19.0385	27.0307	pass	pass	pass	pass	fail	pass	pass	warn	fail	fail	pass	14040	0.000854275	39	1327924	0.0807986	15093032	0.918347	1328651	0.0880308	477165	0.0316149	0.359135
TUR-3879AL	MITOS-FIT	22975565	22853962	22975565	1723167375	10517049	633846147	63.2162	19300316	0.840037	0	17-40	52	15.7295	27.2826	pass	pass	pass	pass	fail	pass	pass	warn	fail	fail	pass	17829	0.000923767	29	1333021	0.0690673	17949466	0.930009	2134346	0.118909	1057132	0.0588949	0.495296
TUR-1383AL	MITOS-FIT	16777189	16741373	16777189	1251543410	22767130	487339883	61.0609	14361354	0.856005	0	17-40	53	16.5721	28.7009	pass	pass	pass	pass	fail	fail	pass	warn	fail	fail	pass	9288	0.000646736	16	1351226	0.0940876	13000840	0.905266	2317512	0.178259	827835	0.0636755	0.357209
TUR-4154AL	MITOS-FIT	24163753	23744966	24163753	1812281475	5042822	692853286	61.769	19759406	0.817729	0	17-40	52	17.142	27.5239	pass	pass	pass	pass	fail	pass	pass	warn	fail	fail	pass	16618	0.000841017	19	1417583	0.0717422	18325205	0.927417	2172797	0.118569	943309	0.051476	0.434145
TUR-3305AL	MITOS-FIT	32147349	32062979	32147349	2423541982	4293977	737140957	69.5841	23503022	0.731103	0	17-40	53	18.6623	24.9178	pass	pass	pass	pass	fail	pass	pass	warn	fail	warn	pass	47132	0.00200536	74	2510218	0.106804	20945672	0.891191	1366009	0.0652168	440870	0.0210483	0.322743
TUR-1298AL	MITOS-FIT	37904722	37743119	37904722	2856748373	10666397	828636142	70.9937	26392638	0.696289	0	17-40	53	15.3394	24.472	pass	pass	pass	pass	fail	pass	pass	warn	fail	warn	pass	59985	0.00227279	33	2752753	0.1043	23579900	0.893427	1060342	0.044968	297230	0.0126052	0.280315
TUR-0567AL	MITOS-FIT	6391754	6369600	6391754	482590196	659015	142920766	70.3847	4444573	0.69536	0	17-40	54	18.5998	27.4707	pass	pass	pass	pass	fail	fail	pass	warn	fail	fail	pass	2757	0.000620307	41	441196	0.0992662	4000620	0.900113	379362	0.126693	169079	0.0422632	0.445693
TUR-3411AL	MITOS-FIT	5279143	5259950	5279143	398379312	669280	121717786	69.4468	3825183	0.724584	0	17-40	53	21.9218	26.4346	pass	pass	fail	pass	fail	pass	pass	warn	fail	warn	pass	3044	0.000795779	191	323352	0.0845324	3498787	0.914672	299861	0.0991749	147471	0.0421492	0.491798
TUR-3501AL	MITOS-FIT	3425454	3409855	3425454	258289462	410807	83377750	67.7193	2770466	0.808788	0	17-40	54	30.267	26.1347	pass	pass	fail	pass	fail	pass	pass	warn	fail	fail	pass	3338	0.00120485	70	227776	0.0822158	2539352	0.916579	156598	0.30124	58774	0.0231453	0.375318
TUR-3049AL	MITOS-FIT	3434599	3415801	3434599	259131141	370615	76708864	70.3977	2267225	0.660113	0	17-40	53	24.7563	26.3678	pass	pass	warn	pass	fail	pass	pass	warn	fail	warn	pass	3718	0.00163989	49	194912	0.0859694	2068595	0.912391	233502	0.332639	105131	0.0508224	0.450236
TUR-3736AL	MITOS-FIT	6723547	6678769	6723547	507490040	1307622	180337849	64.4648	5374166	0.799305	0	17-40	53	17.0601	28.2649	pass	pass	pass	pass	fail	pass	pass	warn	fail	fail	pass	4459	0.00082971	70	495751	0.0922471	4873956	0.906923	705924	0.122238	364346	0.0747536	0.516126
TUR-2942AL	MITOS-FIT	6363506	6307932	6363506	480550054	794515	123532652	74.2935	3714908	0.583783	0	17-40	54	31.3507	25.8564	pass	pass	warn	pass	fail	pass	pass	warn	fail	warn	pass	4882	0.00131416	50	343994	0.0925983	3366032	0.906088	241969	0.143979	95466	0.0283616	0.394538
TUR-0895AL	MITOS-FIT	5547656	5542302	5547656	418243525	364957	118937045	71.5627	4047648	0.729614	0	17-40	53	31.6869	24.748	pass	pass	fail	pass	fail	pass	pass	warn	fail	fail	pass	5196	0.00128371	33	408408	0.1009	3634044	0.897816	173571	0.190173	52052	0.0143234	0.299889
TUR-1803AL	MITOS-FIT	8181367	8115740	8181367	617054231	838971	214106069	65.3019	6932747	0.847382	0	17-40	53	23.8347	26.7271	pass	pass	warn	pass	fail	pass	pass	warn	fail	fail	pass	6313	0.000910606	40	726911	0.104852	6199523	0.894238	425648	0.0454264	134588	0.0217094	0.316196
TUR-1308AL	MITOS-FIT	7650031	7580148	7650031	576602335	1694793	191322316	66.819	5761648	0.753154	0	17-40	55	23.6432	26.7708	pass	pass	pass	pass	fail	pass	pass	warn	fail	fail	pass	6999	0.00121476	29	493385	0.0856326	5261264	0.913153	480378	0.0301252	161532	0.0307021	0.33626
TUR-3748AL	MITOS-FIT	7972140	7930715	7972140	601178053	566601	201912993	66.4138	6510057	0.816601	0	17-40	53	28.3761	26.3305	pass	pass	pass	pass	fail	pass	pass	warn	fail	warn	pass	7138	0.00109646	49	491619	0.0755169	6011300	0.923387	417037	0.173238	144958	0.0241143	0.34759
TUR-1189AL	MITOS-FIT	6976862	6924911	6976862	526388060	955866	171107884	67.494	5244887	0.751754	0	17-40	54	19.6764	26.4161	pass	pass	warn	pass	fail	pass	pass	warn	fail	warn	pass	7392	0.00140937	23	438627	0.0836294	4798868	0.914961	424292	0.21197	116359	0.0242472	0.274243
TUR-1386AL	MITOS-FIT	5994181	5973426	5994181	451873912	647558	141698575	68.642	4324261	0.72141	0	17-40	54	19.6701	26.3261	pass	pass	warn	pass	fail	pass	pass	warn	fail	fail	pass	7422	0.00171636	22	436988	0.101055	3879851	0.897229	435851	0.16172	190265	0.0490393	0.436537
TUR-2073AL	MITOS-FIT	5924880	5919291	5924880	446523582	278030	131260291	70.604	4369475	0.737479	0	17-40	55	26.5471	25.13	pass	pass	fail	pass	fail	pass	pass	warn	fail	fail	pass	7669	0.00175513	37	420465	0.0962278	3941341	0.902017	165520	0.0934126	56765	0.0144025	0.342949
TUR-1093AL	MITOS-FIT	7578232	7559882	7578232	571481954	1004654	167778572	70.6415	5373573	0.70908	0	17-40	54	27.8706	26.3016	pass	pass	warn	pass	fail	pass	pass	warn	fail	warn	pass	7702	0.00143331	39	526228	0.0979289	4839643	0.900638	408164	0.0941083	139365	0.0287965	0.341444
TUR-4327AL	MITOS-FIT	12864614	12794877	12864614	968242940	1822780	326851813	66.2428	10966923	0.852488	0	17-40	53	14.041	26.4807	pass	pass	pass	pass	fail	pass	pass	warn	fail	fail	pass	7757	0.000707309	83	891037	0.0812477	10068129	0.918045	755297	0.0386883	352687	0.03503	0.466951
TUR-0666AL	MITOS-FIT	10954291	10883125	10954291	826827172	1362740	277465853	66.4421	8692501	0.793525	0	17-40	54	19.5184	27.1457	pass	pass	pass	pass	fail	pass	pass	warn	fail	warn	pass	8017	0.000922289	39	715493	0.0823115	7968991	0.916766	834574	0.0552635	345367	0.0433389	0.413824
TUR-3873AL	MITOS-FIT	7342348	7333365	7342348	553396568	380322	165208573	70.1464	5834273	0.794606	0	17-40	54	27.1216	24.5144	pass	pass	fail	pass	fail	pass	pass	warn	fail	warn	pass	8193	0.00140429	40	551039	0.0944486	5275041	0.904147	174241	0.233988	66368	0.0125815	0.380898
TUR-1470AL	MITOS-FIT	12328819	12265960	12328819	930481015	1295530	312343612	66.432	9627162	0.780867	0	17-40	53	17.5237	27.1877	pass	pass	pass	pass	fail	pass	pass	warn	fail	fail	pass	8219	0.00085373	79	957495	0.0994577	8661448	0.899689	938876	0.0452731	415115	0.0479267	0.44214
TUR-1663AL	MITOS-FIT	11349942	11264218	11349942	856070535	1355171	269717333	68.4936	8225022	0.724675	0	17-40	51	27.641	26.3455	pass	pass	pass	pass	fail	pass	pass	warn	fail	fail	pass	8468	0.00102954	40	762545	0.0927104	7454009	0.90626	781488	0.114149	324952	0.0435943	0.415812
TUR-1135AL	MITOS-FIT	7485507	7450914	7485507	565221221	632127	175333914	68.9796	5418105	0.723813	0	17-40	53	19.8022	27.0055	pass	pass	pass	pass	fail	warn	pass	warn	fail	fail	pass	8673	0.00160074	73	413169	0.0762571	4996263	0.922142	505698	0.0618552	170490	0.0341235	0.337138
TUR-1928AL	MITOS-FIT	11516321	11488390	11516321	868186007	2321928	263854483	69.6085	8941621	0.77643	0	17-40	53	13.0397	25.0342	pass	pass	warn	pass	fail	pass	pass	warn	fail	fail	pass	8919	0.00099747	46	811504	0.0907558	8121198	0.908247	735735	0.114696	294374	0.0362476	0.400109
TUR-2420AL	MITOS-FIT	11538086	11483744	11538086	870192564	1189225	277033819	68.1641	9306277	0.80657	0	17-40	54	19.431	25.8708	pass	pass	warn	pass	fail	pass	pass	warn	fail	fail	pass	8978	0.000964725	45	815213	0.0875982	8482086	0.911437	624322	0.0839743	231553	0.0272991	0.370887
TUR-4485AL	MITOS-FIT	16518996	16436235	16518996	1245771998	1742845	427184053	65.7093	14303431	0.865878	0	17-40	53	14.7911	26.6135	pass	pass	pass	pass	fail	pass	pass	warn	fail	warn	pass	9247	0.000646488	20	1152056	0.080544	13142128	0.918809	1083903	0.0297585	397957	0.030281	0.367152
TUR-2794AL	MITOS-FIT	12396728	12342648	12396728	936357084	1504515	280978940	69.9923	8551381	0.68981	0	17-40	54	16.9212	27.7652	pass	pass	warn	pass	fail	warn	pass	warn	fail	fail	pass	9304	0.00108801	60	954741	0.111648	7587336	0.887264	1013967	0.129488	367983	0.0484996	0.362914
TUR-2216AL	MITOS-FIT	5853160	5846195	5853160	441187192	433328	106333309	75.8984	3292149	0.562457	0	17-40	54	27.0173	23.2034	pass	pass	fail	pass	fail	pass	pass	warn	fail	fail	pass	9411	0.00285862	25	372198	0.113056	2910540	0.884085	83061	0.0970965	27086	0.00930618	0.326098
TUR-3431AL	MITOS-FIT	17051966	16978179	17051966	1287450393	2567922	428557601	66.7127	14405431	0.844796	0	17-40	53	16.2842	26.6806	pass	pass	pass	pass	fail	fail	pass	warn	fail	fail	pass	9668	0.000671136	37	940074	0.0652583	13455689	0.934071	977945	0.0510734	455997	0.0338888	0.466281
TUR-2001AL	MITOS-FIT	11286145	11263411	11286145	851228663	784379	246348682	71.0596	8031091	0.711589	0	17-40	53	27.2794	25.1439	pass	pass	warn	pass	fail	pass	pass	warn	fail	fail	pass	9753	0.00121441	40	810342	0.100901	7210996	0.897885	354677	0.044163	124835	0.0173118	0.351968
TUR-3843AL	MITOS-FIT	9423430	9412789	9423430	710486026	446928	204780566	71.1774	6935808	0.736017	0	17-40	55	25.9976	24.7139	pass	pass	warn	pass	fail	pass	pass	warn	fail	warn	pass	9910	0.00142882	147	548677	0.0791079	6377221	0.919463	273057	0.0668643	137716	0.021595	0.504349
TUR-0346AL	MITOS-FIT	14335082	14223845	14335082	1083824382	2062621	229764477	78.8006	6798377	0.474248	0	17-40	54	28.1482	25.9338	pass	pass	pass	pass	fail	pass	pass	warn	fail	fail	pass	10079	0.00148256	38	617902	0.0908896	6170396	0.907628	563095	0.0600521	239913	0.0388813	0.426061
TUR-3475AL	MITOS-FIT	16486739	16349965	16486739	1243695828	2709121	418128940	66.3801	13918453	0.844221	0	17-40	52	24.8145	26.0621	pass	pass	pass	pass	fail	pass	pass	warn	fail	warn	pass	10536	0.000756981	61	1200061	0.0862209	12707856	0.913022	773591	0.00910561	314209	0.0247256	0.406169
TUR-1888AL	MITOS-FIT	13841811	13763046	13841811	1045021783	2162969	387088637	62.9588	11917055	0.860946	0	17-40	54	15.7535	28.7091	pass	pass	pass	pass	fail	pass	pass	warn	fail	fail	pass	10930	0.000917173	41	922383	0.0774002	10983742	0.921683	1107303	0.0138893	442110	0.0402513	0.399267
TUR-4572AL	MITOS-FIT	6720631	6685589	6720631	506782643	627159	164959584	67.4496	5465111	0.813184	0	17-40	55	27.1194	26.1134	pass	pass	fail	pass	fail	pass	pass	warn	fail	warn	pass	11069	0.00202539	33	458948	0.0839778	4995094	0.913997	267158	0.0151984	94117	0.0188419	0.35229
TUR-2353AL	MITOS-FIT	12432100	12415636	12432100	936483414	2955276	278487813	70.2624	9629425	0.774561	0	17-40	55	15.7323	24.5859	pass	pass	warn	pass	fail	pass	pass	warn	fail	warn	pass	11176	0.00116061	24	872584	0.0906164	8745665	0.908223	397241	0.0220621	156243	0.0178652	0.39332
TUR-2744AL	MITOS-FIT	7142024	7089176	7142024	538403039	1006355	166283275	69.1155	5417388	0.758523	0	17-40	54	29.3214	25.2417	pass	pass	warn	pass	fail	pass	pass	warn	fail	warn	pass	11340	0.00209326	40	540150	0.0997067	4865898	0.8982	259731	0.0768967	72250	0.0148482	0.278172
TUR-1060AL	MITOS-FIT	11641132	11573434	11641132	878455072	1812070	302411353	65.5746	9942146	0.854053	0	17-40	53	14.8313	27.0974	pass	pass	pass	pass	fail	warn	pass	warn	fail	fail	pass	11453	0.00115196	27	689500	0.0693512	9241193	0.929497	1111758	0.0399553	377099	0.0408063	0.339192
TUR-2046AL	MITOS-FIT	10698901	10686489	10698901	806627258	3849435	226630264	71.904	7468305	0.698044	0	17-40	53	25.708	24.648	pass	pass	warn	pass	fail	pass	pass	warn	fail	fail	pass	11684	0.00156448	57	859218	0.115049	6597403	0.883387	408257	0.0620711	128543	0.0194839	0.314858
TUR-3888AL	MITOS-FIT	12170085	12155463	12170085	917262363	788493	270068447	70.5571	9099671	0.747708	0	17-40	55	20.2028	24.8827	pass	pass	pass	pass	fail	pass	pass	warn	fail	fail	pass	11953	0.00131356	26	804219	0.0883789	8283499	0.910308	389495	0.0765011	182619	0.0220461	0.468861
TUR-2246AL	MITOS-FIT	10158945	10138122	10158945	765769839	624332	216223275	71.7639	7082749	0.697193	0	17-40	54	16.807	24.9318	pass	pass	pass	pass	fail	warn	pass	warn	fail	fail	pass	12031	0.00169863	82	855602	0.120801	6215116	0.877501	416579	0.0881468	116668	0.0187717	0.280062
TUR-3575AL	MITOS-FIT	15182360	15118747	15182360	1145572354	1571400	315395437	72.4683	9947625	0.655209	0	17-40	51	32.2081	25.4379	pass	pass	pass	pass	fail	pass	pass	warn	fail	fail	pass	12150	0.0012214	59	1023402	0.102879	8912073	0.8959	464549	0.0919387	143305	0.0160799	0.308482
TUR-2047AL	MITOS-FIT	6630886	6623671	6630886	499680852	320394	144422803	71.097	4966048	0.748927	0	17-40	55	26.0968	24.2755	pass	pass	fail	pass	fail	pass	pass	warn	fail	warn	pass	12198	0.00245628	44	507643	0.102223	4446207	0.895321	126736	0.152803	40134	0.00902657	0.316674
TUR-1038AL	MITOS-FIT	15235254	15182166	15235254	1148152153	1886463	382421079	66.6925	12757048	0.837337	0	17-40	53	14.8712	26.5861	pass	pass	pass	pass	fail	pass	pass	warn	fail	warn	pass	12362	0.000969033	57	1089816	0.0854285	11654870	0.913602	1127792	0.0808376	523083	0.0448811	0.463812
TUR-3807AL	MITOS-FIT	7560995	7343912	7560995	570292872	1377502	175993579	69.1398	4444869	0.587868	0	17-40	55	29.7574	25.0788	pass	pass	fail	pass	fail	pass	pass	warn	fail	warn	pass	12856	0.00289232	52	461512	0.10383	3970501	0.893277	230929	0.18199	58618	0.0147634	0.253836
TUR-2009AL	MITOS-FIT	12164917	12148575	12164917	917494948	833710	279731307	69.5114	9159172	0.752917	0	17-40	55	20.589	25.9348	pass	pass	warn	pass	fail	pass	pass	warn	fail	fail	pass	13159	0.0014367	44	831714	0.0908067	8314299	0.907757	463758	0.114577	186503	0.0224316	0.402156
TUR-2767AL	MITOS-FIT	15160773	15044061	15160773	1143438717	2218234	377231959	67.009	12318222	0.812506	0	17-40	54	27.5245	26.3405	pass	pass	warn	pass	fail	pass	pass	warn	fail	warn	pass	13223	0.00107345	33	1035588	0.0840696	11269411	0.914857	817127	0.0518613	246104	0.0218382	0.301182
TUR-2549AL	MITOS-FIT	16853604	16774643	16853604	1271427190	2195143	406966290	67.9914	13507026	0.801433	0	17-40	53	17.5954	26.1635	pass	pass	pass	pass	fail	pass	pass	warn	fail	warn	pass	13333	0.000987116	49	1137445	0.0842114	12356248	0.914802	1049429	0.142064	461321	0.037335	0.439592
TUR-4328AL	MITOS-FIT	16136898	16068451	16136898	1217809098	2172447	412899574	66.0949	13783726	0.854174	0	17-40	53	17.7184	26.7194	pass	pass	pass	pass	fail	pass	pass	warn	fail	warn	pass	13531	0.000981665	33	1127496	0.0817991	12642699	0.917219	1141484	0.0188433	418643	0.0331134	0.366753
TUR-1381AL	MITOS-FIT	16543075	16447154	16543075	1248718408	1817638	428393547	65.6933	12849221	0.776713	0	17-40	53	14.997	27.7596	pass	pass	pass	pass	fail	warn	pass	warn	fail	fail	pass	13686	0.00106512	27	1200966	0.0934661	11634569	0.905469	1365151	0.0635935	617252	0.0530533	0.452149
TUR-0714AL	MITOS-FIT	13457170	13344479	13457170	1015067984	2122167	333993688	67.0964	11060213	0.821883	0	17-40	54	20.6234	25.8727	pass	pass	warn	pass	fail	pass	pass	warn	fail	warn	pass	14144	0.00127882	27	953218	0.0861844	10092851	0.912537	656929	0.0871509	269480	0.0267001	0.410212
TUR-1537AL	MITOS-FIT	8033391	7997307	8033391	605716985	662366	181695234	70.0033	5769968	0.718248	0	17-40	54	25.811	25.4191	pass	pass	warn	pass	fail	pass	pass	warn	fail	fail	pass	14322	0.00248216	35	610702	0.105841	5144944	0.891676	335138	0.285822	132869	0.0258252	0.396461
TUR-2244AL	MITOS-FIT	6174086	6153853	6174086	465313831	436981	135627461	70.8525	4493027	0.727723	0	17-40	54	25.9689	24.5296	pass	pass	fail	pass	fail	pass	pass	warn	fail	warn	pass	14447	0.00321543	33	490468	0.109162	3988112	0.887623	212445	0.225676	63643	0.0159582	0.299574
TUR-0739AL	MITOS-FIT	9678843	9667343	9678843	729994359	584180	221017390	69.7234	7645535	0.789922	0	17-40	54	23.6784	25.1878	pass	pass	fail	pass	fail	pass	pass	warn	fail	warn	pass	14553	0.00190346	43	773496	0.10117	6857486	0.896927	314930	0.0316484	116647	0.0170102	0.37039
TUR-0687AL	MITOS-FIT	13240300	13167967	13240300	998534151	1358863	323000072	67.6526	10076146	0.761021	0	17-40	54	25.8956	26.2188	pass	pass	pass	pass	fail	pass	pass	warn	fail	warn	pass	15117	0.00150028	31	951232	0.0944043	9109797	0.904095	754168	0.126866	240119	0.0263583	0.318389
TUR-4094AL	MITOS-FIT	9320622	9309750	9320622	702438854	605863	188100513	73.2218	6146884	0.659493	0	17-40	54	24.0125	23.8965	pass	pass	fail	pass	fail	pass	pass	warn	fail	warn	pass	15230	0.00247768	45	726768	0.118234	5404886	0.879289	175215	0.0379871	73773	0.0136493	0.421043
TUR-2384AL	MITOS-FIT	15157708	15111285	15157708	1142622993	2508317	365352928	68.0251	12396642	0.817844	0	17-40	54	19.0931	25.802	pass	pass	pass	pass	fail	pass	pass	warn	fail	fail	pass	15678	0.0012647	51	1032736	0.0833077	11348228	0.915428	696135	0.0619115	202910	0.0178803	0.291481
TUR-1084AL	MITOS-FIT	9957174	9903014	9957174	751390014	1404319	248869816	66.8787	8186317	0.822153	0	17-40	53	19.5771	26.6623	pass	pass	warn	pass	fail	pass	pass	warn	fail	warn	pass	15895	0.00194165	25	789914	0.096492	7380508	0.901566	699320	0.00994134	217789	0.0295087	0.31143
TUR-3633AL	MITOS-FIT	16703904	16635380	16703904	1259380755	1265706	412698861	67.23	12454789	0.745621	0	17-40	53	14.3347	27.0101	pass	pass	warn	pass	fail	pass	pass	warn	fail	fail	pass	16002	0.00128481	37	1055058	0.084711	11383729	0.914004	1524298	0.0112272	595090	0.0522755	0.390403
TUR-3842AL	MITOS-FIT	19319991	19102713	19319991	1457205091	2397560	496933053	65.8982	14813760	0.766758	0	17-40	54	19.5818	26.8511	pass	pass	pass	pass	fail	pass	pass	warn	fail	warn	pass	16010	0.00108075	36	1417391	0.0956807	13380359	0.903239	1273334	0.0253283	497763	0.037201	0.390913
TUR-3133AL	MITOS-FIT	14533783	14513975	14533783	1095402694	4681170	313149637	71.4124	10852894	0.746736	0	17-40	55	19.9829	24.0485	pass	pass	pass	pass	fail	pass	pass	warn	fail	warn	pass	16895	0.00155673	40	1102787	0.101612	9733212	0.896831	375208	0.0371752	145112	0.014909	0.386751
TUR-3058AL	MITOS-FIT	15139037	15057838	15139037	1142044642	1685611	365238618	68.0189	11446109	0.756066	0	17-40	55	19.0421	26.5123	pass	pass	pass	pass	fail	pass	pass	warn	fail	fail	pass	17084	0.00149256	28	992823	0.0867389	10436202	0.911769	767495	0.0466665	300547	0.0287985	0.391595
TUR-1921AL	MITOS-FIT	13800863	13760001	13800863	1040267851	802341	299389401	71.22	9869222	0.715116	0	17-40	55	22.8255	24.7047	pass	pass	fail	pass	fail	pass	pass	warn	fail	warn	pass	17097	0.00173236	26	1034396	0.10481	8817729	0.893457	319656	0.0303834	121186	0.0137434	0.379114
TUR-2379AL	MITOS-FIT	13027232	13008931	13027232	982227934	1084740	293529568	70.1159	10011037	0.76847	0	17-40	54	23.0794	25.109	pass	pass	warn	pass	fail	pass	pass	warn	fail	warn	pass	17617	0.00175976	42	1148992	0.114773	8844428	0.883468	463566	0.0976867	149859	0.0169439	0.323274
TUR-4265AL	MITOS-FIT	15058279	14977783	15058279	1135722277	2050445	358234312	68.4576	12232242	0.812327	0	17-40	54	24.683	25.3946	pass	pass	pass	pass	fail	pass	pass	warn	fail	warn	pass	18242	0.0014913	24	1192590	0.0974956	11021410	0.901013	621437	0.063242	214024	0.0194189	0.344402
TUR-3509AL	MITOS-FIT	21941007	21882447	21941007	1650872571	2542000	522078216	68.3756	15917884	0.725486	0	17-40	54	17.2683	27.6888	pass	pass	pass	pass	fail	pass	pass	warn	fail	fail	pass	18335	0.00115185	48	1481921	0.0930979	14417628	0.90575	1576774	0.029354	628120	0.0435661	0.398358
TUR-4520AL	MITOS-FIT	16492648	16390795	16492648	1242540111	6613997	319632959	74.2758	9374271	0.568391	0	17-40	54	15.4998	24.0961	pass	pass	fail	pass	fail	pass	pass	warn	fail	warn	pass	19717	0.00210331	91	1596896	0.170349	7757658	0.827548	197793	0.0167051	90072	0.0116107	0.455385
TUR-2790AL	MITOS-FIT	17128777	17037284	17128777	1292511072	2872286	396898247	69.2925	13418002	0.78336	0	17-40	54	21.887	25.885	pass	pass	pass	pass	fail	warn	pass	warn	fail	warn	pass	19899	0.00148301	28	1210276	0.0901979	12187827	0.908319	963908	0.117512	279275	0.0229143	0.289732
TUR-2596AL	MITOS-FIT	12892267	12835555	12892267	972213973	1520612	325094113	66.5615	10971209	0.850991	0	17-40	54	18.5181	26.2994	pass	pass	warn	pass	fail	pass	pass	warn	fail	fail	pass	20102	0.00183225	20	953272	0.0868885	9997835	0.911279	638839	0.0423426	187302	0.0187343	0.293191
TUR-3387AL	MITOS-FIT	17015112	16962422	17015112	1282555129	1165153	376499367	70.6446	12648180	0.74335	0	17-40	53	19.2822	24.461	pass	pass	pass	pass	fail	pass	pass	warn	fail	warn	pass	20327	0.00160711	48	1196495	0.0945982	11431358	0.903795	403459	0.120515	122587	0.0107237	0.30384
TUR-3890AL	MITOS-FIT	14879839	14861729	14879839	1120205123	1001807	321734873	71.2789	10515586	0.7067	0	17-40	54	18.8573	24.8777	pass	pass	warn	pass	fail	pass	pass	warn	fail	warn	pass	21392	0.00203431	56	952490	0.0905789	9541704	0.907387	460707	0.0671312	208249	0.0218251	0.45202
TUR-3131AL	MITOS-FIT	6831379	6818260	6831379	514765773	375259	143853721	72.0545	4767105	0.697825	0	17-40	55	26.3673	24.1056	pass	pass	fail	pass	fail	pass	pass	warn	fail	warn	pass	21637	0.00453881	25	547285	0.114804	4198183	0.880657	139833	0.0874822	56292	0.0134087	0.402566
TUR-2453AL	MITOS-FIT	15969192	15851785	15969192	1204371168	5409979	387315358	67.8409	12348205	0.773252	0	17-40	54	20.5888	26.3945	pass	pass	warn	pass	fail	pass	pass	warn	fail	warn	pass	22520	0.00182375	29	1215771	0.0984573	11109914	0.899719	758825	0.0187014	249358	0.0224446	0.328611
TUR-3398AL	MITOS-FIT	18955551	18869159	18955551	1429327244	1409270	405706507	71.6156	12983591	0.684949	0	17-40	54	18.5943	24.6805	pass	pass	pass	pass	fail	pass	pass	warn	fail	fail	pass	22603	0.00174089	31	1383807	0.106581	11577181	0.891678	534150	0.0980726	210964	0.0182224	0.394953
TUR-3099AL	MITOS-FIT	8037192	8012642	8037192	605805597	511717	145817736	75.9299	4818902	0.599575	0	17-40	54	22.746	22.7854	pass	pass	fail	pass	fail	pass	pass	warn	fail	fail	pass	22806	0.00473261	29	778097	0.161468	4017999	0.8338	81383	0.0566637	32442	0.00807417	0.398634
TUR-3849AL	MITOS-FIT	14741996	14724259	14741996	1110947208	1585859	293778469	73.556	9473423	0.642615	0	17-40	56	26.196	23.5325	pass	pass	fail	pass	fail	pass	pass	warn	fail	warn	pass	24478	0.00258386	59	1069048	0.112847	8379897	0.884569	185112	0.0195401	61681	0.00736059	0.333209
TUR-1616AL	MITOS-FIT	17421444	17248278	17421444	1314726437	2181502	432371070	67.1132	12946505	0.743136	0	17-40	54	16.3867	26.8103	pass	pass	pass	pass	fail	pass	pass	warn	fail	fail	pass	26815	0.00207122	29	1150404	0.0888583	11769286	0.909071	1025568	0.0134585	408995	0.034751	0.398799
TUR-0734AL	MITOS-FIT	18007823	17983566	18007823	1357536023	3980958	382179692	71.8475	12474291	0.692715	0	17-40	55	17.8423	24.9117	pass	pass	pass	pass	fail	pass	pass	warn	fail	fail	pass	26930	0.00215884	32	1229539	0.0985658	11217822	0.899275	534870	0.0312238	180729	0.0161109	0.337893
TUR-0736AL	MITOS-FIT	13781292	13762312	13781292	1039196277	1174865	309265398	70.2399	10108982	0.733529	0	17-40	54	20.5526	25.7768	pass	pass	pass	pass	fail	pass	pass	warn	fail	warn	pass	28198	0.0027894	38	1234728	0.122142	8846056	0.875069	769753	0.045574	224172	0.0253415	0.291226
TUR-2497AL	MITOS-FIT	21846262	21739397	21846262	1647505093	2610616	505899445	69.293	16343893	0.748132	0	17-40	54	22.0268	25.8918	pass	pass	pass	pass	fail	pass	pass	warn	fail	warn	pass	29057	0.00177785	28	1595448	0.0976174	14719388	0.900605	1031249	0.0107205	382508	0.0259867	0.370917
TUR-2511AL	MITOS-FIT	21992660	21915376	21992660	1657820644	3822972	504162815	69.5888	16953149	0.770855	0	17-40	54	21.8569	25.0898	pass	pass	pass	pass	fail	pass	pass	warn	fail	warn	pass	29709	0.00175242	25	1714663	0.101141	15208777	0.897106	808922	0.0366561	245663	0.0161527	0.303692
TUR-3477AL	MITOS-FIT	14883491	14829206	14883491	1121810013	1837500	344103928	69.326	11770798	0.790863	0	17-40	54	21.2688	25.0194	pass	pass	warn	pass	fail	pass	pass	warn	fail	fail	pass	30608	0.00260033	28	1112257	0.0944929	10627933	0.902907	467254	0.064167	127109	0.0119599	0.272034
TUR-2430AL	MITOS-FIT	23018928	22851822	23018928	1736316528	4491462	547154589	68.4876	17579121	0.763681	0	17-40	55	19.7656	26.0254	pass	pass	pass	pass	fail	pass	pass	warn	fail	warn	pass	34386	0.00195607	27	1598225	0.0909161	15946510	0.907128	914572	0.0649341	327214	0.0205195	0.357778
TUR-2721AL	MITOS-FIT	37484179	37109573	37484179	2827488217	6466907	894198999	68.3748	28170754	0.751537	0	17-40	54	15.518	26.0989	pass	pass	pass	pass	fail	pass	pass	warn	fail	warn	pass	13589	0.00048238	32	2824487	0.100745	25332678	0.899255	1918861	0.0384762	720748	0.0284513	0.375612
TUR-2793AL	MITOS-FIT	20862010	20781659	20862010	1574694520	2214574	497019560	68.4371	14885911	0.713542	0	17-40	54	14.3889	27.4641	pass	pass	pass	pass	fail	warn	pass	warn	fail	warn	pass	3371	0.000226456	63	1366784	0.0920437	13515756	0.907956	1649185	0.0132873	629165	0.0465505	0.381501
TUR-3021AL	MITOS-FIT	20330871	20262366	20330871	1533118792	2134089	483960647	68.4329	15147743	0.745061	0	17-40	54	18.6342	26.6468	pass	pass	pass	pass	fail	pass	pass	warn	fail	fail	pass	5191	0.000342691	55	1430506	0.0947796	13712046	0.90522	1278321	0.0176368	503538	0.0367223	0.393906
TUR-0602AL_400	MITOS-FIT_400	11851560	11836149	11851560	882329457	1005191	333833240	62.1646	10360514	0.87419	0	17-40	54	23.8274	28.142	pass	pass	pass	pass	fail	pass	pass	warn	fail	warn	pass	9600	0.000926595	34	827882	0.0799074	9523032	0.919166	1239931	0.130203	467701	0.0491126	0.377199
TUR-0887AL_400	MITOS-FIT_400	21634739	21577677	21634739	1613297054	2779969	649864597	59.7182	18105379	0.836866	0	17-40	52	12.0682	29.3404	pass	pass	pass	pass	fail	fail	pass	warn	fail	fail	pass	7188	0.000397009	31	1342204	0.0741329	16755987	0.92547	3677576	0.219478	1532603	0.091466	0.416743
TUR-0991FE	MITOS-Stool	4156526	4149892	4156526	308867609	571836	108554839	64.8539	3543426	0.852497	0	17-40	52	21.9015	27.1006	pass	pass	warn	pass	fail	pass	pass	warn	fail	warn	pass	3421	0.00096545	44	285087	0.0804552	3254918	0.918579	294050	0.0903402	127723	0.03924	0.434358
TUR-0989FE	MITOS-Stool	9034895	9013310	9034895	673113584	1204228	240226928	64.3111	7511937	0.831436	0	17-40	52	26.5878	27.4545	pass	pass	pass	pass	fail	pass	pass	warn	fail	warn	pass	11058	0.00147206	43	548204	0.0729777	6952675	0.92555	749046	0.107735	267141	0.0384228	0.356642
TUR-2873FE	MITOS-Stool	9199169	9136395	9199169	694334176	1504199	258011475	62.8404	8189993	0.890297	0	17-40	52	17.5343	28.1691	pass	pass	pass	pass	fail	fail	pass	warn	fail	fail	pass	9138	0.00111575	64	555781	0.067861	7625074	0.931023	435760	0.0571483	174302	0.0228591	0.399995
TUR-0977FE	MITOS-Stool	7649331	7633574	7649331	570192597	939246	209129007	63.3231	6567240	0.858538	0	17-40	51	18.9257	28.2399	pass	pass	pass	pass	fail	pass	pass	warn	fail	warn	pass	6403	0.000974991	43	593276	0.0903387	5967561	0.908686	678065	0.113625	233003	0.0390449	0.343629
TUR-2116FE	MITOS-Stool	9150560	9074051	9150560	690725350	1597857	247788076	64.1264	7932181	0.866852	0	17-40	52	23.3162	27.0772	pass	pass	pass	pass	fail	pass	pass	warn	fail	warn	pass	9097	0.00114685	61	629545	0.0793659	7293539	0.919487	612324	0.0839543	157949	0.021656	0.25795
TUR-2185FE	MITOS-Stool	8610885	8595682	8610885	650127989	1340906	230697917	64.515	7218621	0.838313	0	17-40	52	20.2129	27.0829	pass	pass	pass	pass	fail	pass	pass	warn	fail	warn	pass	11024	0.00152716	45	639140	0.0885405	6568457	0.909932	635480	0.0967472	271932	0.0413997	0.427916
TUR-1339FE	MITOS-Stool	10455778	10437373	10455778	789820508	5229664	288593191	63.4609	8875004	0.848813	0	17-40	54	22.3342	28.1844	pass	pass	pass	pass	fail	fail	pass	warn	fail	fail	pass	5927	0.000667831	94	651002	0.0733523	8218075	0.92598	769303	0.0936111	172603	0.0210029	0.224363
TUR-0955FE	MITOS-Stool	9857280	9816788	9857280	733990718	1176748	266568111	63.6824	8241339	0.836066	0	17-40	52	19.3691	27.5289	pass	pass	pass	pass	fail	warn	pass	warn	fail	warn	pass	10185	0.00123584	54	693119	0.0841027	7538035	0.914661	823671	0.109269	402817	0.0534379	0.489051
TUR-1204FE	MITOS-Stool	9549875	9487647	9549875	720723509	2206036	257374883	64.2894	8287346	0.867796	0	17-40	52	22.6164	26.9835	pass	pass	pass	pass	fail	pass	pass	warn	fail	warn	pass	12399	0.00149614	81	718522	0.0867011	7556425	0.911803	558704	0.0739376	206390	0.0273132	0.369408
TUR-2402FE	MITOS-Stool	7164835	7150428	7164835	540973566	1985159	202166505	62.6291	6019767	0.840182	0	17-40	51	22.6567	28.3966	pass	pass	pass	pass	fail	warn	pass	warn	fail	fail	pass	7632	0.00126782	47	724869	0.120415	5287266	0.878317	710753	0.134427	396522	0.0749957	0.55789
TUR-3232FE	MITOS-Stool	8556267	8514093	8556267	645453941	1216413	223374678	65.3926	7154395	0.836158	0	17-40	51	21.7053	26.8079	pass	pass	pass	pass	fail	pass	pass	warn	fail	warn	pass	14841	0.00207439	65	762777	0.106617	6376777	0.891309	607591	0.0952818	268994	0.0421834	0.442722
TUR-1022FE	MITOS-Stool	8054136	8035131	8054136	599692238	809591	213466150	64.404	6793746	0.84351	0	17-40	52	20.9964	27.3827	pass	pass	pass	pass	fail	pass	pass	warn	fail	warn	pass	6248	0.000919669	50	784830	0.115522	6002668	0.883558	594265	0.0990001	286374	0.0477078	0.481896
TUR-2036FE	MITOS-Stool	12982925	12961881	12982925	979320012	2111586	312803823	68.0591	9742754	0.750428	0	17-40	56	17.759	25.7897	pass	pass	pass	pass	fail	pass	pass	warn	fail	warn	pass	9889	0.00101501	235	795756	0.0816767	8937109	0.917308	818905	0.0916297	419385	0.0469262	0.512129
TUR-3320FE	MITOS-Stool	9641249	9605584	9641249	726462595	1059218	213317618	70.6361	6881189	0.713724	0	17-40	57	20.8578	24.6248	pass	pass	warn	pass	fail	pass	pass	warn	fail	warn	pass	17207	0.00250059	111	806762	0.117242	6057220	0.880258	328578	0.0542457	151441	0.0250017	0.460898
TUR-1298FE	MITOS-Stool	11378450	11320598	11378450	858775405	1669903	310612077	63.8308	9820478	0.863077	0	17-40	51	21.3642	27.1706	pass	pass	pass	pass	fail	pass	pass	warn	fail	fail	pass	25404	0.00258684	50	898589	0.0915016	8896485	0.905912	847476	0.0952596	256044	0.0287804	0.302125
TUR-0580FE	MITOS-Stool	9297481	9265410	9297481	692830793	1719781	238257508	65.611	7524796	0.809337	0	17-40	53	21.6714	27.3748	pass	pass	pass	pass	fail	warn	pass	warn	fail	warn	pass	8424	0.0011195	50	905379	0.120319	6610993	0.878561	623961	0.0943823	231073	0.0349528	0.370332
TUR-0879FE	MITOS-Stool	16897253	16781714	16897253	1275567446	2860844	459326888	63.9904	14530934	0.859958	0	17-40	52	16.8484	26.9972	pass	pass	pass	pass	fail	warn	pass	warn	fail	fail	pass	27883	0.00191887	47	930729	0.0640516	13572322	0.93403	1199040	0.0883445	459145	0.0338295	0.382927
TUR-1184FE	MITOS-Stool	12037893	12004236	12037893	908311039	1916353	312863715	65.5554	10094753	0.838581	0	17-40	51	24.598	26.7055	pass	pass	pass	pass	fail	pass	pass	warn	fail	warn	pass	14689	0.00145511	54	991323	0.0982018	9088741	0.900343	703418	0.0773944	270767	0.0297915	0.38493
TUR-1754FE	MITOS-Stool	14623382	14594204	14623382	1103914446	2042817	416884538	62.2358	12476093	0.853161	0	17-40	52	17.6229	27.9953	pass	pass	pass	pass	fail	warn	pass	warn	fail	warn	pass	10900	0.000873671	47	1007314	0.0807395	11457879	0.918387	1468379	0.128155	588610	0.0513716	0.400857
TUR-3019FE	MITOS-Stool	11457821	11416407	11457821	864869385	1449498	308249758	64.3588	9834826	0.85835	0	17-40	52	22.5606	26.9655	pass	pass	pass	pass	fail	warn	pass	warn	fail	warn	pass	16226	0.00164985	42	1044162	0.10617	8774438	0.89218	737060	0.0840008	300245	0.0342181	0.407355
TUR-0505FE	MITOS-Stool	14194712	14128717	14194712	1057966992	2117403	394908309	62.6729	12386536	0.872616	0	17-40	52	14.8941	28.1451	pass	pass	pass	pass	fail	warn	pass	warn	fail	fail	pass	16153	0.00130408	46	1084839	0.0875821	11285544	0.911114	1518577	0.134559	742961	0.065833	0.489248
TUR-1085FE	MITOS-Stool	18012013	17862205	18012013	1340651063	2172900	430660860	67.8767	12566264	0.69766	0	17-40	54	18.3505	26.029	pass	pass	pass	pass	fail	pass	pass	warn	fail	warn	pass	13532	0.00107685	226	1120221	0.0891451	11432511	0.909778	876084	0.0766309	383428	0.0335384	0.437661
TUR-0665FE	MITOS-Stool	7642467	7630554	7642467	569011101	1686020	196418297	65.4808	6317649	0.82665	0	17-40	53	23.7602	27.3375	pass	pass	pass	pass	fail	warn	pass	warn	fail	warn	pass	8240	0.00130428	52	1125055	0.178081	5184354	0.820614	466947	0.0900685	178419	0.0344149	0.382097
TUR-3305FE	MITOS-Stool	20335364	20299610	20335364	1534691295	6684369	568744287	62.9408	17308740	0.851165	0	17-40	52	22.724	27.6193	pass	pass	pass	pass	fail	pass	pass	warn	fail	warn	pass	16395	0.000947209	54	1179679	0.0681551	16112666	0.930898	1668202	0.103534	626969	0.0389116	0.375835
TUR-1536FE	MITOS-Stool	16554972	16514859	16554972	1249939302	2226775	455298231	63.5744	14308709	0.864315	0	17-40	51	18.566	27.5227	pass	pass	pass	pass	fail	pass	pass	warn	fail	warn	pass	15408	0.00107683	40	1210569	0.0846036	13082732	0.91432	1311974	0.100283	389239	0.0297521	0.296682
TUR-1137FE	MITOS-Stool	15138248	15091784	15138248	1142303927	3223399	410396853	64.0729	13420623	0.886537	0	17-40	52	19.3287	27.138	pass	pass	pass	pass	fail	pass	pass	warn	fail	warn	pass	19438	0.00144837	42	1223428	0.0911603	12177757	0.907391	1035442	0.0850273	368306	0.0302442	0.355699
TUR-1659FE	MITOS-Stool	18955596	18914878	18955596	1431874277	3764415	527299053	63.1742	15972975	0.842652	0	17-40	53	18.257	27.8721	pass	pass	pass	pass	fail	pass	pass	warn	fail	warn	pass	17217	0.00107788	55	1229041	0.076945	14726717	0.921977	1764756	0.119834	704479	0.0478368	0.399193
TUR-0984FE	MITOS-Stool	18454658	18363915	18454658	1374047612	2546228	475894845	65.3655	15154819	0.821192	0	17-40	54	15.735	26.5522	pass	pass	pass	pass	fail	warn	pass	warn	fail	fail	pass	12290	0.000810963	59	1268866	0.0837269	13873663	0.915462	885613	0.0638341	388876	0.0280298	0.439104
TUR-0958FE	MITOS-Stool	18047926	17958140	18047926	1362498543	3219828	496863733	63.5329	15895709	0.88075	0	17-40	53	17.0755	27.3951	pass	pass	pass	pass	fail	pass	pass	warn	fail	warn	pass	21787	0.00137062	58	1377969	0.0866881	14495953	0.911941	1389252	0.0958372	490682	0.0338496	0.353199
TUR-1197FE	MITOS-Stool	13530976	13500771	13530976	1020815417	4266495	362905803	64.4494	11601221	0.857382	0	17-40	51	19.235	27.1228	pass	pass	pass	pass	fail	pass	pass	warn	fail	warn	pass	17088	0.00147295	35	1381910	0.119118	10202223	0.879409	930487	0.0912043	349739	0.0342807	0.375867
TUR-1977FE	MITOS-Stool	10030887	9978254	10030887	756713053	1568031	301167285	60.2006	8544171	0.851786	0	17-40	53	21.8862	28.8481	pass	pass	pass	pass	fail	warn	pass	warn	fail	warn	pass	4689	0.000548795	54	1417130	0.165859	7122352	0.833592	1226410	0.143538	524216	0.0736015	0.427439
TUR-1361FE	MITOS-Stool	17091780	17006174	17091780	1290061545	2360506	456163888	64.6401	14895910	0.871525	0	17-40	51	18.3982	26.8784	pass	pass	pass	pass	fail	pass	pass	warn	fail	fail	pass	10093	0.000677569	57	1430871	0.096058	13454946	0.903264	874693	0.065009	357932	0.0266023	0.409209
TUR-3421FE	MITOS-Stool	18865013	18779477	18865013	1423672347	1985841	510865337	64.1164	16639919	0.882052	0	17-40	53	17.3093	27.2338	pass	pass	pass	pass	fail	warn	pass	warn	fail	warn	pass	14541	0.000873862	54	1469930	0.0883376	15155448	0.910789	1209349	0.0797963	399896	0.0263863	0.33067
TUR-3694FE	MITOS-Stool	18498462	18287773	18498462	1396484213	3458141	500670041	64.1478	16003452	0.865123	0	17-40	50	13.5666	26.6559	pass	pass	pass	pass	fail	pass	pass	warn	fail	fail	pass	46084	0.00287963	71	1501811	0.0938429	14455557	0.903277	1215128	0.0840596	468604	0.0324169	0.385642
TUR-1095FE	MITOS-Stool	13833176	13810886	13833176	1046027575	21093369	440302349	57.9072	10317565	0.745857	0	17-40	53	14.8267	29.2583	pass	pass	pass	pass	fail	warn	pass	warn	fail	fail	pass	721	6.98808e-05	65	1545698	0.149812	8771146	0.850118	1725072	0.167198	930519	0.106089	0.539409
TUR-1033FE	MITOS-Stool	17423813	17369450	17423813	1297919768	1343412	468805446	63.8802	15023531	0.862241	0	17-40	53	22.1778	27.3248	pass	pass	pass	pass	fail	pass	pass	warn	fail	warn	pass	18613	0.00123892	61	1667487	0.110992	13337431	0.887769	1234020	0.0925231	416715	0.031244	0.337689
TUR-1703FE	MITOS-Stool	20372648	20331455	20372648	1538927324	41892960	556473237	63.8402	17436358	0.855871	0	17-40	50	19.7055	27.1715	pass	pass	pass	pass	fail	pass	pass	warn	fail	warn	pass	23075	0.00132338	58	1704049	0.0977296	15709234	0.900947	1698056	0.108093	545771	0.0347421	0.321409
TUR-0875FE	MITOS-Stool	18520606	18464520	18520606	1380446592	1923158	510647299	63.0085	15676370	0.846429	0	17-40	51	12.7534	27.6619	pass	pass	pass	pass	fail	warn	pass	warn	fail	fail	pass	16796	0.00107142	56	1816473	0.115873	13843101	0.883055	1292999	0.0934039	557708	0.0402878	0.431329
TUR-3128FE	MITOS-Stool	34790338	34537236	34790338	2626006491	6140736	969036534	63.0985	30357871	0.872595	0	17-40	53	13.1929	27.1842	pass	pass	pass	pass	fail	pass	pass	warn	fail	warn	pass	24185	0.000796663	44	1980278	0.0652311	28353408	0.933972	2314185	0.0816193	868305	0.0306244	0.37521
TUR-0388FE	MITOS-Stool	19962165	19929016	19962165	1509761273	2609441	656633093	56.5075	14648196	0.733798	0	17-40	54	17.2403	29.5203	pass	pass	pass	pass	fail	pass	pass	warn	fail	fail	pass	3463	0.000236411	32	2036816	0.139049	12607917	0.860715	2916738	0.199119	1382488	0.109652	0.473984
TUR-1193FE	MITOS-Stool	21608530	21563228	21608530	1631972126	4958350	600213958	63.2216	18469919	0.854751	0	17-40	51	19.5819	27.6069	pass	pass	pass	pass	fail	pass	pass	warn	fail	warn	pass	37427	0.00202638	62	2153253	0.116582	16279239	0.881392	2087084	0.128205	656813	0.0403467	0.314704
TUR-0928FE	MITOS-Stool	28692820	28505840	28692820	2137900819	3833391	763958914	64.2659	23899707	0.832951	0	17-40	52	19.5625	27.0382	pass	pass	pass	pass	fail	pass	pass	warn	fail	warn	pass	22431	0.000938547	52	2227696	0.0932102	21649580	0.905851	1985760	0.0917228	631403	0.0291647	0.317965
TUR-2789FE	MITOS-Stool	12157278	12083877	12157278	918196833	1884880	355808475	61.2492	10409649	0.856248	0	17-40	54	25.7434	28.5605	pass	pass	pass	pass	fail	pass	pass	warn	fail	warn	pass	20484	0.00196779	59	2511176	0.241235	7877989	0.756797	1348524	0.129546	376391	0.0477775	0.279113
TUR-3266FE	MITOS-Stool	36994055	36870323	36994055	2786089489	5994174	1033845526	62.8926	31959180	0.8639	0	17-40	52	16.1346	27.6316	pass	pass	pass	pass	fail	pass	pass	warn	fail	warn	pass	41216	0.00128965	73	2517483	0.0787718	29400481	0.919939	2569019	0.0873802	1048992	0.0356794	0.408324
TUR-2798FE	MITOS-Stool	20278215	20208633	20278215	1525525626	3023732	606246641	60.2598	17675207	0.871635	0	17-40	53	19.2038	29.0001	pass	pass	pass	pass	fail	pass	pass	warn	fail	warn	pass	3888	0.000219969	70	2635211	0.149091	15036108	0.850689	2566127	0.145182	682862	0.0454148	0.266106
TUR-0888FE	MITOS-Stool	8735773	8714226	8735773	650892419	1372905	226408265	65.2157	7265747	0.831723	0	17-40	52	16.6601	28.0019	pass	pass	pass	pass	fail	warn	pass	warn	fail	fail	pass	20670	0.00284486	65	2731932	0.376002	4513145	0.621154	428500	0.0949449	143903	0.0318853	0.33583
TUR-0397FE	MITOS-Stool	19898898	19846813	19898898	1503903443	2307314	640604189	57.4039	14555172	0.731456	0	17-40	51	18.6642	28.994	pass	pass	pass	pass	fail	pass	pass	warn	fail	warn	pass	2402	0.000165027	60	2782085	0.191141	11770685	0.808694	2962229	0.203517	1275560	0.108368	0.430608
TUR-2271FE	MITOS-Stool	20240872	20138517	20240872	1527738212	2757759	585258231	61.6912	17559848	0.867544	0	17-40	52	16.2045	28.3996	pass	pass	pass	pass	fail	pass	pass	warn	fail	fail	pass	5597	0.000318739	86	2884093	0.164244	14670158	0.835438	2286018	0.130184	851612	0.0580506	0.372531
TUR-0690FE	MITOS-Stool	25887971	25779448	25887971	1929289389	4918712	700521245	63.6902	21369038	0.825443	0	17-40	53	15.6502	27.7044	pass	pass	pass	pass	fail	warn	pass	warn	fail	fail	pass	28908	0.0013528	47	3598655	0.168405	17741475	0.830242	1841680	0.103806	760779	0.0428814	0.41309
TUR-0953FE	MITOS-Stool	30332179	30258917	30332179	2292199039	2679124	979902858	57.2505	22504554	0.741937	0	17-40	52	14.2255	28.677	pass	pass	pass	pass	fail	pass	pass	warn	fail	warn	pass	4158	0.000184763	33	3623754	0.161023	18876642	0.838792	3693566	0.164125	1457024	0.0771866	0.394476
TUR-1305FE	MITOS-Stool	27651105	27550995	27651105	2089290916	3466766	827984904	60.3701	24058988	0.870091	0	17-40	52	18.1763	28.9043	pass	pass	pass	pass	fail	pass	pass	warn	fail	warn	pass	6142	0.000255289	44	3712839	0.154322	20340007	0.845422	3561744	0.148042	1206541	0.0593186	0.33875
TUR-3665FE	MITOS-Stool	32545641	32487456	32545641	2456876509	21012720	614037600	75.0074	19761723	0.6072	0	17-40	51	19.5199	26.8323	pass	pass	pass	pass	fail	pass	pass	warn	fail	fail	pass	121477	0.00614709	128	3720422	0.188264	15919824	0.805589	1372212	0.0861952	451288	0.0283475	0.328876
TUR-1801FE	MITOS-Stool	27695011	27483249	27695011	2091064994	4388422	809965057	61.2654	24026270	0.867531	0	17-40	52	9.42574	28.2801	pass	pass	pass	pass	fail	warn	pass	warn	fail	fail	pass	3948	0.00016432	53	3770515	0.156933	20251807	0.842903	2620077	0.109051	1257712	0.0621037	0.480029
TUR-1352FE	MITOS-Stool	32021074	31931100	32021074	2420175443	3149884	1012390709	58.1687	23768140	0.742266	0	17-40	53	14.8476	28.6501	pass	pass	pass	pass	fail	warn	pass	warn	fail	warn	pass	1117	4.69957e-05	87	4093038	0.172207	19673985	0.827746	3844790	0.161762	1116213	0.0567355	0.290318
TUR-1250FE	MITOS-Stool	29687609	29534533	29687609	2242637266	5172498	874986396	60.984	25802781	0.869143	0	17-40	53	14.2458	28.6435	pass	pass	pass	pass	fail	warn	pass	warn	fail	warn	pass	7291	0.000282566	37	4251569	0.164772	21543921	0.834946	3645265	0.141274	1119806	0.0519778	0.307195
TUR-1113FE	MITOS-Stool	34132865	34039571	34132865	2578731698	3596065	1071804760	58.4367	25445989	0.745498	0	17-40	53	14.1575	28.3072	pass	pass	pass	pass	fail	pass	pass	warn	fail	fail	pass	737	2.89633e-05	62	4441295	0.174538	21003957	0.825433	3906917	0.153538	1597418	0.0760532	0.408869
TUR-1641FE	MITOS-Stool	37386943	37213039	37386943	2824592041	5527735	1108241003	60.7646	32092633	0.858391	0	17-40	51	15.727	28.6855	pass	pass	pass	pass	fail	pass	pass	warn	fail	warn	pass	2012	6.26935e-05	43	5505470	0.171549	26585151	0.828388	4888386	0.152321	1624559	0.0611078	0.33233
NOR-01	NORCCAP-Stool	12538979	5196835	12538979	276754077	313119	268663618	2.92	9227702	0.735921	0	15-51	53	17.44	22.07	pass	pass	warn	pass	fail	pass	pass	warn	fail	warn	pass	5118	0.0006	40	4174	0.0005	9218410	0.9995	123521	0.0133859	43588	0.0047236	0.3529
NOR-02	NORCCAP-Stool	14606361	5451310	14606361	370755798	346327	361791126	2.42	10596028	0.725439	0	15-51	51	18.28	25.38	pass	pass	warn	pass	fail	pass	pass	warn	fail	fail	pass	2079	0.0002	23	16404	0.0015	10578828	0.9985	586930	0.0553915	205594	0.0194029	0.3503
NOR-03	NORCCAP-Stool	7943268	3198622	7943268	199009927	187620	194135396	2.45	6559973	0.825853	0	15-51	54	19.04	25.05	pass	pass	fail	pass	fail	pass	pass	warn	fail	warn	pass	1275	0.0002	17	5444	0.0008	6553675	0.9992	380824	0.0580527	169031	0.025767	0.4439
NOR-04	BCSN-FIT	5861307	2363671	5861307	141835890	138304	138054527	2.67	4841947	0.826087	0	15-51	52	21.33	24.2	pass	pass	warn	pass	fail	pass	pass	warn	fail	fail	pass	993	0.0002	16	2826	0.0006	4838128	0.9994	207560	0.0428671	69682	0.0143913	0.3357
NOR-05	BCSN-FIT	8435733	3410232	8435733	216751586	199609	211993902	2.19	7214963	0.855286	0	15-51	55	21.23	25.69	pass	pass	warn	pass	fail	pass	pass	warn	fail	fail	pass	13222	0.0018	51	19273	0.0027	7194831	0.9973	280325	0.0388533	103760	0.0143812	0.3701
NOR-06	BCSN-FIT	8020684	3176865	8020684	200324335	193064	195959753	2.18	6688762	0.833939	0	15-51	54	32.36	24.98	pass	pass	warn	pass	fail	pass	pass	warn	fail	warn	pass	2270	0.0003	27	15339	0.0023	6671153	0.9977	229021	0.0342397	81558	0.0121933	0.3561
NOR-07	BCSN-FIT	8276376	3207829	8276376	218545974	207558	214163269	2.01	6900061	0.833706	0	15-51	53	24.56	26.41	pass	pass	fail	pass	fail	pass	pass	warn	fail	warn	pass	2076	0.0003	18	10921	0.0016	6888350	0.9984	309397	0.0448397	111373	0.0161409	0.36
NOR-08	BCSN-FIT	7615591	3001814	7615591	191268823	188815	187028901	2.22	6317320	0.829525	0	15-51	56	23.05	25.12	pass	pass	warn	pass	fail	pass	pass	warn	fail	warn	pass	4329	0.0007	42	18841	0.003	6297953	0.997	236922	0.0375036	109395	0.0173167	0.4617
NOR-09	BCSN-FIT	10154929	3801242	10154929	253652345	244441	248313280	2.1	8421644	0.829316	0	15-51	55	27.03	24.98	pass	pass	warn	pass	fail	pass	pass	warn	fail	warn	pass	6793	0.0008	54	19034	0.0023	8401367	0.9977	195916	0.0232634	61112	0.00725654	0.3119
NOR-10	BCSN-FIT	8843008	3301617	8843008	218691025	226870	213829731	2.22	6966870	0.787839	0	15-51	52	29.18	24.73	pass	pass	fail	pass	fail	pass	pass	warn	fail	warn	pass	10227	0.0015	68	33930	0.0049	6932027	0.9951	200651	0.0288007	58555	0.00840478	0.2918
NOR-11	BCSN-FIT	8549858	3158872	8549858	214013099	209181	209548196	2.09	7147671	0.835999	0	15-51	55	28.49	25.03	pass	pass	warn	pass	fail	pass	pass	warn	fail	warn	pass	2119	0.0003	32	14042	0.002	7132536	0.998	225186	0.0315048	63532	0.00888849	0.2821
NOR-12	NORCCAP-Stool	9361129	4326693	9361129	191763199	245819	184989764	3.53	6072280	0.64867	0	15-51	53	15.66	20.49	pass	pass	warn	pass	fail	pass	pass	warn	fail	fail	pass	4342	0.0007	20	11322	0.0019	6059794	0.9981	38011	0.00625976	9528	0.0015691	0.2507
NOR-13	BCSN-FIT	7889452	3142389	7889452	200990541	203578	196613227	2.18	6677729	0.846412	0	15-51	55	25.84	25.48	pass	pass	fail	pass	fail	pass	pass	warn	fail	fail	pass	2080	0.0003	15	11213	0.0017	6664436	0.9983	198977	0.0297971	69816	0.0104551	0.3509
NOR-14	BCSN-FIT	9251739	3567555	9251739	222432971	220755	217534492	2.2	7622534	0.823903	0	15-51	53	32.85	24.04	pass	pass	warn	pass	fail	pass	pass	warn	fail	warn	pass	2301	0.0003	34	34170	0.0045	7587397	0.9955	188937	0.0247866	52893	0.00693903	0.28
NOR-15	BCSN-FIT	7301411	2710732	7301411	182336146	190332	178577094	2.06	6180480	0.846477	0	15-51	53	28.68	24.97	pass	pass	warn	pass	fail	pass	pass	warn	fail	warn	pass	2561	0.0004	28	15109	0.0024	6164630	0.9976	207761	0.0336157	62390	0.0100947	0.3003
NOR-16	BCSN-FIT	7150979	2814303	7150979	183644980	181976	179752241	2.12	6154027	0.860585	0	15-51	54	29.66	25.68	pass	pass	warn	pass	fail	warn	pass	warn	fail	fail	pass	3593	0.0006	26	12953	0.0021	6137481	0.9979	264188	0.0429293	92356	0.0150074	0.3496
NOR-17	BCSN-FIT	8272965	3165258	8272965	206106322	207225	201488129	2.24	6676182	0.806988	0	15-51	56	29.08	24.91	pass	pass	warn	pass	fail	pass	pass	warn	fail	warn	pass	8025	0.0012	60	80191	0.012	6595003	0.988	194406	0.0291193	73747	0.0110463	0.3793
NOR-18	NORCCAP-Stool	7922911	3036523	7922911	204630291	189336	200364907	2.08	6790991	0.857133	0	15-51	52	19.96	25.83	pass	pass	fail	pass	fail	pass	pass	warn	fail	warn	pass	1579	0.0002	20	12412	0.0018	6777000	0.9982	403739	0.0594521	132360	0.0194905	0.3278
NOR-19	NORCCAP-Stool	9752841	4021508	9752841	258097785	225430	252483855	2.18	7917512	0.811816	0	15-51	52	13.99	26.46	pass	pass	fail	pass	fail	warn	pass	warn	fail	fail	pass	1063	0.0001	12	2086	0.0003	7914508	0.9997	628495	0.0793804	196787	0.0248547	0.3131
NOR-20	NORCCAP-Stool	7494099	3081219	7494099	188357191	174164	183996055	2.32	6360292	0.848707	0	15-51	53	16.96	25.13	pass	pass	warn	pass	fail	pass	pass	warn	fail	warn	pass	710	0.0001	12	3851	0.0006	6355128	0.9994	367120	0.0577206	137175	0.0215674	0.3737
NOR-21	NORCCAP-Stool	7753552	2811604	7753552	185622177	181192	181598648	2.17	5925011	0.764167	0	15-51	53	20.75	23.94	pass	pass	warn	pass	fail	warn	pass	warn	fail	fail	pass	2961	0.0005	40	35749	0.006	5888330	0.994	280101	0.0472743	89327	0.0150763	0.3189
NOR-22	NORCCAP-Stool	8855648	3531761	8855648	212760350	206610	207914562	2.28	7013096	0.791935	0	15-51	52	22.31	24.03	pass	pass	fail	pass	fail	pass	pass	warn	fail	warn	pass	2757	0.0004	24	20613	0.0029	6989726	0.9971	297151	0.0423709	104857	0.0149516	0.3529
NOR-23	NORCCAP-Stool	8859211	4328293	8859211	252321614	180782	246956891	2.13	8110931	0.915536	0	15-51	55	11.28	28.48	pass	pass	warn	pass	fail	pass	pass	warn	fail	fail	pass	624	0.0001	9	15847	0.002	8094828	0.998	335205	0.0413276	177890	0.0219321	0.5307
NOR-24	NORCCAP-Stool	9111485	3500654	9111485	231909455	230165	226861126	2.18	7726563	0.848003	0	15-51	53	22.19	25.45	pass	pass	warn	pass	fail	pass	pass	warn	fail	warn	pass	2653	0.0003	21	9914	0.0013	7716071	0.9987	367786	0.0476002	128188	0.0165906	0.3485

## Sheet: C_Repeated_samples
ID	TUR-0887AL_200µl	TUR-0887AL_400µl	TUR-0602AL_200µl	TUR-0602AL_400µl
hsa-let-7a-2-3p	0	0	0	0
hsa-let-7a-3p	0	0	0	0
hsa-let-7a-5p	5.753	15.2448	10.0799	1.89967
hsa-let-7b-3p	0	0	0	0
hsa-let-7b-5p	26.8473	26.134	38.3036	26.5954
hsa-let-7c-3p	0	0	0	0
hsa-let-7c-5p	0	2.17783	0	1.89967
hsa-let-7d-3p	0	0	0	0
hsa-let-7d-5p	1.91767	2.17783	0	0
hsa-let-7e-5p	0	2.17783	0	1.89967
hsa-let-7f-1-3p	0	0	0	0
hsa-let-7f-2-3p	0	0	0	0
hsa-let-7f-5p	5.753	17.4227	2.01598	17.097
hsa-let-7g-3p	0	0	0	0
hsa-let-7g-5p	7.67066	13.067	14.1119	7.59868
hsa-let-7i-3p	0	0	0	0
hsa-let-7i-5p	15.3413	21.7783	10.0799	20.8964
hsa-miR-1-3p	0	4.35567	2.01598	13.2977
hsa-miR-1-5p	0	0	0	0
hsa-miR-100-3p	1.91767	0	0	0
hsa-miR-100-5p	0	0	0	0
hsa-miR-101-2-5p	0	0	0	0
hsa-miR-101-3p	0	0	0	0
hsa-miR-101-5p	0	0	0	0
hsa-miR-10226	0	0	0	0
hsa-miR-10392-5p	0	8.71133	0	0
hsa-miR-10393-3p	0	0	0	0
hsa-miR-10393-5p	0	0	0	0
hsa-miR-10394-3p	0	0	0	0
hsa-miR-10394-5p	0	0	0	0
hsa-miR-10395-3p	0	0	0	0
hsa-miR-10395-5p	0	0	0	0
hsa-miR-10396a-5p	0	0	0	0
hsa-miR-10396b-3p	0	0	0	0
hsa-miR-10396b-5p	0	0	0	0
hsa-miR-10397-3p	0	0	0	0
hsa-miR-10397-5p	0	0	0	0
hsa-miR-10398-3p	1.91767	2.17783	0	0
hsa-miR-10398-5p	0	0	0	0
hsa-miR-10399-3p	0	0	2.01598	0
hsa-miR-10399-5p	0	0	0	0
hsa-miR-103a-2-5p	0	0	0	0
hsa-miR-103a-3p	1.91767	0	0	0
hsa-miR-103b	0	0	0	0
hsa-miR-10400-3p	0	0	0	0
hsa-miR-10400-5p	7.67066	0	241.918	208.964
hsa-miR-10401-3p	0	0	0	0
hsa-miR-10401-5p	0	2.17783	14.1119	11.398
hsa-miR-105-3p	0	0	0	0
hsa-miR-105-5p	0	0	0	0
hsa-miR-10522-5p	0	0	0	0
hsa-miR-10523-5p	0	0	0	0
hsa-miR-10524-5p	0	0	0	0
hsa-miR-10525-3p	0	0	0	0
hsa-miR-10526-3p	0	0	0	1.89967
hsa-miR-10527-5p	0	0	0	0
hsa-miR-106a-3p	0	0	0	0
hsa-miR-106b-3p	0	0	0	0
hsa-miR-106b-5p	0	0	0	0
hsa-miR-107	0	0	0	0
hsa-miR-10a-3p	0	0	0	0
hsa-miR-10a-5p	11.506	6.5335	20.1598	9.49835
hsa-miR-10b-3p	0	0	0	0
hsa-miR-10b-5p	5.753	4.35567	12.0959	5.69901
hsa-miR-11181-3p	0	0	0	3.79934
hsa-miR-11181-5p	0	0	0	0
hsa-miR-11399	38.3533	47.9123	68.5433	83.5855
hsa-miR-11400	0	0	0	0
hsa-miR-11401	0	0	0	0
hsa-miR-1178-3p	0	0	0	0
hsa-miR-1178-5p	0	0	0	0
hsa-miR-1179	0	0	0	0
hsa-miR-1180-3p	0	0	0	0
hsa-miR-1181	0	0	0	0
hsa-miR-1182	0	0	0	0
hsa-miR-1183	0	0	0	0
hsa-miR-1184	0	0	0	0
hsa-miR-1185-1-3p	0	0	0	1.89967
hsa-miR-1185-2-3p	0	0	0	0
hsa-miR-1193	0	0	0	0
hsa-miR-1199-3p	0	0	0	0
hsa-miR-1199-5p	0	0	0	0
hsa-miR-1200	0	0	0	0
hsa-miR-1202	1.91767	0	0	0
hsa-miR-1203	0	0	0	0
hsa-miR-1204	0	0	0	0
hsa-miR-1205	0	0	0	0
hsa-miR-1206	0	0	0	0
hsa-miR-1207-5p	0	2.17783	0	0
hsa-miR-1208	0	2.17783	0	0
hsa-miR-12113	0	0	0	0
hsa-miR-12114	0	0	2.01598	0
hsa-miR-12115	0	0	2.01598	0
hsa-miR-12116	0	0	0	0
hsa-miR-12117	1.91767	4.35567	2.01598	0
hsa-miR-12118	0	0	0	0
hsa-miR-12119	0	0	0	0
hsa-miR-12120	0	0	0	0
hsa-miR-12122	0	0	0	0
hsa-miR-12123	0	0	0	0
hsa-miR-12124	0	0	0	0
hsa-miR-12125	0	0	0	0
hsa-miR-12127	0	0	0	0
hsa-miR-12128	5.753	21.7783	0	0
hsa-miR-12129	0	0	0	0
hsa-miR-12130	1.91767	0	0	0
hsa-miR-12131	1.91767	2.17783	0	0
hsa-miR-12132	0	0	0	0
hsa-miR-12135	0	0	0	0
hsa-miR-12136	0	0	4.03196	0
hsa-miR-122-3p	0	0	0	0
hsa-miR-122-5p	0	0	0	0
hsa-miR-1224-3p	0	0	0	0
hsa-miR-1224-5p	0	0	2.01598	3.79934
hsa-miR-1225-3p	0	0	0	0
hsa-miR-1225-5p	0	0	0	0
hsa-miR-1226-3p	0	0	0	0
hsa-miR-1226-5p	0	0	0	0
hsa-miR-1227-5p	0	0	0	0
hsa-miR-1228-3p	0	0	0	0
hsa-miR-1228-5p	0	0	0	0
hsa-miR-1229-3p	0	0	0	0
hsa-miR-1229-5p	0	0	0	1.89967
hsa-miR-122b-5p	0	0	0	0
hsa-miR-1231	0	2.17783	0	0
hsa-miR-1233-3p	0	0	0	0
hsa-miR-1233-5p	1.91767	2.17783	0	0
hsa-miR-1234-3p	0	0	0	0
hsa-miR-1236-5p	0	0	0	1.89967
hsa-miR-1237-3p	0	0	0	0
hsa-miR-1237-5p	0	0	2.01598	0
hsa-miR-1238-3p	0	0	0	0
hsa-miR-1238-5p	0	0	0	0
hsa-miR-124-3p	0	0	0	0
hsa-miR-124-5p	0	0	0	0
hsa-miR-1243	0	0	0	0
hsa-miR-1244	0	0	0	0
hsa-miR-1245b-3p	0	0	0	0
hsa-miR-1245b-5p	0	0	0	0
hsa-miR-1246	1484.27	2095.08	5745.54	6265.11
hsa-miR-1247-3p	0	0	0	0
hsa-miR-1247-5p	0	0	0	0
hsa-miR-1248	0	0	0	0
hsa-miR-1249-3p	0	0	0	0
hsa-miR-1249-5p	0	2.17783	0	0
hsa-miR-1250-3p	0	0	0	0
hsa-miR-1250-5p	0	2.17783	0	0
hsa-miR-1251-3p	0	0	0	0
hsa-miR-1251-5p	0	0	0	0
hsa-miR-1252-3p	0	0	0	0
hsa-miR-1252-5p	0	0	0	1.89967
hsa-miR-1253	1.91767	0	0	1.89967
hsa-miR-1255a	0	0	0	0
hsa-miR-1255b-2-3p	0	0	0	0
hsa-miR-1255b-5p	0	0	0	0
hsa-miR-1256	0	0	0	0
hsa-miR-1257	0	0	0	0
hsa-miR-1258	0	0	0	0
hsa-miR-125a-3p	0	0	0	0
hsa-miR-125a-5p	0	0	0	0
hsa-miR-125b-1-3p	3.83533	17.4227	0	1.89967
hsa-miR-125b-2-3p	0	0	0	0
hsa-miR-125b-5p	0	0	0	0
hsa-miR-126-3p	1.91767	0	0	0
hsa-miR-126-5p	0	0	0	0
hsa-miR-1260a	1.91767	0	2.01598	0
hsa-miR-1260b	0	0	0	0
hsa-miR-1261	1.91767	0	6.04794	0
hsa-miR-1262	0	0	0	0
hsa-miR-1263	0	0	0	0
hsa-miR-1264	0	0	0	0
hsa-miR-1265	3.83533	0	2.01598	0
hsa-miR-1266-3p	0	0	0	0
hsa-miR-1266-5p	0	0	0	0
hsa-miR-1267	0	0	0	0
hsa-miR-1268a	24.9296	21.7783	0	0
hsa-miR-1268b	0	2.17783	2.01598	0
hsa-miR-1269a	0	0	0	0
hsa-miR-1269b	0	0	0	0
hsa-miR-127-3p	0	0	0	0
hsa-miR-127-5p	0	0	0	0
hsa-miR-1270	0	0	2.01598	1.89967
hsa-miR-1271-3p	0	0	0	0
hsa-miR-1271-5p	0	0	0	0
hsa-miR-1272	0	0	0	0
hsa-miR-1273c	0	0	0	0
hsa-miR-1273h-3p	0	0	0	0
hsa-miR-1273h-5p	0	0	0	0
hsa-miR-1275	3.83533	2.17783	4.03196	1.89967
hsa-miR-1276	1.91767	6.5335	2.01598	0
hsa-miR-1277-3p	0	0	0	0
hsa-miR-1277-5p	0	2.17783	0	0
hsa-miR-1278	0	0	0	0
hsa-miR-1279	0	0	0	0
hsa-miR-128-1-5p	0	0	4.03196	1.89967
hsa-miR-128-2-5p	0	0	0	0
hsa-miR-128-3p	0	0	2.01598	0
hsa-miR-1281	0	0	0	0
hsa-miR-1282	1.91767	0	0	0
hsa-miR-1283	0	0	0	0
hsa-miR-1284	0	0	0	0
hsa-miR-1285-3p	0	0	0	0
hsa-miR-1285-5p	0	0	0	0
hsa-miR-1286	0	0	0	0
hsa-miR-1287-5p	5.753	0	10.0799	20.8964
hsa-miR-1288-3p	0	0	0	0
hsa-miR-1288-5p	1.91767	0	28.2237	34.1941
hsa-miR-1289	0	0	0	0
hsa-miR-129-1-3p	0	0	0	0
hsa-miR-129-2-3p	0	0	0	0
hsa-miR-129-5p	0	0	0	0
hsa-miR-1290	182.178	256.984	108.863	100.683
hsa-miR-1291	0	0	0	0
hsa-miR-1292-3p	0	0	0	0
hsa-miR-1292-5p	0	0	0	0
hsa-miR-1293	0	0	0	0
hsa-miR-1294	0	0	0	0
hsa-miR-1295a	0	0	0	0
hsa-miR-1295b-3p	0	0	0	0
hsa-miR-1295b-5p	0	0	0	1.89967
hsa-miR-1296-3p	0	0	0	0
hsa-miR-1296-5p	0	0	0	0
hsa-miR-1297	0	0	0	0
hsa-miR-1298-3p	0	0	0	1.89967
hsa-miR-1298-5p	0	0	0	0
hsa-miR-1299	0	0	0	0
hsa-miR-1301-3p	0	0	0	0
hsa-miR-1301-5p	0	0	0	0
hsa-miR-1302	0	0	0	0
hsa-miR-1303	0	0	0	0
hsa-miR-1304-3p	0	0	0	0
hsa-miR-1304-5p	0	0	0	0
hsa-miR-1305	0	0	0	0
hsa-miR-1306-3p	0	0	0	0
hsa-miR-1306-5p	0	0	0	0
hsa-miR-1307-3p	0	0	2.01598	0
hsa-miR-1307-5p	0	0	0	0
hsa-miR-130a-3p	0	0	2.01598	1.89967
hsa-miR-130a-5p	0	0	0	0
hsa-miR-130b-3p	0	0	2.01598	0
hsa-miR-130b-5p	0	0	0	0
hsa-miR-132-3p	0	0	0	0
hsa-miR-132-5p	1.91767	0	0	0
hsa-miR-1321	0	0	0	0
hsa-miR-1322	3.83533	0	0	0
hsa-miR-1323	0	0	0	0
hsa-miR-1324	0	0	0	0
hsa-miR-133a-3p	0	0	2.01598	1.89967
hsa-miR-133a-5p	0	0	0	0
hsa-miR-133b	0	0	0	0
hsa-miR-134-3p	0	0	0	0
hsa-miR-134-5p	0	4.35567	0	0
hsa-miR-1343-3p	0	0	0	0
hsa-miR-1343-5p	0	0	0	0
hsa-miR-135a-2-3p	0	0	0	0
hsa-miR-135a-3p	0	0	0	0
hsa-miR-135a-5p	0	0	0	0
hsa-miR-135b-3p	0	0	0	0
hsa-miR-135b-5p	0	0	0	0
hsa-miR-136-5p	0	0	0	0
hsa-miR-137-3p	0	0	0	0
hsa-miR-137-5p	0	0	0	0
hsa-miR-138-2-3p	0	0	0	0
hsa-miR-138-5p	0	0	0	0
hsa-miR-139-3p	0	0	0	0
hsa-miR-139-5p	0	0	0	0
hsa-miR-140-3p	0	0	0	0
hsa-miR-140-5p	0	0	0	0
hsa-miR-141-3p	0	2.17783	0	0
hsa-miR-141-5p	0	0	0	0
hsa-miR-142-3p	0	0	0	0
hsa-miR-142-5p	0	0	0	1.89967
hsa-miR-143-3p	1.91767	0	0	1.89967
hsa-miR-143-5p	0	0	0	0
hsa-miR-144-3p	0	0	0	1.89967
hsa-miR-144-5p	0	0	0	0
hsa-miR-145-3p	0	2.17783	0	0
hsa-miR-145-5p	0	0	0	0
hsa-miR-1468-3p	0	0	0	0
hsa-miR-1468-5p	0	0	0	0
hsa-miR-1469	0	0	2.01598	0
hsa-miR-146a-3p	0	0	0	0
hsa-miR-146a-5p	0	0	0	0
hsa-miR-146b-3p	0	0	0	0
hsa-miR-146b-5p	0	0	4.03196	1.89967
hsa-miR-1471	0	0	0	0
hsa-miR-147a	0	0	0	0
hsa-miR-147b-3p	0	0	0	0
hsa-miR-147b-5p	0	0	0	0
hsa-miR-148a-3p	19.1767	21.7783	36.2876	53.1908
hsa-miR-148a-5p	0	0	0	0
hsa-miR-148b-3p	0	0	0	0
hsa-miR-148b-5p	0	0	0	0
hsa-miR-149-3p	9.58833	4.35567	28.2237	36.0937
hsa-miR-149-5p	0	0	0	0
hsa-miR-150-3p	0	0	0	0
hsa-miR-150-5p	0	0	0	0
hsa-miR-151a-3p	0	2.17783	0	7.59868
hsa-miR-151a-5p	0	0	0	3.79934
hsa-miR-151b	0	0	0	0
hsa-miR-152-3p	1.91767	0	0	1.89967
hsa-miR-152-5p	0	0	0	0
hsa-miR-153-5p	0	0	0	0
hsa-miR-1537-3p	0	0	0	0
hsa-miR-1537-5p	0	0	0	0
hsa-miR-1538	0	0	0	0
hsa-miR-1539	0	0	0	0
hsa-miR-154-3p	0	0	0	0
hsa-miR-154-5p	0	0	0	0
hsa-miR-155-3p	0	0	0	0
hsa-miR-155-5p	1.91767	4.35567	0	1.89967
hsa-miR-1587	0	0	22.1758	17.097
hsa-miR-15a-5p	0	0	0	0
hsa-miR-15b-3p	0	0	0	0
hsa-miR-15b-5p	0	0	0	0
hsa-miR-16-1-3p	0	2.17783	0	0
hsa-miR-16-2-3p	0	2.17783	0	0
hsa-miR-16-5p	0	0	0	0
hsa-miR-17-3p	0	0	0	0
hsa-miR-17-5p	0	0	0	0
hsa-miR-181a-2-3p	0	0	0	0
hsa-miR-181a-3p	0	0	0	0
hsa-miR-181a-5p	0	0	0	0
hsa-miR-181b-2-3p	0	0	0	0
hsa-miR-181b-3p	0	0	0	0
hsa-miR-181b-5p	0	0	0	0
hsa-miR-181c-3p	0	0	0	0
hsa-miR-181c-5p	0	0	0	0
hsa-miR-181d-3p	0	0	0	0
hsa-miR-181d-5p	0	0	0	0
hsa-miR-182-3p	0	0	0	0
hsa-miR-182-5p	0	0	0	0
hsa-miR-1827	1.91767	0	0	1.89967
hsa-miR-183-3p	0	0	0	0
hsa-miR-183-5p	0	0	2.01598	1.89967
hsa-miR-184	1.91767	6.5335	0	0
hsa-miR-1843	0	0	0	0
hsa-miR-185-3p	0	0	0	0
hsa-miR-185-5p	1.91767	0	0	0
hsa-miR-186-3p	0	0	0	0
hsa-miR-186-5p	0	0	2.01598	3.79934
hsa-miR-187-3p	0	0	0	0
hsa-miR-187-5p	0	0	0	0
hsa-miR-188-3p	0	0	0	0
hsa-miR-188-5p	0	0	0	0
hsa-miR-18a-3p	0	0	0	0
hsa-miR-18a-5p	0	0	0	0
hsa-miR-18b-5p	0	0	0	0
hsa-miR-1908-3p	0	0	0	0
hsa-miR-1908-5p	0	0	0	0
hsa-miR-1909-3p	3.83533	0	0	0
hsa-miR-1909-5p	0	0	0	0
hsa-miR-190a-3p	0	0	0	0
hsa-miR-190a-5p	0	0	0	0
hsa-miR-190b-3p	0	0	0	0
hsa-miR-190b-5p	0	0	0	0
hsa-miR-191-3p	0	0	0	0
hsa-miR-191-5p	1.91767	0	0	0
hsa-miR-1910-3p	1.91767	0	0	0
hsa-miR-1910-5p	0	0	0	0
hsa-miR-1911-3p	0	0	0	0
hsa-miR-1911-5p	0	0	0	0
hsa-miR-1912-3p	0	0	0	0
hsa-miR-1912-5p	0	0	0	0
hsa-miR-1913	0	0	0	0
hsa-miR-1914-3p	0	0	0	0
hsa-miR-1915-3p	1.91767	0	0	1.89967
hsa-miR-1915-5p	0	0	0	0
hsa-miR-192-3p	0	0	0	0
hsa-miR-192-5p	166.837	178.582	129.023	115.88
hsa-miR-193a-3p	0	0	0	0
hsa-miR-193a-5p	0	0	0	0
hsa-miR-193b-3p	0	0	0	0
hsa-miR-193b-5p	0	0	2.01598	3.79934
hsa-miR-194-3p	0	0	0	0
hsa-miR-194-5p	3.83533	15.2448	14.1119	11.398
hsa-miR-195-3p	1.91767	0	0	0
hsa-miR-195-5p	0	0	0	0
hsa-miR-196a-1-3p	0	0	0	0
hsa-miR-196a-3p	0	0	2.01598	0
hsa-miR-196a-5p	0	0	2.01598	0
hsa-miR-196b-3p	0	0	0	0
hsa-miR-196b-5p	0	0	0	0
hsa-miR-197-3p	0	0	0	0
hsa-miR-197-5p	5.753	23.9562	8.06392	11.398
hsa-miR-1972	0	0	0	0
hsa-miR-1976	0	0	0	0
hsa-miR-198	0	0	0	0
hsa-miR-199a-3p	0	0	0	0
hsa-miR-199a-5p	0	0	0	0
hsa-miR-199b-3p	0	0	0	0
hsa-miR-199b-5p	0	0	0	0
hsa-miR-19a-3p	0	0	0	0
hsa-miR-19b-1-5p	0	0	0	0
hsa-miR-19b-2-5p	0	0	0	0
hsa-miR-19b-3p	0	0	0	0
hsa-miR-200a-3p	11.506	4.35567	10.0799	15.1974
hsa-miR-200a-5p	3.83533	0	0	5.69901
hsa-miR-200b-3p	7.67066	30.4897	16.1278	30.3947
hsa-miR-200b-5p	0	2.17783	0	3.79934
hsa-miR-200c-3p	17.259	21.7783	12.0959	13.2977
hsa-miR-200c-5p	0	0	0	0
hsa-miR-202-3p	0	0	0	7.59868
hsa-miR-203a-3p	0	0	2.01598	1.89967
hsa-miR-203b-3p	0	0	0	0
hsa-miR-204-3p	0	0	14.1119	11.398
hsa-miR-204-5p	0	0	0	0
hsa-miR-205-3p	0	0	0	0
hsa-miR-205-5p	0	0	0	0
hsa-miR-2052	0	0	0	0
hsa-miR-2054	0	0	0	0
hsa-miR-206	0	2.17783	4.03196	3.79934
hsa-miR-208a-3p	0	0	0	0
hsa-miR-208a-5p	0	0	0	0
hsa-miR-208b-3p	0	0	0	0
hsa-miR-208b-5p	0	0	0	0
hsa-miR-20a-5p	0	0	0	0
hsa-miR-20b-3p	0	0	0	0
hsa-miR-20b-5p	0	0	0	0
hsa-miR-21-3p	0	0	0	0
hsa-miR-21-5p	61.3653	50.0902	48.3835	56.9901
hsa-miR-210-3p	0	0	0	0
hsa-miR-210-5p	0	0	0	0
hsa-miR-211-3p	0	2.17783	0	0
hsa-miR-2110	0	0	0	0
hsa-miR-2113	21.0943	6.5335	0	5.69901
hsa-miR-2114-3p	0	0	0	0
hsa-miR-2114-5p	0	0	0	0
hsa-miR-2115-3p	0	0	0	0
hsa-miR-2115-5p	0	0	0	0
hsa-miR-2116-5p	0	0	0	0
hsa-miR-2117	0	0	0	0
hsa-miR-212-3p	0	0	0	0
hsa-miR-212-5p	0	0	0	0
hsa-miR-214-3p	0	0	0	0
hsa-miR-214-5p	0	0	0	0
hsa-miR-215-3p	0	0	0	0
hsa-miR-215-5p	57.53	43.5567	16.1278	20.8964
hsa-miR-216a-3p	0	0	0	0
hsa-miR-216a-5p	0	0	0	0
hsa-miR-216b-5p	0	0	0	0
hsa-miR-217-5p	0	0	0	0
hsa-miR-218-2-3p	0	0	0	0
hsa-miR-218-5p	0	0	0	0
hsa-miR-219a-1-3p	0	0	0	0
hsa-miR-219a-2-3p	0	0	0	0
hsa-miR-219a-5p	0	0	0	0
hsa-miR-219b-3p	1.91767	0	0	0
hsa-miR-219b-5p	0	0	0	0
hsa-miR-22-3p	3.83533	2.17783	2.01598	5.69901
hsa-miR-22-5p	0	0	0	0
hsa-miR-221-3p	0	2.17783	0	1.89967
hsa-miR-221-5p	0	0	0	0
hsa-miR-222-3p	0	0	0	0
hsa-miR-222-5p	0	0	0	0
hsa-miR-223-3p	0	0	2.01598	1.89967
hsa-miR-223-5p	0	0	0	0
hsa-miR-224-3p	0	0	0	0
hsa-miR-224-5p	0	2.17783	0	0
hsa-miR-2276-3p	0	0	0	0
hsa-miR-2276-5p	0	0	0	0
hsa-miR-2277-3p	0	0	0	0
hsa-miR-2277-5p	0	2.17783	0	0
hsa-miR-2278	0	0	0	0
hsa-miR-2355-3p	0	0	0	0
hsa-miR-2355-5p	1.91767	0	0	0
hsa-miR-2392	0	6.5335	6.04794	1.89967
hsa-miR-23a-3p	0	0	0	1.89967
hsa-miR-23a-5p	3.83533	0	0	0
hsa-miR-23b-3p	0	0	0	3.79934
hsa-miR-23b-5p	0	0	0	0
hsa-miR-24-1-5p	0	0	50.3995	56.9901
hsa-miR-24-2-5p	0	0	2.01598	0
hsa-miR-24-3p	0	0	2.01598	0
hsa-miR-2467-3p	0	0	0	0
hsa-miR-2467-5p	0	0	0	0
hsa-miR-25-3p	0	0	0	0
hsa-miR-25-5p	0	0	0	0
hsa-miR-2681-3p	0	0	0	0
hsa-miR-2681-5p	0	0	0	0
hsa-miR-2682-3p	0	0	0	0
hsa-miR-2682-5p	0	0	0	0
hsa-miR-26a-2-3p	0	0	0	0
hsa-miR-26a-5p	17.259	0	4.03196	18.9967
hsa-miR-26b-3p	0	0	0	0
hsa-miR-26b-5p	0	2.17783	0	0
hsa-miR-27a-3p	0	6.5335	0	0
hsa-miR-27a-5p	0	0	0	0
hsa-miR-27b-3p	1.91767	4.35567	4.03196	3.79934
hsa-miR-27b-5p	1.91767	0	2.01598	0
hsa-miR-28-3p	1.91767	0	2.01598	0
hsa-miR-28-5p	0	0	0	0
hsa-miR-2861	0	0	0	0
hsa-miR-296-3p	0	0	0	0
hsa-miR-296-5p	0	0	0	0
hsa-miR-297	0	0	0	0
hsa-miR-298	0	0	0	0
hsa-miR-299-3p	0	2.17783	0	0
hsa-miR-29a-3p	0	0	0	0
hsa-miR-29a-5p	0	0	0	0
hsa-miR-29b-1-5p	0	0	0	0
hsa-miR-29b-2-5p	0	0	0	0
hsa-miR-29b-3p	0	0	0	0
hsa-miR-29c-3p	0	0	0	0
hsa-miR-29c-5p	0	0	0	0
hsa-miR-300	0	0	0	0
hsa-miR-301a-3p	0	0	0	0
hsa-miR-301b-3p	0	0	0	0
hsa-miR-301b-5p	0	0	0	0
hsa-miR-302a-3p	0	0	0	0
hsa-miR-302a-5p	0	0	0	0
hsa-miR-302b-5p	0	0	0	0
hsa-miR-302c-3p	0	0	0	0
hsa-miR-302c-5p	0	0	0	0
hsa-miR-302d-3p	0	0	0	0
hsa-miR-302d-5p	0	0	0	0
hsa-miR-302f	0	0	0	0
hsa-miR-3059-3p	0	0	0	0
hsa-miR-3059-5p	0	0	0	0
hsa-miR-3064-5p	0	0	0	0
hsa-miR-3065-3p	0	0	0	0
hsa-miR-3065-5p	0	0	0	0
hsa-miR-3074-3p	0	0	0	0
hsa-miR-3074-5p	0	0	0	0
hsa-miR-3085-3p	0	0	0	1.89967
hsa-miR-3085-5p	0	0	0	0
hsa-miR-30a-3p	0	0	0	0
hsa-miR-30a-5p	0	0	0	0
hsa-miR-30b-3p	0	0	0	0
hsa-miR-30b-5p	0	0	0	0
hsa-miR-30c-1-3p	0	0	0	0
hsa-miR-30c-2-3p	3.83533	0	0	0
hsa-miR-30c-5p	0	0	2.01598	0
hsa-miR-30d-3p	0	2.17783	0	0
hsa-miR-30d-5p	3.83533	0	2.01598	7.59868
hsa-miR-30e-3p	7.67066	4.35567	0	0
hsa-miR-30e-5p	0	0	0	0
hsa-miR-31-5p	0	0	0	0
hsa-miR-3115	0	0	0	0
hsa-miR-3116	0	0	0	0
hsa-miR-3117-3p	0	0	0	0
hsa-miR-3118	0	0	0	0
hsa-miR-3119	0	0	0	0
hsa-miR-3120-3p	0	0	0	0
hsa-miR-3120-5p	0	0	0	1.89967
hsa-miR-3121-3p	0	0	0	0
hsa-miR-3122	0	0	0	0
hsa-miR-3123	0	0	0	0
hsa-miR-3124-3p	0	0	0	0
hsa-miR-3124-5p	0	0	0	0
hsa-miR-3125	3.83533	0	0	0
hsa-miR-3126-3p	0	0	0	0
hsa-miR-3126-5p	0	0	0	0
hsa-miR-3127-3p	0	0	0	0
hsa-miR-3127-5p	0	2.17783	0	0
hsa-miR-3128	0	0	0	0
hsa-miR-3129-3p	0	0	0	0
hsa-miR-3129-5p	0	0	0	0
hsa-miR-3130-3p	0	0	0	1.89967
hsa-miR-3130-5p	0	0	0	0
hsa-miR-3131	0	0	0	0
hsa-miR-3132	0	0	0	0
hsa-miR-3133	0	0	0	0
hsa-miR-3134	0	0	0	0
hsa-miR-3135a	0	0	2.01598	3.79934
hsa-miR-3135b	0	0	2.01598	5.69901
hsa-miR-3136-3p	0	0	0	0
hsa-miR-3136-5p	0	0	0	0
hsa-miR-3137	0	2.17783	0	0
hsa-miR-3138	0	6.5335	2.01598	0
hsa-miR-3139	0	0	0	0
hsa-miR-3140-3p	0	0	0	0
hsa-miR-3141	1.91767	0	4.03196	1.89967
hsa-miR-3142	0	0	0	0
hsa-miR-3143	0	0	0	0
hsa-miR-3144-3p	0	2.17783	0	0
hsa-miR-3144-5p	0	0	0	0
hsa-miR-3145-3p	0	0	0	0
hsa-miR-3145-5p	0	0	0	0
hsa-miR-3146	0	0	0	0
hsa-miR-3147	1.91767	0	0	0
hsa-miR-3148	0	2.17783	0	0
hsa-miR-3149	0	0	0	0
hsa-miR-3150a-3p	0	0	0	0
hsa-miR-3150a-5p	0	0	0	0
hsa-miR-3150b-3p	0	0	2.01598	0
hsa-miR-3150b-5p	0	0	0	0
hsa-miR-3151-3p	0	0	0	0
hsa-miR-3151-5p	0	0	0	0
hsa-miR-3152-3p	0	0	0	0
hsa-miR-3152-5p	0	0	0	0
hsa-miR-3153	0	2.17783	0	0
hsa-miR-3154	7.67066	4.35567	8.06392	11.398
hsa-miR-3155a	0	0	0	0
hsa-miR-3155b	0	0	0	0
hsa-miR-3156-3p	0	0	0	0
hsa-miR-3156-5p	1.91767	2.17783	0	0
hsa-miR-3157-3p	0	0	0	0
hsa-miR-3157-5p	0	0	0	0
hsa-miR-3158-3p	0	0	0	0
hsa-miR-3158-5p	0	0	0	0
hsa-miR-3159	0	0	0	0
hsa-miR-3160-3p	0	0	0	0
hsa-miR-3160-5p	0	0	0	0
hsa-miR-3161	0	0	0	0
hsa-miR-3162-3p	0	0	0	0
hsa-miR-3162-5p	0	0	0	0
hsa-miR-3163	0	0	0	0
hsa-miR-3164	0	0	0	0
hsa-miR-3165	0	2.17783	0	0
hsa-miR-3166	0	0	0	0
hsa-miR-3167	0	0	0	0
hsa-miR-3168	26.8473	19.6005	10.0799	15.1974
hsa-miR-3169	0	0	0	0
hsa-miR-3170	0	0	0	0
hsa-miR-3171	0	0	0	0
hsa-miR-3173-3p	0	0	0	0
hsa-miR-3173-5p	0	0	0	0
hsa-miR-3174	0	0	0	0
hsa-miR-3175	0	0	0	0
hsa-miR-3176	0	0	0	0
hsa-miR-3177-3p	0	0	0	0
hsa-miR-3177-5p	0	0	0	0
hsa-miR-3178	0	0	4.03196	9.49835
hsa-miR-3179	0	0	0	0
hsa-miR-3180	0	0	0	0
hsa-miR-3180-3p	1.91767	0	2.01598	0
hsa-miR-3180-5p	0	0	2.01598	0
hsa-miR-3181	0	0	0	0
hsa-miR-3182	0	0	0	0
hsa-miR-3183	0	0	0	0
hsa-miR-3184-3p	0	0	0	0
hsa-miR-3184-5p	0	0	0	0
hsa-miR-3185	0	0	0	0
hsa-miR-3186-3p	0	0	4.03196	0
hsa-miR-3186-5p	0	0	0	0
hsa-miR-3187-3p	0	0	2.01598	0
hsa-miR-3187-5p	0	0	0	0
hsa-miR-3188	0	0	0	0
hsa-miR-3189-3p	0	0	0	0
hsa-miR-3189-5p	0	0	0	0
hsa-miR-3190-3p	0	0	0	0
hsa-miR-3190-5p	0	0	0	0
hsa-miR-3191-3p	0	0	0	0
hsa-miR-3191-5p	0	0	0	0
hsa-miR-3192-3p	0	0	0	0
hsa-miR-3192-5p	1.91767	0	0	0
hsa-miR-3193	0	0	0	0
hsa-miR-3194-3p	0	0	0	0
hsa-miR-3194-5p	0	0	0	0
hsa-miR-3195	1.91767	0	2.01598	3.79934
hsa-miR-3196	0	0	22.1758	22.796
hsa-miR-3197	0	0	0	0
hsa-miR-3198	0	0	0	0
hsa-miR-3199	0	0	0	0
hsa-miR-32-3p	0	0	0	0
hsa-miR-32-5p	0	0	0	0
hsa-miR-3200-3p	0	0	0	0
hsa-miR-3200-5p	0	0	0	0
hsa-miR-3201	0	0	0	0
hsa-miR-3202	15.3413	15.2448	6.04794	17.097
hsa-miR-320a-3p	5.753	4.35567	6.04794	11.398
hsa-miR-320a-5p	0	0	0	0
hsa-miR-320b	0	2.17783	2.01598	3.79934
hsa-miR-320c	3.83533	2.17783	0	0
hsa-miR-320d	0	2.17783	32.2557	39.8931
hsa-miR-320e	805.419	908.156	455.612	459.72
hsa-miR-323a-3p	0	0	0	0
hsa-miR-323a-5p	0	0	0	0
hsa-miR-323b-3p	0	0	0	0
hsa-miR-323b-5p	0	0	0	0
hsa-miR-324-3p	0	0	0	0
hsa-miR-324-5p	0	0	0	0
hsa-miR-325	0	0	0	0
hsa-miR-326	0	0	0	0
hsa-miR-328-3p	0	0	0	0
hsa-miR-328-5p	0	0	0	1.89967
hsa-miR-329-3p	0	0	0	0
hsa-miR-329-5p	0	0	0	0
hsa-miR-330-3p	0	0	0	0
hsa-miR-330-5p	0	0	0	0
hsa-miR-331-3p	0	0	0	0
hsa-miR-331-5p	0	0	0	0
hsa-miR-335-3p	0	0	0	0
hsa-miR-335-5p	0	0	0	0
hsa-miR-337-5p	0	0	0	0
hsa-miR-338-3p	0	0	0	0
hsa-miR-338-5p	0	2.17783	0	0
hsa-miR-339-3p	0	0	0	0
hsa-miR-339-5p	0	0	0	0
hsa-miR-33a-5p	0	0	0	0
hsa-miR-33b-3p	0	0	0	0
hsa-miR-33b-5p	0	0	0	0
hsa-miR-340-3p	0	0	0	0
hsa-miR-340-5p	0	0	0	0
hsa-miR-342-3p	0	0	0	0
hsa-miR-342-5p	0	0	0	0
hsa-miR-345-3p	0	0	0	0
hsa-miR-345-5p	0	0	0	0
hsa-miR-346	0	0	0	0
hsa-miR-34a-3p	0	0	0	0
hsa-miR-34a-5p	0	0	2.01598	0
hsa-miR-34b-3p	0	0	0	0
hsa-miR-34c-3p	0	0	0	0
hsa-miR-34c-5p	0	0	0	0
hsa-miR-3529-5p	0	0	0	0
hsa-miR-3605-3p	0	0	0	0
hsa-miR-3605-5p	0	0	0	0
hsa-miR-3606-5p	3.83533	0	2.01598	1.89967
hsa-miR-3609	0	0	0	0
hsa-miR-361-3p	0	2.17783	0	0
hsa-miR-361-5p	0	0	0	0
hsa-miR-3610	0	2.17783	0	1.89967
hsa-miR-3611	0	0	0	0
hsa-miR-3612	0	0	0	0
hsa-miR-3613-3p	0	0	0	0
hsa-miR-3613-5p	0	0	0	0
hsa-miR-3614-3p	0	0	0	0
hsa-miR-3614-5p	0	0	0	0
hsa-miR-3615	0	0	0	0
hsa-miR-3616-3p	0	0	0	0
hsa-miR-3616-5p	0	0	0	0
hsa-miR-3617-3p	0	0	0	0
hsa-miR-3617-5p	0	0	0	0
hsa-miR-3618	0	0	0	0
hsa-miR-3619-3p	0	0	0	0
hsa-miR-3619-5p	0	0	0	0
hsa-miR-362-5p	0	0	0	0
hsa-miR-3620-3p	0	0	0	0
hsa-miR-3620-5p	0	0	0	0
hsa-miR-3621	1.91767	0	2.01598	0
hsa-miR-3622a-5p	9.58833	13.067	340.701	355.238
hsa-miR-3622b-5p	1.91767	0	2.01598	0
hsa-miR-363-3p	0	0	0	0
hsa-miR-363-5p	0	0	0	0
hsa-miR-3646	0	0	0	0
hsa-miR-3648	0	0	0	0
hsa-miR-3649	0	0	0	0
hsa-miR-3650	0	0	0	0
hsa-miR-3651	0	0	0	0
hsa-miR-3652	0	0	0	0
hsa-miR-3654	0	2.17783	0	0
hsa-miR-3655	0	0	0	0
hsa-miR-3658	0	0	0	0
hsa-miR-3659	0	0	0	0
hsa-miR-365a-3p	0	0	0	0
hsa-miR-365a-5p	0	0	0	0
hsa-miR-365b-3p	0	0	0	0
hsa-miR-365b-5p	0	0	0	0
hsa-miR-3660	0	0	0	0
hsa-miR-3661	0	4.35567	0	0
hsa-miR-3662	0	0	0	0
hsa-miR-3663-3p	0	0	0	0
hsa-miR-3663-5p	0	0	0	0
hsa-miR-3664-3p	0	0	0	0
hsa-miR-3665	1.91767	0	0	1.89967
hsa-miR-3666	0	0	0	0
hsa-miR-3667-5p	0	0	0	0
hsa-miR-3668	13.4237	6.5335	4.03196	9.49835
hsa-miR-367-5p	0	0	0	0
hsa-miR-3671	0	0	0	0
hsa-miR-3672	1.91767	0	0	0
hsa-miR-3674	0	0	0	0
hsa-miR-3675-3p	0	0	0	0
hsa-miR-3675-5p	0	0	0	0
hsa-miR-3677-3p	0	0	0	0
hsa-miR-3677-5p	0	0	0	0
hsa-miR-3678-3p	1.91767	0	0	0
hsa-miR-3678-5p	0	0	0	0
hsa-miR-3679-5p	0	0	0	0
hsa-miR-3680-5p	0	0	0	0
hsa-miR-3681-5p	1.91767	0	0	0
hsa-miR-3682-3p	0	0	0	0
hsa-miR-3682-5p	0	0	0	0
hsa-miR-3683	1.91767	0	0	0
hsa-miR-3686	0	0	0	0
hsa-miR-3688-3p	0	0	0	0
hsa-miR-3688-5p	0	0	0	0
hsa-miR-3689a-3p	0	0	0	0
hsa-miR-3689b-3p	0	0	0	0
hsa-miR-3689b-5p	0	0	0	0
hsa-miR-3689c	0	0	0	0
hsa-miR-3689d	0	0	0	0
hsa-miR-3689f	0	0	0	0
hsa-miR-369-3p	0	0	0	0
hsa-miR-369-5p	0	0	0	0
hsa-miR-3690	0	0	0	0
hsa-miR-3691-3p	0	0	0	0
hsa-miR-3691-5p	0	0	2.01598	0
hsa-miR-3692-3p	0	0	0	0
hsa-miR-3692-5p	0	0	0	0
hsa-miR-370-3p	1.91767	2.17783	0	0
hsa-miR-370-5p	0	0	0	0
hsa-miR-3714	0	0	0	0
hsa-miR-371a-3p	7.67066	2.17783	0	0
hsa-miR-371a-5p	0	0	0	0
hsa-miR-371b-5p	0	0	0	0
hsa-miR-372-3p	0	0	0	0
hsa-miR-372-5p	0	0	4.03196	0
hsa-miR-373-3p	0	0	0	1.89967
hsa-miR-373-5p	0	0	0	0
hsa-miR-374a-3p	0	0	0	0
hsa-miR-374a-5p	0	0	0	0
hsa-miR-374b-3p	0	0	0	0
hsa-miR-374b-5p	0	0	0	0
hsa-miR-374c-3p	0	0	0	0
hsa-miR-375-3p	11.506	4.35567	20.1598	17.097
hsa-miR-376a-2-5p	0	0	0	0
hsa-miR-376a-3p	0	0	0	0
hsa-miR-376a-5p	0	0	0	0
hsa-miR-376b-3p	0	0	0	0
hsa-miR-376b-5p	0	0	0	0
hsa-miR-376c-5p	0	0	0	0
hsa-miR-377-3p	0	0	0	0
hsa-miR-377-5p	0	0	0	0
hsa-miR-378a-3p	17.259	15.2448	14.1119	17.097
hsa-miR-378a-5p	0	0	0	0
hsa-miR-378b	0	0	12.0959	17.097
hsa-miR-378c	1.91767	0	0	0
hsa-miR-378d	0	0	2.01598	0
hsa-miR-378e	0	0	0	0
hsa-miR-378f	0	0	0	0
hsa-miR-378h	0	0	0	0
hsa-miR-378i	0	0	0	0
hsa-miR-378j	0	2.17783	0	0
hsa-miR-379-3p	0	0	0	0
hsa-miR-379-5p	1.91767	0	0	1.89967
hsa-miR-380-5p	0	0	0	0
hsa-miR-381-3p	0	0	2.01598	1.89967
hsa-miR-381-5p	0	0	0	0
hsa-miR-382-3p	0	0	0	0
hsa-miR-382-5p	0	0	0	0
hsa-miR-383-3p	0	0	0	0
hsa-miR-383-5p	32.6003	28.3118	0	0
hsa-miR-384	0	0	0	0
hsa-miR-3907	0	0	0	0
hsa-miR-3908	0	0	0	0
hsa-miR-3909	0	0	0	0
hsa-miR-3910	0	0	0	0
hsa-miR-3911	0	2.17783	0	0
hsa-miR-3912-3p	0	0	0	0
hsa-miR-3912-5p	0	0	0	0
hsa-miR-3913-3p	0	0	0	0
hsa-miR-3913-5p	0	0	0	0
hsa-miR-3914	0	0	2.01598	0
hsa-miR-3915	0	0	0	0
hsa-miR-3916	0	0	0	0
hsa-miR-3917	0	0	0	1.89967
hsa-miR-3918	0	0	0	0
hsa-miR-3919	0	0	0	0
hsa-miR-3920	0	0	0	0
hsa-miR-3921	0	0	0	0
hsa-miR-3922-3p	0	0	0	0
hsa-miR-3922-5p	0	0	0	0
hsa-miR-3923	0	0	0	0
hsa-miR-3924	0	0	0	0
hsa-miR-3925-5p	0	0	0	0
hsa-miR-3926	0	0	0	0
hsa-miR-3927-3p	0	0	0	0
hsa-miR-3928-3p	0	0	0	0
hsa-miR-3928-5p	0	0	0	0
hsa-miR-3929	0	0	0	0
hsa-miR-3934-3p	0	0	0	0
hsa-miR-3934-5p	0	2.17783	0	0
hsa-miR-3935	0	0	0	0
hsa-miR-3936	0	0	20.1598	32.2944
hsa-miR-3937	0	0	0	0
hsa-miR-3938	0	0	0	0
hsa-miR-3939	0	0	0	0
hsa-miR-3940-3p	0	0	0	0
hsa-miR-3940-5p	0	0	4.03196	3.79934
hsa-miR-3941	0	0	0	0
hsa-miR-3942-3p	0	0	0	0
hsa-miR-3942-5p	0	0	0	0
hsa-miR-3943	0	0	0	0
hsa-miR-3944-3p	0	0	0	0
hsa-miR-3944-5p	0	0	0	0
hsa-miR-3945	0	0	0	0
hsa-miR-3960	3.83533	0	42.3356	53.1908
hsa-miR-3972	0	0	0	0
hsa-miR-3973	0	0	0	0
hsa-miR-3974	0	0	0	0
hsa-miR-3975	0	0	0	0
hsa-miR-3976	0	0	0	1.89967
hsa-miR-3977	0	0	0	0
hsa-miR-409-3p	0	0	0	0
hsa-miR-409-5p	0	0	0	0
hsa-miR-410-3p	0	0	0	0
hsa-miR-410-5p	0	0	0	0
hsa-miR-411-3p	0	0	0	0
hsa-miR-411-5p	0	0	0	0
hsa-miR-412-5p	0	0	0	0
hsa-miR-421	0	0	0	0
hsa-miR-422a	0	0	0	0
hsa-miR-423-3p	0	0	0	0
hsa-miR-423-5p	5.753	2.17783	18.1438	13.2977
hsa-miR-424-3p	0	0	0	0
hsa-miR-424-5p	0	0	0	0
hsa-miR-425-3p	0	0	0	0
hsa-miR-425-5p	0	0	0	0
hsa-miR-4251	1.91767	0	0	0
hsa-miR-4252	0	0	0	0
hsa-miR-4253	0	0	0	0
hsa-miR-4255	0	0	0	0
hsa-miR-4256	0	0	0	0
hsa-miR-4257	0	0	0	0
hsa-miR-4259	0	0	0	0
hsa-miR-4260	0	0	0	1.89967
hsa-miR-4261	0	0	0	0
hsa-miR-4262	0	0	0	0
hsa-miR-4263	0	0	0	0
hsa-miR-4264	0	0	0	0
hsa-miR-4265	0	0	0	0
hsa-miR-4266	0	0	0	0
hsa-miR-4267	0	0	0	0
hsa-miR-4268	0	0	0	0
hsa-miR-4269	0	0	0	0
hsa-miR-4270	0	0	0	0
hsa-miR-4271	0	2.17783	6.04794	7.59868
hsa-miR-4272	0	0	0	0
hsa-miR-4273	0	2.17783	0	0
hsa-miR-4274	0	0	0	0
hsa-miR-4276	1.91767	2.17783	0	0
hsa-miR-4277	0	0	0	0
hsa-miR-4278	0	0	0	0
hsa-miR-4279	0	0	0	0
hsa-miR-4280	0	0	0	0
hsa-miR-4281	0	0	0	0
hsa-miR-4282	0	0	0	0
hsa-miR-4283	0	0	0	0
hsa-miR-4284	0	0	6.04794	0
hsa-miR-4285	0	0	0	0
hsa-miR-4286	0	0	0	0
hsa-miR-4287	0	0	0	0
hsa-miR-4288	0	0	0	0
hsa-miR-4289	0	0	0	1.89967
hsa-miR-429	0	0	2.01598	1.89967
hsa-miR-4291	0	0	0	0
hsa-miR-4292	0	0	0	0
hsa-miR-4293	0	0	0	0
hsa-miR-4294	0	0	0	0
hsa-miR-4295	0	0	0	0
hsa-miR-4296	0	0	0	0
hsa-miR-4297	0	0	0	0
hsa-miR-4298	7.67066	6.5335	0	1.89967
hsa-miR-4299	0	0	0	0
hsa-miR-4300	0	0	0	0
hsa-miR-4301	0	0	0	0
hsa-miR-4302	15.3413	10.8892	8.06392	1.89967
hsa-miR-4303	0	0	0	0
hsa-miR-4304	0	0	0	0
hsa-miR-4306	1.91767	0	0	0
hsa-miR-4307	0	0	0	0
hsa-miR-4308	0	0	0	0
hsa-miR-4309	0	0	0	0
hsa-miR-431-3p	0	0	0	0
hsa-miR-431-5p	0	0	0	0
hsa-miR-4310	0	0	0	0
hsa-miR-4311	0	0	0	0
hsa-miR-4312	0	0	0	0
hsa-miR-4314	0	0	0	0
hsa-miR-4315	0	0	0	0
hsa-miR-4316	1.91767	0	0	0
hsa-miR-4317	0	0	2.01598	0
hsa-miR-4318	0	0	0	0
hsa-miR-4319	0	0	0	0
hsa-miR-432-3p	0	0	0	0
hsa-miR-432-5p	0	0	0	0
hsa-miR-4320	0	0	0	0
hsa-miR-4321	0	0	0	0
hsa-miR-4322	0	0	0	0
hsa-miR-4324	0	0	0	0
hsa-miR-4325	0	0	0	0
hsa-miR-4326	0	0	0	0
hsa-miR-4327	0	2.17783	0	1.89967
hsa-miR-4328	0	0	0	0
hsa-miR-433-3p	0	0	0	0
hsa-miR-433-5p	0	0	0	0
hsa-miR-4330	0	0	0	0
hsa-miR-4418	0	0	0	0
hsa-miR-4420	0	0	0	0
hsa-miR-4421	0	2.17783	0	0
hsa-miR-4422	0	0	0	0
hsa-miR-4423-3p	0	0	0	0
hsa-miR-4423-5p	0	0	0	0
hsa-miR-4424	0	0	0	0
hsa-miR-4425	0	0	0	0
hsa-miR-4426	1.91767	0	0	0
hsa-miR-4427	0	0	0	0
hsa-miR-4428	0	0	0	1.89967
hsa-miR-4429	0	0	0	1.89967
hsa-miR-4430	0	0	0	0
hsa-miR-4431	0	0	0	0
hsa-miR-4432	0	2.17783	0	0
hsa-miR-4433a-3p	0	0	2.01598	1.89967
hsa-miR-4433b-3p	0	2.17783	0	0
hsa-miR-4433b-5p	0	0	0	0
hsa-miR-4434	0	0	0	1.89967
hsa-miR-4435	0	0	0	0
hsa-miR-4436a	0	0	0	0
hsa-miR-4436b-3p	0	0	4.03196	15.1974
hsa-miR-4436b-5p	0	0	0	0
hsa-miR-4437	0	0	0	0
hsa-miR-4438	1.91767	0	0	0
hsa-miR-4439	0	0	0	0
hsa-miR-4440	0	0	0	0
hsa-miR-4441	0	0	0	0
hsa-miR-4442	1.91767	2.17783	0	0
hsa-miR-4443	0	0	0	0
hsa-miR-4444	0	0	0	0
hsa-miR-4445-3p	0	0	0	0
hsa-miR-4445-5p	0	0	0	0
hsa-miR-4446-3p	1.91767	0	0	0
hsa-miR-4446-5p	0	0	0	0
hsa-miR-4447	19.1767	8.71133	12.0959	1.89967
hsa-miR-4448	0	0	4.03196	0
hsa-miR-4449	0	0	2.01598	0
hsa-miR-4450	1.91767	2.17783	0	0
hsa-miR-4451	59.4476	63.1571	32.2557	41.7928
hsa-miR-4452	0	0	0	0
hsa-miR-4453	0	0	0	0
hsa-miR-4454	0	0	2.01598	0
hsa-miR-4455	0	0	0	0
hsa-miR-4457	0	0	0	0
hsa-miR-4458	0	2.17783	2.01598	1.89967
hsa-miR-4460	0	0	0	0
hsa-miR-4462	0	0	0	0
hsa-miR-4463	0	0	0	0
hsa-miR-4464	0	0	0	0
hsa-miR-4465	0	0	0	0
hsa-miR-4466	3.83533	4.35567	60.4794	77.8865
hsa-miR-4467	0	0	2.01598	0
hsa-miR-4468	0	0	0	0
hsa-miR-4469	0	0	0	0
hsa-miR-4470	0	0	2.01598	0
hsa-miR-4471	0	0	0	0
hsa-miR-4472	0	0	0	0
hsa-miR-4473	0	0	0	0
hsa-miR-4474-3p	0	0	0	0
hsa-miR-4476	3.83533	0	453.596	526.209
hsa-miR-4477a	0	0	0	0
hsa-miR-4477b	0	0	0	0
hsa-miR-4478	0	0	0	1.89967
hsa-miR-4479	0	0	0	0
hsa-miR-448	0	0	0	0
hsa-miR-4480	0	0	0	0
hsa-miR-4481	0	0	0	0
hsa-miR-4482-3p	0	0	0	0
hsa-miR-4482-5p	0	0	0	0
hsa-miR-4483	0	0	0	0
hsa-miR-4484	0	0	0	0
hsa-miR-4485-3p	0	0	4.03196	3.79934
hsa-miR-4485-5p	0	0	0	0
hsa-miR-4486	0	0	0	0
hsa-miR-4487	0	0	0	0
hsa-miR-4488	0	2.17783	100.799	72.1875
hsa-miR-4489	0	0	0	0
hsa-miR-4490	0	0	0	0
hsa-miR-4491	1.91767	0	0	0
hsa-miR-4492	0	0	6.04794	9.49835
hsa-miR-4493	0	0	0	0
hsa-miR-4494	1.91767	0	0	0
hsa-miR-4495	0	0	0	0
hsa-miR-4496	0	0	0	0
hsa-miR-4497	1.91767	0	10.0799	17.097
hsa-miR-4498	0	0	0	0
hsa-miR-4499	5.753	0	20.1598	24.6957
hsa-miR-449a	0	0	0	0
hsa-miR-449b-3p	0	0	0	0
hsa-miR-449b-5p	0	0	0	0
hsa-miR-449c-3p	0	0	0	0
hsa-miR-449c-5p	0	0	0	0
hsa-miR-4500	0	0	0	0
hsa-miR-4501	0	0	0	0
hsa-miR-4502	1.91767	0	2.01598	0
hsa-miR-4503	0	2.17783	0	0
hsa-miR-4504	0	0	0	0
hsa-miR-4505	0	0	28.2237	34.1941
hsa-miR-4506	13.4237	8.71133	0	0
hsa-miR-4507	0	0	0	0
hsa-miR-4508	0	2.17783	50.3995	60.7895
hsa-miR-4509	0	0	0	1.89967
hsa-miR-450a-1-3p	0	0	0	0
hsa-miR-450a-2-3p	0	0	0	0
hsa-miR-450a-5p	0	0	0	0
hsa-miR-450b-5p	0	0	0	0
hsa-miR-4510	0	0	6.04794	7.59868
hsa-miR-4511	0	0	0	0
hsa-miR-4512	0	0	0	0
hsa-miR-4513	1.91767	2.17783	0	0
hsa-miR-4514	1.91767	0	2.01598	1.89967
hsa-miR-4515	0	0	0	0
hsa-miR-4516	1.91767	8.71133	129.023	100.683
hsa-miR-4517	0	0	0	0
hsa-miR-4518	0	0	0	0
hsa-miR-4519	0	0	0	0
hsa-miR-451a	1.91767	2.17783	0	1.89967
hsa-miR-451b	0	0	0	0
hsa-miR-452-3p	0	0	0	0
hsa-miR-452-5p	0	0	0	0
hsa-miR-4520-2-3p	0	0	0	1.89967
hsa-miR-4520-3p	0	0	0	0
hsa-miR-4521	0	0	0	0
hsa-miR-4522	0	0	0	0
hsa-miR-4523	0	0	0	0
hsa-miR-4524a-3p	0	0	0	0
hsa-miR-4524a-5p	0	0	0	0
hsa-miR-4524b-3p	0	0	0	0
hsa-miR-4524b-5p	0	0	0	0
hsa-miR-4525	0	0	0	0
hsa-miR-4526	1.91767	0	0	0
hsa-miR-4527	0	0	0	0
hsa-miR-4528	1.91767	4.35567	0	0
hsa-miR-4529-3p	3.83533	2.17783	0	0
hsa-miR-4529-5p	0	0	0	0
hsa-miR-4530	0	0	0	0
hsa-miR-4531	1.91767	0	0	0
hsa-miR-4533	0	0	2.01598	1.89967
hsa-miR-4534	1.91767	0	6.04794	0
hsa-miR-4535	0	0	0	0
hsa-miR-4536-5p	1.91767	0	0	0
hsa-miR-4537	0	0	0	0
hsa-miR-4538	0	0	0	0
hsa-miR-4539	0	0	0	0
hsa-miR-454-3p	0	0	0	0
hsa-miR-454-5p	0	0	0	0
hsa-miR-4540	0	0	0	0
hsa-miR-455-3p	0	0	0	0
hsa-miR-455-5p	0	0	0	0
hsa-miR-4632-3p	0	0	0	0
hsa-miR-4632-5p	0	0	0	0
hsa-miR-4633-3p	0	0	0	0
hsa-miR-4633-5p	0	0	0	0
hsa-miR-4634	0	0	12.0959	7.59868
hsa-miR-4635	0	0	0	0
hsa-miR-4636	0	0	0	0
hsa-miR-4637	0	0	0	0
hsa-miR-4638-3p	0	0	0	0
hsa-miR-4638-5p	0	0	0	0
hsa-miR-4639-5p	0	0	0	0
hsa-miR-4640-3p	0	0	0	0
hsa-miR-4640-5p	1.91767	0	0	0
hsa-miR-4641	0	0	0	0
hsa-miR-4644	0	0	0	0
hsa-miR-4645-3p	0	0	0	0
hsa-miR-4645-5p	0	0	0	0
hsa-miR-4646-5p	1.91767	0	0	0
hsa-miR-4647	0	0	0	0
hsa-miR-4648	0	0	0	0
hsa-miR-4649-3p	0	0	0	0
hsa-miR-4649-5p	0	0	2.01598	0
hsa-miR-4650-3p	0	0	0	0
hsa-miR-4650-5p	0	0	0	0
hsa-miR-4651	0	2.17783	0	0
hsa-miR-4652-5p	1.91767	0	0	0
hsa-miR-4653-3p	0	0	0	0
hsa-miR-4653-5p	0	0	0	0
hsa-miR-4654	0	0	0	0
hsa-miR-4655-3p	0	0	0	0
hsa-miR-4655-5p	0	0	0	0
hsa-miR-4656	0	0	4.03196	0
hsa-miR-4657	0	0	0	0
hsa-miR-4658	0	0	0	0
hsa-miR-4659a-3p	0	0	0	0
hsa-miR-4659a-5p	0	0	0	0
hsa-miR-4659b-3p	0	0	0	0
hsa-miR-4659b-5p	0	0	0	0
hsa-miR-4660	0	0	0	0
hsa-miR-4661-3p	0	0	0	0
hsa-miR-4661-5p	0	0	0	0
hsa-miR-4662a-3p	0	0	0	0
hsa-miR-4662a-5p	0	0	0	0
hsa-miR-4662b	0	0	0	0
hsa-miR-4663	0	0	0	0
hsa-miR-4664-3p	0	0	0	0
hsa-miR-4664-5p	0	0	0	0
hsa-miR-4665-3p	0	0	0	0
hsa-miR-4665-5p	0	0	0	0
hsa-miR-4666a-3p	0	0	0	0
hsa-miR-4666a-5p	0	0	0	0
hsa-miR-4666b	0	0	0	0
hsa-miR-4667-3p	0	0	0	0
hsa-miR-4667-5p	0	0	0	0
hsa-miR-4668-3p	0	0	0	0
hsa-miR-4668-5p	0	0	0	1.89967
hsa-miR-4669	0	0	0	0
hsa-miR-4670-3p	0	0	0	0
hsa-miR-4670-5p	0	0	0	0
hsa-miR-4671-3p	0	0	10.0799	3.79934
hsa-miR-4671-5p	1.91767	2.17783	0	0
hsa-miR-4672	0	0	0	0
hsa-miR-4673	0	0	0	0
hsa-miR-4674	0	0	0	0
hsa-miR-4675	0	0	0	0
hsa-miR-4676-3p	0	0	0	0
hsa-miR-4676-5p	0	0	0	0
hsa-miR-4677-3p	0	0	0	0
hsa-miR-4677-5p	0	0	0	0
hsa-miR-4678	0	0	0	0
hsa-miR-4679	0	0	0	0
hsa-miR-4680-3p	1.91767	2.17783	0	0
hsa-miR-4680-5p	0	0	0	0
hsa-miR-4681	1.91767	0	0	0
hsa-miR-4682	0	0	0	0
hsa-miR-4683	0	0	0	0
hsa-miR-4684-3p	0	2.17783	0	0
hsa-miR-4685-5p	0	0	0	3.79934
hsa-miR-4686	1.91767	0	0	0
hsa-miR-4687-3p	1.91767	0	0	0
hsa-miR-4687-5p	0	0	0	0
hsa-miR-4688	0	0	0	0
hsa-miR-4689	0	0	0	0
hsa-miR-4690-3p	0	0	0	0
hsa-miR-4690-5p	1.91767	0	2.01598	1.89967
hsa-miR-4691-3p	0	0	0	0
hsa-miR-4691-5p	0	0	0	0
hsa-miR-4692	11.506	13.067	0	0
hsa-miR-4693-3p	1.91767	2.17783	6.04794	13.2977
hsa-miR-4694-3p	0	0	0	0
hsa-miR-4695-3p	0	0	0	0
hsa-miR-4695-5p	0	0	0	0
hsa-miR-4696	0	0	0	0
hsa-miR-4697-5p	0	0	0	0
hsa-miR-4698	0	4.35567	10.0799	11.398
hsa-miR-4699-3p	0	0	0	0
hsa-miR-4699-5p	0	0	0	0
hsa-miR-4700-5p	0	4.35567	60.4794	70.2878
hsa-miR-4701-3p	0	2.17783	2.01598	0
hsa-miR-4703-3p	0	0	0	0
hsa-miR-4703-5p	0	0	0	0
hsa-miR-4704-5p	0	0	0	0
hsa-miR-4705	0	0	0	0
hsa-miR-4706	0	0	2.01598	0
hsa-miR-4707-5p	0	0	0	1.89967
hsa-miR-4708-3p	0	0	0	0
hsa-miR-4708-5p	0	0	0	0
hsa-miR-4709-3p	1.91767	2.17783	6.04794	5.69901
hsa-miR-4709-5p	0	0	0	0
hsa-miR-4710	0	0	0	0
hsa-miR-4711-3p	0	0	0	0
hsa-miR-4711-5p	0	0	0	0
hsa-miR-4712-3p	0	0	0	0
hsa-miR-4712-5p	0	0	0	0
hsa-miR-4713-3p	0	0	40.3196	49.3914
hsa-miR-4713-5p	1.91767	0	0	0
hsa-miR-4714-3p	0	0	0	0
hsa-miR-4715-3p	0	0	0	0
hsa-miR-4715-5p	0	0	0	0
hsa-miR-4716-3p	0	4.35567	0	0
hsa-miR-4717-3p	0	0	0	0
hsa-miR-4718	0	0	0	0
hsa-miR-4719	0	0	0	0
hsa-miR-4720-5p	0	0	0	0
hsa-miR-4721	0	0	0	0
hsa-miR-4722-3p	0	0	0	0
hsa-miR-4722-5p	1.91767	6.5335	4.03196	1.89967
hsa-miR-4723-3p	0	0	0	0
hsa-miR-4723-5p	0	0	0	0
hsa-miR-4724-3p	0	0	0	0
hsa-miR-4724-5p	0	0	0	0
hsa-miR-4725-3p	0	0	0	0
hsa-miR-4725-5p	0	0	0	0
hsa-miR-4726-3p	0	0	0	0
hsa-miR-4726-5p	0	2.17783	0	0
hsa-miR-4727-3p	0	0	0	0
hsa-miR-4728-3p	0	0	0	0
hsa-miR-4728-5p	0	0	0	0
hsa-miR-4729	0	0	0	0
hsa-miR-4731-5p	0	0	0	0
hsa-miR-4732-3p	0	0	0	0
hsa-miR-4732-5p	0	0	0	0
hsa-miR-4733-3p	0	0	0	0
hsa-miR-4733-5p	0	0	0	0
hsa-miR-4734	1.91767	0	0	1.89967
hsa-miR-4735-3p	0	0	0	0
hsa-miR-4735-5p	0	0	0	0
hsa-miR-4736	0	0	0	0
hsa-miR-4737	0	0	0	0
hsa-miR-4738-3p	0	0	2.01598	13.2977
hsa-miR-4738-5p	0	0	0	0
hsa-miR-4739	0	0	0	0
hsa-miR-4740-3p	0	0	0	0
hsa-miR-4740-5p	0	0	0	0
hsa-miR-4741	0	0	0	0
hsa-miR-4742-3p	0	0	0	0
hsa-miR-4742-5p	0	0	0	0
hsa-miR-4743-3p	0	0	0	0
hsa-miR-4743-5p	1.91767	0	0	1.89967
hsa-miR-4744	1.91767	0	0	0
hsa-miR-4745-3p	0	0	0	0
hsa-miR-4745-5p	0	0	0	0
hsa-miR-4746-3p	0	0	0	0
hsa-miR-4746-5p	0	0	0	0
hsa-miR-4747-3p	0	0	0	0
hsa-miR-4747-5p	0	0	2.01598	0
hsa-miR-4748	0	0	0	0
hsa-miR-4749-5p	0	0	0	0
hsa-miR-4750-3p	0	0	0	0
hsa-miR-4750-5p	0	0	0	7.59868
hsa-miR-4751	0	0	0	0
hsa-miR-4752	0	0	0	0
hsa-miR-4753-3p	0	0	0	0
hsa-miR-4753-5p	0	0	0	0
hsa-miR-4754	0	0	0	0
hsa-miR-4755-3p	0	0	22.1758	9.49835
hsa-miR-4755-5p	0	0	0	0
hsa-miR-4756-3p	0	0	0	0
hsa-miR-4756-5p	0	0	0	0
hsa-miR-4757-3p	0	0	0	0
hsa-miR-4757-5p	0	0	0	0
hsa-miR-4758-3p	0	0	0	0
hsa-miR-4758-5p	0	0	0	1.89967
hsa-miR-4759	0	0	0	0
hsa-miR-4760-3p	0	0	0	0
hsa-miR-4760-5p	0	0	0	0
hsa-miR-4761-3p	0	0	0	0
hsa-miR-4761-5p	0	0	0	0
hsa-miR-4762-3p	0	0	0	0
hsa-miR-4762-5p	0	0	0	0
hsa-miR-4763-3p	0	0	0	0
hsa-miR-4764-5p	0	0	0	0
hsa-miR-4765	0	0	2.01598	0
hsa-miR-4766-3p	0	0	0	0
hsa-miR-4766-5p	0	0	0	0
hsa-miR-4767	0	0	0	0
hsa-miR-4768-3p	0	0	0	0
hsa-miR-4768-5p	0	0	0	0
hsa-miR-4769-3p	0	0	0	0
hsa-miR-4769-5p	0	0	0	0
hsa-miR-4770	3.83533	0	0	0
hsa-miR-4771	0	0	0	0
hsa-miR-4772-3p	0	0	0	0
hsa-miR-4772-5p	0	0	0	0
hsa-miR-4773	0	0	0	0
hsa-miR-4774-5p	0	0	2.01598	0
hsa-miR-4775	0	0	0	0
hsa-miR-4776-3p	0	0	0	0
hsa-miR-4776-5p	1.91767	0	2.01598	0
hsa-miR-4777-3p	0	0	0	0
hsa-miR-4777-5p	0	0	0	0
hsa-miR-4778-3p	0	0	0	0
hsa-miR-4778-5p	3.83533	0	0	0
hsa-miR-4779	0	0	0	0
hsa-miR-4780	0	0	0	0
hsa-miR-4781-3p	0	0	0	0
hsa-miR-4781-5p	0	0	0	0
hsa-miR-4782-3p	0	0	0	0
hsa-miR-4782-5p	0	4.35567	0	0
hsa-miR-4783-3p	0	0	0	0
hsa-miR-4783-5p	0	0	0	0
hsa-miR-4784	3.83533	2.17783	0	0
hsa-miR-4785	0	0	0	0
hsa-miR-4786-3p	0	0	0	0
hsa-miR-4786-5p	0	0	0	0
hsa-miR-4787-5p	0	2.17783	2.01598	1.89967
hsa-miR-4788	0	0	0	0
hsa-miR-4790-3p	0	0	0	0
hsa-miR-4790-5p	0	0	0	0
hsa-miR-4791	1.91767	0	0	0
hsa-miR-4793-3p	0	0	0	0
hsa-miR-4793-5p	0	0	0	0
hsa-miR-4794	0	0	0	0
hsa-miR-4795-3p	0	0	0	0
hsa-miR-4795-5p	0	0	0	0
hsa-miR-4796-3p	0	0	2.01598	1.89967
hsa-miR-4796-5p	0	0	0	0
hsa-miR-4797-3p	0	0	0	0
hsa-miR-4797-5p	0	0	0	0
hsa-miR-4798-3p	0	0	0	0
hsa-miR-4798-5p	0	0	0	0
hsa-miR-4799-3p	0	0	0	0
hsa-miR-4799-5p	0	0	0	0
hsa-miR-4800-3p	0	0	10.0799	11.398
hsa-miR-4800-5p	0	0	0	0
hsa-miR-4801	0	0	0	0
hsa-miR-4802-3p	0	0	0	0
hsa-miR-4802-5p	0	0	0	0
hsa-miR-4803	0	0	0	0
hsa-miR-4804-5p	0	0	0	7.59868
hsa-miR-483-3p	0	0	0	1.89967
hsa-miR-483-5p	0	0	2.01598	0
hsa-miR-484	0	2.17783	0	0
hsa-miR-485-3p	0	0	0	0
hsa-miR-485-5p	0	2.17783	0	0
hsa-miR-486-3p	0	0	0	0
hsa-miR-486-5p	0	0	0	0
hsa-miR-487a-3p	0	0	0	0
hsa-miR-487a-5p	0	0	0	0
hsa-miR-487b-3p	0	0	0	0
hsa-miR-487b-5p	0	0	0	0
hsa-miR-488-3p	0	0	0	0
hsa-miR-488-5p	0	0	0	0
hsa-miR-489-5p	0	0	0	0
hsa-miR-490-3p	0	0	0	0
hsa-miR-490-5p	0	0	0	0
hsa-miR-491-5p	0	0	0	0
hsa-miR-492	0	0	0	0
hsa-miR-493-3p	0	0	0	0
hsa-miR-493-5p	0	0	0	0
hsa-miR-494-3p	0	0	0	0
hsa-miR-494-5p	0	0	0	0
hsa-miR-495-3p	0	0	0	0
hsa-miR-495-5p	0	0	0	0
hsa-miR-496	0	0	0	0
hsa-miR-497-3p	0	0	0	0
hsa-miR-497-5p	0	0	0	0
hsa-miR-498-3p	0	0	0	0
hsa-miR-498-5p	0	0	0	0
hsa-miR-4999-3p	0	0	0	0
hsa-miR-4999-5p	0	0	0	0
hsa-miR-499a-3p	0	0	0	1.89967
hsa-miR-499a-5p	1.91767	0	0	0
hsa-miR-499b-3p	0	0	0	0
hsa-miR-499b-5p	0	0	0	0
hsa-miR-5000-3p	0	0	0	0
hsa-miR-5000-5p	0	0	2.01598	0
hsa-miR-5001-3p	0	0	0	0
hsa-miR-5001-5p	0	0	0	1.89967
hsa-miR-5002-3p	0	0	0	0
hsa-miR-5002-5p	0	0	0	0
hsa-miR-5003-3p	0	0	0	0
hsa-miR-5003-5p	0	0	0	0
hsa-miR-5004-3p	0	0	0	0
hsa-miR-5004-5p	0	0	0	0
hsa-miR-5006-3p	0	0	0	0
hsa-miR-5006-5p	0	0	0	1.89967
hsa-miR-5007-3p	0	0	0	0
hsa-miR-5007-5p	0	0	0	0
hsa-miR-5008-3p	0	0	0	0
hsa-miR-5008-5p	0	0	0	0
hsa-miR-5009-3p	0	0	0	0
hsa-miR-5009-5p	0	0	0	0
hsa-miR-500a-3p	0	0	0	0
hsa-miR-500a-5p	0	0	0	0
hsa-miR-500b-3p	5.753	0	0	0
hsa-miR-501-3p	0	0	0	0
hsa-miR-501-5p	0	0	0	0
hsa-miR-5010-5p	0	0	0	0
hsa-miR-5011-3p	0	0	0	0
hsa-miR-5011-5p	0	0	0	0
hsa-miR-502-3p	0	0	0	0
hsa-miR-502-5p	0	0	0	0
hsa-miR-503-3p	0	0	0	0
hsa-miR-503-5p	0	0	0	0
hsa-miR-504-3p	0	0	0	0
hsa-miR-504-5p	0	0	2.01598	0
hsa-miR-5047	0	0	0	0
hsa-miR-505-3p	0	0	0	0
hsa-miR-505-5p	0	0	0	0
hsa-miR-506-3p	0	0	0	0
hsa-miR-506-5p	1.91767	0	0	0
hsa-miR-507	0	0	0	0
hsa-miR-508-3p	0	0	0	0
hsa-miR-508-5p	0	0	0	0
hsa-miR-5087	0	0	0	0
hsa-miR-5088-3p	0	0	0	0
hsa-miR-5088-5p	0	0	0	0
hsa-miR-5089-3p	0	0	0	0
hsa-miR-5089-5p	1.91767	0	0	0
hsa-miR-509-3-5p	0	0	0	0
hsa-miR-509-3p	0	0	0	0
hsa-miR-509-5p	0	0	0	0
hsa-miR-5090	1.91767	0	0	0
hsa-miR-5091	0	0	4.03196	1.89967
hsa-miR-5092	0	2.17783	0	0
hsa-miR-5093	0	0	0	0
hsa-miR-5094	0	0	0	0
hsa-miR-510-3p	0	0	0	0
hsa-miR-510-5p	0	0	0	0
hsa-miR-5100	0	0	0	0
hsa-miR-511-3p	0	0	0	0
hsa-miR-511-5p	0	4.35567	0	0
hsa-miR-512-3p	0	0	0	0
hsa-miR-512-5p	0	0	0	0
hsa-miR-513a-5p	0	0	0	0
hsa-miR-513b-3p	0	0	0	0
hsa-miR-513b-5p	0	0	0	0
hsa-miR-513c-3p	0	0	0	0
hsa-miR-513c-5p	0	0	0	0
hsa-miR-514a-3p	0	0	0	0
hsa-miR-514a-5p	0	0	0	0
hsa-miR-514b-3p	0	0	0	0
hsa-miR-514b-5p	0	0	0	0
hsa-miR-515-3p	0	0	0	0
hsa-miR-515-5p	0	0	0	0
hsa-miR-516a-3p	0	0	0	0
hsa-miR-516a-5p	0	0	0	0
hsa-miR-516b-3p	0	0	0	0
hsa-miR-516b-5p	0	0	0	0
hsa-miR-517-5p	0	0	0	0
hsa-miR-517c-3p	0	0	0	0
hsa-miR-5186	0	2.17783	0	0
hsa-miR-5187-5p	0	0	0	0
hsa-miR-5189-3p	0	0	0	0
hsa-miR-5189-5p	3.83533	0	0	0
hsa-miR-518a-3p	0	0	0	0
hsa-miR-518a-5p	0	0	0	0
hsa-miR-518c-3p	0	0	0	0
hsa-miR-518c-5p	0	0	0	0
hsa-miR-518d-3p	0	0	0	0
hsa-miR-518e-3p	0	0	0	0
hsa-miR-518f-3p	0	0	0	0
hsa-miR-5190	1.91767	0	6.04794	11.398
hsa-miR-5191	0	0	0	0
hsa-miR-5192	1.91767	0	0	0
hsa-miR-5194	1.91767	0	0	5.69901
hsa-miR-5195-3p	1.91767	0	0	0
hsa-miR-5195-5p	0	0	0	0
hsa-miR-5196-3p	0	0	0	0
hsa-miR-5196-5p	0	0	4.03196	1.89967
hsa-miR-5197-3p	0	0	0	0
hsa-miR-5197-5p	0	0	0	0
hsa-miR-519a-2-5p	0	0	0	0
hsa-miR-519b-3p	0	0	0	0
hsa-miR-519b-5p	0	0	0	0
hsa-miR-519c-3p	0	0	0	0
hsa-miR-519d-5p	0	0	0	0
hsa-miR-519e-5p	0	0	0	0
hsa-miR-520a-3p	0	0	0	0
hsa-miR-520a-5p	0	0	0	0
hsa-miR-520b-3p	0	0	0	0
hsa-miR-520d-3p	0	0	0	0
hsa-miR-520d-5p	3.83533	4.35567	0	0
hsa-miR-520e-3p	0	0	0	0
hsa-miR-520e-5p	0	0	0	0
hsa-miR-520g-5p	0	2.17783	0	0
hsa-miR-522-3p	0	0	0	0
hsa-miR-524-3p	0	0	0	0
hsa-miR-524-5p	0	0	0	0
hsa-miR-525-3p	0	0	2.01598	0
hsa-miR-525-5p	0	0	0	0
hsa-miR-526a-3p	0	0	0	0
hsa-miR-526a-5p	0	0	0	0
hsa-miR-526b-3p	0	0	0	0
hsa-miR-526b-5p	0	0	0	0
hsa-miR-527	0	0	0	0
hsa-miR-532-3p	0	0	0	0
hsa-miR-532-5p	1.91767	2.17783	2.01598	3.79934
hsa-miR-539-3p	0	0	0	0
hsa-miR-539-5p	0	0	0	0
hsa-miR-541-3p	0	0	0	0
hsa-miR-541-5p	0	0	0	0
hsa-miR-542-3p	0	0	0	0
hsa-miR-542-5p	0	0	0	0
hsa-miR-543	0	0	0	0
hsa-miR-544a	0	0	0	0
hsa-miR-544b	0	0	0	0
hsa-miR-545-5p	0	0	0	0
hsa-miR-548a-3p	0	0	0	0
hsa-miR-548a-5p	0	0	0	0
hsa-miR-548ab	0	0	0	0
hsa-miR-548ac	0	0	0	0
hsa-miR-548ad-3p	0	0	0	0
hsa-miR-548ad-5p	0	0	0	1.89967
hsa-miR-548ae-3p	0	0	0	0
hsa-miR-548ae-5p	0	0	0	0
hsa-miR-548ag	0	0	0	0
hsa-miR-548ah-3p	0	0	0	0
hsa-miR-548ah-5p	0	0	0	0
hsa-miR-548ai	0	0	0	0
hsa-miR-548ak	0	0	0	1.89967
hsa-miR-548al	0	0	0	0
hsa-miR-548an	0	2.17783	0	0
hsa-miR-548ao-3p	0	0	0	0
hsa-miR-548ao-5p	0	0	0	0
hsa-miR-548ap-3p	0	0	0	0
hsa-miR-548ap-5p	0	0	0	0
hsa-miR-548aq-3p	0	0	0	0
hsa-miR-548aq-5p	0	0	0	0
hsa-miR-548ar-3p	0	0	0	0
hsa-miR-548ar-5p	0	0	0	0
hsa-miR-548as-5p	0	0	0	0
hsa-miR-548at-3p	0	0	0	0
hsa-miR-548at-5p	0	0	0	0
hsa-miR-548au-3p	0	0	0	0
hsa-miR-548au-5p	0	0	0	0
hsa-miR-548av-5p	0	0	0	0
hsa-miR-548aw	0	0	0	0
hsa-miR-548ax	0	0	0	0
hsa-miR-548ay-3p	0	0	0	0
hsa-miR-548ay-5p	0	0	0	0
hsa-miR-548az-3p	0	0	0	0
hsa-miR-548az-5p	0	0	0	0
hsa-miR-548b-3p	0	0	0	0
hsa-miR-548b-5p	0	0	0	0
hsa-miR-548ba	0	0	0	0
hsa-miR-548bb-5p	0	0	0	0
hsa-miR-548bc	0	0	0	0
hsa-miR-548c-3p	0	0	0	0
hsa-miR-548d-3p	0	0	0	0
hsa-miR-548e-3p	0	0	0	0
hsa-miR-548e-5p	0	0	0	0
hsa-miR-548f-3p	0	0	0	0
hsa-miR-548g-3p	0	0	0	0
hsa-miR-548h-5p	0	0	0	0
hsa-miR-548i	1.91767	0	0	0
hsa-miR-548j-3p	0	0	0	0
hsa-miR-548j-5p	0	0	0	0
hsa-miR-548k	0	2.17783	0	0
hsa-miR-548l	1.91767	0	0	0
hsa-miR-548m	0	0	0	0
hsa-miR-548n	0	0	0	0
hsa-miR-548o-3p	0	0	0	0
hsa-miR-548p	0	0	0	0
hsa-miR-548q	0	0	0	0
hsa-miR-548s	0	0	0	0
hsa-miR-548t-5p	0	0	0	0
hsa-miR-548u	0	2.17783	0	0
hsa-miR-548v	0	0	0	0
hsa-miR-548w	0	0	0	0
hsa-miR-548x-3p	0	0	0	1.89967
hsa-miR-548x-5p	1.91767	4.35567	0	0
hsa-miR-548y	0	0	0	0
hsa-miR-549a-3p	0	0	0	0
hsa-miR-550a-3-5p	0	0	0	0
hsa-miR-550a-3p	0	0	0	0
hsa-miR-550a-5p	0	0	0	0
hsa-miR-550b-2-5p	0	0	0	0
hsa-miR-550b-3p	0	0	0	0
hsa-miR-551a	0	0	0	0
hsa-miR-551b-5p	0	0	0	0
hsa-miR-552-3p	1.91767	2.17783	2.01598	0
hsa-miR-552-5p	0	2.17783	0	0
hsa-miR-553	1.91767	2.17783	0	0
hsa-miR-554	0	0	0	0
hsa-miR-555	0	0	0	0
hsa-miR-556-3p	0	0	0	0
hsa-miR-556-5p	0	0	0	0
hsa-miR-557	0	0	0	0
hsa-miR-5571-3p	80.5419	98.0025	0	0
hsa-miR-5571-5p	0	0	4.03196	0
hsa-miR-5572	0	2.17783	0	0
hsa-miR-5579-3p	0	0	0	0
hsa-miR-5579-5p	0	0	0	0
hsa-miR-558	0	0	0	0
hsa-miR-5580-3p	0	0	0	0
hsa-miR-5581-3p	0	0	0	0
hsa-miR-5581-5p	0	0	0	0
hsa-miR-5582-3p	0	0	0	0
hsa-miR-5583-3p	0	0	0	0
hsa-miR-5584-5p	0	0	0	0
hsa-miR-5585-3p	0	0	0	3.79934
hsa-miR-5586-3p	0	0	0	0
hsa-miR-5587-3p	0	0	0	0
hsa-miR-5588-5p	0	0	0	0
hsa-miR-5589-5p	0	0	0	0
hsa-miR-559	0	0	0	0
hsa-miR-5590-3p	0	0	0	0
hsa-miR-5591-3p	0	0	0	0
hsa-miR-5591-5p	0	0	0	0
hsa-miR-561-3p	0	0	0	0
hsa-miR-561-5p	0	0	0	0
hsa-miR-562	0	0	0	0
hsa-miR-564	0	0	0	0
hsa-miR-567	0	0	0	0
hsa-miR-568	0	0	0	0
hsa-miR-5680	0	0	0	0
hsa-miR-5681a	0	0	0	0
hsa-miR-5681b	0	0	0	0
hsa-miR-5682	0	0	0	0
hsa-miR-5683	0	0	0	0
hsa-miR-5684	0	0	2.01598	0
hsa-miR-5687	0	0	0	0
hsa-miR-5688	0	0	0	0
hsa-miR-5689	0	0	6.04794	3.79934
hsa-miR-569	0	0	0	0
hsa-miR-5690	0	0	0	0
hsa-miR-5691	0	0	0	0
hsa-miR-5692c	0	0	0	0
hsa-miR-5693	0	0	0	0
hsa-miR-5694	0	2.17783	0	0
hsa-miR-5695	1.91767	0	0	0
hsa-miR-5696	0	0	0	0
hsa-miR-5697	0	0	0	0
hsa-miR-5698	0	0	0	0
hsa-miR-5699-3p	3.83533	0	0	0
hsa-miR-5699-5p	0	0	0	0
hsa-miR-570-5p	0	0	0	0
hsa-miR-5701	0	0	0	0
hsa-miR-5703	0	0	6.04794	0
hsa-miR-5705	0	0	0	0
hsa-miR-5706	30.6826	45.7345	0	0
hsa-miR-5707	0	0	0	0
hsa-miR-5708	0	0	0	0
hsa-miR-571	0	0	0	0
hsa-miR-572	0	0	0	0
hsa-miR-573	0	0	0	0
hsa-miR-5739	1.91767	0	0	1.89967
hsa-miR-574-3p	0	0	0	0
hsa-miR-574-5p	1.91767	0	4.03196	3.79934
hsa-miR-575	0	0	0	0
hsa-miR-576-3p	0	0	0	3.79934
hsa-miR-576-5p	0	0	0	0
hsa-miR-577	0	0	0	1.89967
hsa-miR-578	0	0	0	0
hsa-miR-5787	0	2.17783	0	0
hsa-miR-579-3p	0	0	0	0
hsa-miR-579-5p	0	0	0	0
hsa-miR-580-3p	0	0	0	0
hsa-miR-580-5p	0	0	0	0
hsa-miR-581	0	0	0	0
hsa-miR-582-3p	0	0	2.01598	0
hsa-miR-582-5p	0	0	0	0
hsa-miR-583	0	0	0	0
hsa-miR-584-5p	0	0	0	0
hsa-miR-585-3p	1.91767	0	0	0
hsa-miR-586	0	0	0	0
hsa-miR-588	0	0	0	0
hsa-miR-589-3p	0	0	0	0
hsa-miR-589-5p	0	0	0	0
hsa-miR-590-3p	0	0	0	0
hsa-miR-590-5p	0	0	0	0
hsa-miR-591	0	0	0	0
hsa-miR-592	0	0	0	0
hsa-miR-593-3p	0	0	0	0
hsa-miR-593-5p	0	0	0	0
hsa-miR-595	1.91767	0	0	0
hsa-miR-596	0	0	0	0
hsa-miR-597-3p	0	0	0	0
hsa-miR-597-5p	0	0	0	0
hsa-miR-598-3p	0	0	0	0
hsa-miR-598-5p	1.91767	0	0	0
hsa-miR-600	0	0	0	0
hsa-miR-601	0	0	0	0
hsa-miR-602	0	0	0	1.89967
hsa-miR-604	1.91767	2.17783	2.01598	0
hsa-miR-605-3p	0	0	0	0
hsa-miR-606	0	0	0	0
hsa-miR-6068	0	0	0	0
hsa-miR-6069	0	0	0	0
hsa-miR-607	0	0	0	0
hsa-miR-6070	1.91767	0	141.119	119.679
hsa-miR-6071	0	0	0	0
hsa-miR-6072	0	0	0	0
hsa-miR-6073	0	0	0	0
hsa-miR-6074	0	0	0	0
hsa-miR-6075	0	2.17783	0	0
hsa-miR-6076	0	0	0	0
hsa-miR-6077	0	0	0	0
hsa-miR-6078	0	0	0	0
hsa-miR-6079	0	0	0	0
hsa-miR-608	0	0	0	0
hsa-miR-6080	0	0	0	0
hsa-miR-6081	0	0	0	0
hsa-miR-6082	0	0	0	0
hsa-miR-6083	0	0	0	0
hsa-miR-6084	0	0	0	0
hsa-miR-6085	0	0	0	3.79934
hsa-miR-6086	0	0	0	0
hsa-miR-6088	0	2.17783	4.03196	1.89967
hsa-miR-6089	0	0	0	0
hsa-miR-609	0	0	0	0
hsa-miR-6090	0	0	2.01598	13.2977
hsa-miR-610	0	0	0	0
hsa-miR-611	0	0	0	0
hsa-miR-612	0	2.17783	0	1.89967
hsa-miR-6124	0	0	4.03196	5.69901
hsa-miR-6125	0	0	0	5.69901
hsa-miR-6126	0	0	0	1.89967
hsa-miR-6127	0	0	2.01598	3.79934
hsa-miR-6128	0	0	0	0
hsa-miR-6129	1.91767	0	2.01598	0
hsa-miR-613	0	0	0	0
hsa-miR-6130	0	0	0	0
hsa-miR-6131	5.753	0	14.1119	15.1974
hsa-miR-6132	0	0	0	0
hsa-miR-6133	0	0	0	0
hsa-miR-6134	0	0	0	0
hsa-miR-614	0	0	0	0
hsa-miR-615-3p	0	2.17783	0	0
hsa-miR-615-5p	0	0	0	0
hsa-miR-616-3p	0	0	0	0
hsa-miR-616-5p	0	0	0	0
hsa-miR-6165	0	0	2.01598	0
hsa-miR-617	0	0	0	0
hsa-miR-618	0	0	0	0
hsa-miR-619-3p	0	0	0	0
hsa-miR-619-5p	0	0	10.0799	1.89967
hsa-miR-620	0	0	0	0
hsa-miR-622	0	2.17783	0	0
hsa-miR-623	0	0	0	0
hsa-miR-624-3p	0	0	0	0
hsa-miR-624-5p	0	0	0	0
hsa-miR-625-3p	0	0	0	0
hsa-miR-625-5p	0	0	0	0
hsa-miR-626	1.91767	0	0	0
hsa-miR-627-3p	0	0	0	0
hsa-miR-627-5p	0	0	0	0
hsa-miR-628-3p	0	0	0	0
hsa-miR-628-5p	0	0	0	0
hsa-miR-629-5p	0	0	2.01598	1.89967
hsa-miR-630	0	0	0	0
hsa-miR-631	0	0	0	0
hsa-miR-632	0	0	0	0
hsa-miR-633	0	0	0	0
hsa-miR-635	0	0	0	0
hsa-miR-636	0	0	0	0
hsa-miR-637	0	0	0	0
hsa-miR-638	0	0	0	0
hsa-miR-639	0	0	0	0
hsa-miR-640	0	0	0	0
hsa-miR-641	0	0	0	0
hsa-miR-642a-3p	0	0	2.01598	0
hsa-miR-642a-5p	0	0	0	0
hsa-miR-642b-3p	0	0	0	0
hsa-miR-643	0	0	0	0
hsa-miR-644a	0	0	0	0
hsa-miR-645	0	2.17783	0	0
hsa-miR-646	0	0	0	0
hsa-miR-647	0	2.17783	0	0
hsa-miR-648	1.91767	0	0	0
hsa-miR-649	0	0	0	0
hsa-miR-6499-3p	0	0	0	0
hsa-miR-6499-5p	0	0	0	0
hsa-miR-650	0	0	0	1.89967
hsa-miR-6500-3p	0	0	0	0
hsa-miR-6501-3p	0	0	0	0
hsa-miR-6501-5p	0	0	0	0
hsa-miR-6502-3p	0	0	0	0
hsa-miR-6502-5p	0	2.17783	0	0
hsa-miR-6503-3p	0	0	0	0
hsa-miR-6503-5p	0	0	0	0
hsa-miR-6504-5p	0	0	0	0
hsa-miR-6505-3p	0	0	0	0
hsa-miR-6505-5p	0	0	0	0
hsa-miR-6506-3p	0	0	0	0
hsa-miR-6506-5p	0	0	0	0
hsa-miR-6507-5p	1.91767	0	0	0
hsa-miR-6508-3p	0	0	0	0
hsa-miR-6508-5p	0	0	0	0
hsa-miR-6509-3p	0	0	0	0
hsa-miR-6509-5p	0	0	0	0
hsa-miR-651-3p	0	0	0	0
hsa-miR-651-5p	0	0	0	0
hsa-miR-6510-3p	0	0	0	0
hsa-miR-6510-5p	0	0	4.03196	0
hsa-miR-6511a-3p	0	0	0	0
hsa-miR-6511a-5p	0	0	0	0
hsa-miR-6511b-3p	0	0	0	0
hsa-miR-6511b-5p	0	0	0	0
hsa-miR-6512-5p	0	2.17783	0	0
hsa-miR-6513-3p	0	0	0	0
hsa-miR-6513-5p	0	0	0	0
hsa-miR-6514-3p	0	0	0	0
hsa-miR-6514-5p	0	2.17783	0	0
hsa-miR-6515-3p	0	0	0	0
hsa-miR-6515-5p	5.753	0	0	5.69901
hsa-miR-6516-3p	0	0	0	0
hsa-miR-6516-5p	0	0	0	0
hsa-miR-652-3p	0	0	0	0
hsa-miR-652-5p	0	0	0	0
hsa-miR-6529-3p	0	0	0	0
hsa-miR-6529-5p	1.91767	0	0	0
hsa-miR-653-3p	0	2.17783	0	0
hsa-miR-653-5p	0	0	0	0
hsa-miR-654-3p	0	0	0	0
hsa-miR-654-5p	1.91767	0	0	1.89967
hsa-miR-655-3p	0	0	0	0
hsa-miR-655-5p	0	0	0	0
hsa-miR-656-5p	0	0	0	0
hsa-miR-658	1.91767	2.17783	0	0
hsa-miR-659-3p	0	0	0	0
hsa-miR-659-5p	0	0	0	0
hsa-miR-660-3p	0	0	0	0
hsa-miR-660-5p	0	0	0	0
hsa-miR-661	0	0	0	0
hsa-miR-662	0	0	0	0
hsa-miR-663a	0	0	0	0
hsa-miR-663b	0	0	0	0
hsa-miR-664a-3p	0	0	0	0
hsa-miR-664a-5p	0	0	2.01598	0
hsa-miR-664b-3p	0	0	0	0
hsa-miR-664b-5p	0	0	0	0
hsa-miR-665	0	0	0	0
hsa-miR-668-3p	0	0	0	0
hsa-miR-668-5p	0	0	0	0
hsa-miR-670-3p	0	0	0	0
hsa-miR-670-5p	0	0	0	0
hsa-miR-671-3p	0	0	0	0
hsa-miR-671-5p	0	0	0	0
hsa-miR-6715a-3p	0	0	0	1.89967
hsa-miR-6715b-3p	0	2.17783	0	0
hsa-miR-6715b-5p	0	0	0	0
hsa-miR-6716-3p	0	0	0	0
hsa-miR-6716-5p	0	0	0	0
hsa-miR-6717-5p	7.67066	8.71133	32.2557	3.79934
hsa-miR-6718-5p	0	0	0	0
hsa-miR-6719-3p	0	0	0	0
hsa-miR-6720-3p	3.83533	6.5335	2.01598	1.89967
hsa-miR-6720-5p	0	0	0	0
hsa-miR-6721-5p	0	0	0	0
hsa-miR-6722-3p	0	0	0	0
hsa-miR-6722-5p	0	0	0	0
hsa-miR-6724-5p	0	0	0	0
hsa-miR-6726-3p	0	0	0	0
hsa-miR-6726-5p	0	0	0	0
hsa-miR-6727-3p	0	0	0	0
hsa-miR-6727-5p	0	0	0	0
hsa-miR-6728-3p	0	0	0	0
hsa-miR-6728-5p	11.506	6.5335	8.06392	5.69901
hsa-miR-6729-3p	0	0	0	0
hsa-miR-6729-5p	0	0	0	0
hsa-miR-6730-3p	0	0	0	0
hsa-miR-6730-5p	0	0	0	0
hsa-miR-6731-3p	0	0	0	0
hsa-miR-6731-5p	0	0	2.01598	0
hsa-miR-6732-3p	0	0	0	0
hsa-miR-6732-5p	0	0	2.01598	1.89967
hsa-miR-6733-3p	0	0	0	0
hsa-miR-6733-5p	0	0	0	0
hsa-miR-6734-5p	0	0	0	0
hsa-miR-6735-3p	0	0	0	0
hsa-miR-6735-5p	0	0	0	0
hsa-miR-6736-5p	0	0	0	0
hsa-miR-6737-3p	0	0	0	0
hsa-miR-6737-5p	0	0	4.03196	1.89967
hsa-miR-6738-3p	0	0	0	0
hsa-miR-6738-5p	0	0	14.1119	17.097
hsa-miR-6739-3p	0	0	0	0
hsa-miR-6739-5p	0	0	0	0
hsa-miR-6740-3p	0	0	0	0
hsa-miR-6740-5p	0	0	0	0
hsa-miR-6741-3p	0	0	0	0
hsa-miR-6741-5p	0	0	2.01598	0
hsa-miR-6742-5p	0	0	0	0
hsa-miR-6743-3p	0	0	0	0
hsa-miR-6743-5p	0	0	0	0
hsa-miR-6744-5p	0	0	0	0
hsa-miR-6745	0	0	0	0
hsa-miR-6746-3p	0	0	0	0
hsa-miR-6746-5p	0	0	0	0
hsa-miR-6747-3p	0	4.35567	0	0
hsa-miR-6747-5p	0	2.17783	0	0
hsa-miR-6748-3p	0	0	0	1.89967
hsa-miR-6748-5p	0	0	0	0
hsa-miR-6749-3p	0	0	0	0
hsa-miR-6749-5p	0	0	0	0
hsa-miR-675-3p	0	0	0	0
hsa-miR-675-5p	0	0	0	0
hsa-miR-6750-3p	0	0	0	0
hsa-miR-6750-5p	0	0	0	0
hsa-miR-6751-3p	0	0	0	0
hsa-miR-6751-5p	0	0	0	1.89967
hsa-miR-6752-3p	0	0	0	0
hsa-miR-6752-5p	0	0	0	0
hsa-miR-6753-3p	0	0	0	0
hsa-miR-6753-5p	0	0	0	0
hsa-miR-6754-3p	0	0	0	0
hsa-miR-6754-5p	0	0	0	0
hsa-miR-6755-3p	0	0	0	0
hsa-miR-6755-5p	0	2.17783	0	0
hsa-miR-6756-3p	0	0	0	0
hsa-miR-6756-5p	1.91767	4.35567	0	0
hsa-miR-6757-3p	0	0	0	0
hsa-miR-6757-5p	0	2.17783	0	0
hsa-miR-6758-3p	0	0	0	0
hsa-miR-6758-5p	5.753	0	10.0799	11.398
hsa-miR-6759-5p	0	0	0	0
hsa-miR-676-3p	0	0	0	0
hsa-miR-676-5p	0	0	0	0
hsa-miR-6760-3p	0	0	0	0
hsa-miR-6760-5p	3.83533	8.71133	270.141	273.553
hsa-miR-6761-5p	0	0	0	0
hsa-miR-6762-3p	0	0	0	0
hsa-miR-6762-5p	0	0	0	0
hsa-miR-6763-3p	0	0	0	0
hsa-miR-6763-5p	0	0	0	1.89967
hsa-miR-6764-3p	0	0	0	0
hsa-miR-6764-5p	0	0	0	0
hsa-miR-6765-3p	0	0	0	0
hsa-miR-6765-5p	0	0	0	0
hsa-miR-6766-3p	0	0	0	0
hsa-miR-6766-5p	0	0	0	0
hsa-miR-6767-3p	0	0	0	0
hsa-miR-6767-5p	0	2.17783	0	0
hsa-miR-6768-5p	0	0	0	0
hsa-miR-6769a-3p	0	0	0	0
hsa-miR-6769a-5p	3.83533	2.17783	0	0
hsa-miR-6769b-5p	3.83533	2.17783	0	0
hsa-miR-6770-3p	0	0	0	0
hsa-miR-6770-5p	0	0	0	0
hsa-miR-6771-3p	0	0	0	0
hsa-miR-6771-5p	0	0	4.03196	5.69901
hsa-miR-6772-3p	1.91767	0	0	0
hsa-miR-6772-5p	0	0	0	0
hsa-miR-6773-3p	0	0	0	0
hsa-miR-6773-5p	0	0	0	0
hsa-miR-6774-3p	0	0	0	0
hsa-miR-6774-5p	0	0	0	0
hsa-miR-6775-3p	0	0	0	0
hsa-miR-6775-5p	0	0	0	0
hsa-miR-6776-3p	0	0	0	0
hsa-miR-6776-5p	0	0	0	0
hsa-miR-6777-5p	1.91767	0	28.2237	20.8964
hsa-miR-6778-5p	0	0	0	0
hsa-miR-6779-3p	0	0	0	0
hsa-miR-6779-5p	0	0	0	0
hsa-miR-6780a-3p	0	0	0	0
hsa-miR-6780a-5p	0	0	0	0
[truncated: 391 more rows]

## Sheet: D_Single_miRNA_statistics
		Median				Average				MAD				MAD/median				Samples with > 10 normalized reads				Spearman correlation FIT/Stool
ID	Median > 10 in MITOS-Stool and MITOS-FIT	MITOS-Stool	MITOS-FIT	BCSN-FIT	NORCCAP-Stool	MITOS-Stool	MITOS-FIT	BCSN-FIT	NORCCAP-Stool	MITOS-Stool	MITOS-FIT	BCSN-FIT	NORCCAP-Stool	MITOS-Stool	MITOS-FIT	BCSN-FIT	NORCCAP-Stool	MITOS-Stool	MITOS-FIT	BCSN-FIT	NORCCAP-Stool	Rho	p-value	adj. p
hsa-let-7a-5p	Yes	16.0083	10.0476	20.41	1.44	30.9207	14.8606	55.67	7.32	17.7552	10.29	26.66	2.14	1.10912	1.02412	1.31	1.49	38	94	10	1	-0.000453823	0.997327	0.998493
hsa-let-7b-5p	Yes	46.6383	26.3643	9.16	1.98	74.6946	33.5672	38.25	2.7	27.0007	13.0934	11.56	2.62	0.578939	0.496634	1.26	1.32	55	175	6	0	0.351574	0.00732442	0.0759629
hsa-miR-11399	Yes	92.0479	20.8964	21.89	63.02	185.414	39.4726	19.51	109.24	80.7304	19.5242	13.99	46.99	0.877047	0.934335	0.64	0.75	53	136	9	11	0.190887	0.154596	0.621761
hsa-miR-1246	Yes	2095.08	2095.08	1162.92	207.23	3450.33	3510.01	1853.94	241.58	1436.4	1926	1468.98	185.37	0.68561	0.9193	1.26	0.89	57	186	13	11	0.492031	0.00010137	0.00279949
hsa-miR-1287-5p	Yes	12.5304	11.7877	17.12	0.97	36.6049	21.4696	49.39	4.2	13.523	11.684	17.63	1.44	1.07922	0.9912	1.03	1.48	33	109	10	1	0.200493	0.134815	0.574263
hsa-miR-1290	Yes	48.8009	50.0292	36	7.39	71.1945	96.886	56.95	10.85	42.3619	54.7513	22.8	8.42	0.868054	1.09439	0.63	1.14	53	160	11	5	0.292108	0.0274651	0.190417
hsa-miR-148a-3p	Yes	44.6293	24.9296	42.81	1.8	131.443	37.2395	114.47	5.12	20.6773	13.5375	61.44	2.67	0.463312	0.54303	1.44	1.48	56	167	11	3	0.277098	0.0369107	0.237058
hsa-miR-192-5p	Yes	129.023	129.023	264.52	8.35	869.343	149.247	421.38	15.36	37.2142	54.345	217.64	12.37	0.288431	0.421205	0.82	1.48	57	187	12	5	0.413289	0.00139686	0.0233797
hsa-miR-194-5p	Yes	12.7362	11.4324	46.99	1.84	130.357	16.1896	107.29	3.61	6.83861	9.22082	65.6	2.73	0.536943	0.806552	1.4	1.48	40	106	11	0	0.246909	0.0640828	0.344757
hsa-miR-200a-3p	Yes	14.5257	12.3046	35.96	1.25	56.5995	14.6255	87.27	2.44	8.53869	6.17955	33.7	1.85	0.587832	0.502214	0.94	1.48	45	121	11	0	0.387697	0.00288538	0.038557
hsa-miR-200b-3p	Yes	34.9155	23.7399	19.14	0	91.2243	29.0909	47.34	1.89	14.6762	12.4517	20.8	0	0.420336	0.524505	1.09	NA	55	170	10	0	0.135796	0.313838	0.914816
hsa-miR-200c-3p	Yes	24.526	14.7021	27.84	1.71	88.7548	17.6306	71.78	3.03	13.8577	8.39793	36.62	2.54	0.565019	0.571206	1.32	1.49	53	137	10	0	0.179679	0.18109	0.673312
hsa-miR-21-5p	Yes	61.3653	61.3653	114.86	14.38	225.055	68.7075	343.43	13.39	16.1279	14.9524	169.71	17.6	0.262818	0.243662	1.48	1.22	57	186	11	6	0.311291	0.0184223	0.148184
hsa-miR-215-5p	Yes	24.0125	18.6878	39.41	1.84	338.146	24.7486	59.75	2.88	15.3831	10.7569	35.73	2.73	0.64063	0.57561	0.91	1.48	48	151	11	1	0.292248	0.0273877	0.190417
hsa-miR-26a-5p	Yes	21.5038	10.5325	26.27	0.9	64.0433	16.6791	65	2.27	16.7182	12.1798	28.13	1.34	0.777452	1.15641	1.07	1.49	43	95	10	0	0.150184	0.264815	0.826554
hsa-miR-320e	Yes	446.638	459.72	0.57	1.84	1534.12	714.597	1.44	2.4	337.881	276.259	0.85	2.2	0.756499	0.600928	1.49	1.2	57	187	0	0	0.0693794	0.608079	0.931858
hsa-miR-3622a-5p	Yes	125.916	179.55	1.31	1.34	587.508	354.648	1.24	2.07	131.827	183.983	1.94	1.99	1.04695	1.02469	1.48	1.49	55	182	0	0	0.111867	0.407402	0.931858
hsa-miR-378a-3p	Yes	21.9989	11.2359	26.37	0.72	64.4911	12.927	44.6	6	11.8272	5.88149	29.78	1.07	0.537626	0.523455	1.13	1.49	50	107	9	1	0.353537	0.00698125	0.0732147
hsa-miR-4451	Yes	11.6287	13.1822	3.03	0	27.8448	20.5615	2.62	3.76	10.7528	12.192	1.91	0	0.924674	0.924882	0.63	NA	30	117	0	1	0.210044	0.116832	0.520403
hsa-miR-4713-3p	Yes	168.093	14.0492	8.76	22.11	335.138	33.9876	20.21	29.87	200.742	17.3827	12.98	16.77	1.19423	1.23727	1.48	0.76	51	106	6	9	0.520197	3.36119e-05	0.00129523
hsa-miR-6070	Yes	112.363	17.6662	1.7	5.14	297.917	51.1089	3.77	22.56	136.73	23.3487	2.52	3.55	1.21685	1.32166	1.48	0.69	52	123	2	3	0.270526	0.0418206	0.262957
hsa-miR-6760-5p	Yes	18.1814	18.9297	9.16	8.76	62.8419	36.0885	11.79	12.93	21.0386	21.5604	4.6	9.57	1.15715	1.13898	0.5	1.09	35	130	5	4	0.269769	0.0427333	0.264324
hsa-miR-7113-5p	Yes	35.4555	23.1838	2.92	2.45	93.3705	58.9387	6.11	3.61	37.9397	27.1662	4.33	3.64	1.07007	1.17177	1.48	1.49	49	127	4	0	0.376329	0.00413353	0.0489987
hsa-let-7a-2-3p	No	0	0	0	0	0	0.00704042	0	1.45	0	0	0	0	NA	NA	NA	NA	0	0	0	1	NA	NA	NA
hsa-let-7a-3p	No	0	0	0	0	0.0787906	0.0604385	0.22	0	0	0	0	0	NA	NA	NA	NA	0	0	0	0	-0.04492	0.740046	0.931858
hsa-let-7b-3p	No	0	0	0	0	0.0954112	0.018828	0.25	0	0	0	0	0	NA	NA	NA	NA	0	0	0	0	0.294732	0.0260428	0.18363
hsa-let-7c-3p	No	0	0	0	0	0.0157345	0.0101298	0	0	0	0	0	0	NA	NA	NA	NA	0	0	0	0	NA	NA	NA
hsa-let-7c-5p	No	1.33403	0.654302	1.7	0	3.39731	1.58973	3.38	0.89	1.97783	0.970068	2.52	0	1.4826	1.4826	0.67	NA	5	5	1	0	0.315813	0.016706	0.137039
hsa-let-7d-3p	No	0	0	0	0.97	1.16057	0.199964	1.61	60.6	0	0	0	1.29	NA	NA	NA	0.75	2	1	0	1	-0.0373775	0.782519	0.931858
hsa-let-7d-5p	No	3.3803	1.84101	0.57	0	7.74469	2.97141	2.95	0.23	3.29361	2.00764	0.85	0	0.974355	1.09051	0.67	NA	7	9	1	0	0.196441	0.143044	0.58961
hsa-let-7e-5p	No	0	0	0	0	1.98284	0.627712	0	0	0	0	0	0	NA	NA	NA	NA	4	1	0	0	0.239453	0.0728163	0.375877
hsa-let-7f-1-3p	No	0	0	0	0	0	0.0143471	0	0	0	0	0	0	NA	NA	NA	NA	0	0	0	0	NA	NA	NA
hsa-let-7f-2-3p	No	0	0	0	0	0.133347	0	0.71	0	0	0	0	0	NA	NA	NA	NA	0	0	0	0	NA	NA	NA
hsa-let-7f-5p	No	18.0486	9.09115	23.24	1.95	48.3019	13.4585	59.2	2.47	15.232	9.02606	26.84	2.88	0.843942	0.99284	1.15	1.48	38	89	10	0	0.158092	0.240184	0.788025
hsa-let-7g-3p	No	0	0	0	0	0	0.0339969	5.12	0.49	0	0	0	0	NA	NA	NA	NA	0	0	2	0	NA	NA	NA
hsa-let-7g-5p	No	14.1119	7.89219	11.91	1.26	43.1297	10.7811	26.96	1.43	10.5261	5.01399	14.61	1.87	0.745904	0.635311	1.23	1.48	38	73	7	0	0.126981	0.34657	0.931858
hsa-let-7i-3p	No	0	0	0	0	0	0.00391145	0	0	0	0	0	0	NA	NA	NA	NA	0	0	0	0	NA	NA	NA
hsa-let-7i-5p	No	20.4551	9.7543	5.24	0.36	82.272	19.1454	19.19	0.56	16.9485	6.73496	6.75	0.53	0.828572	0.690461	1.29	1.47	50	89	5	0	0.400156	0.00204132	0.0313192
hsa-miR-1-3p	No	1.45481	2.17222	1.95	1.34	6.33519	6.98663	4.54	8.67	2.1569	3.22054	2.88	0.97	1.4826	1.4826	0.68	1.4	12	22	2	1	0.175721	0.191051	0.691478
hsa-miR-1-5p	No	0	0	0	0	0.00803052	0	0	0	0	0	0	0	NA	NA	0	0	0	0	0	0	NA	NA	NA
hsa-miR-100-3p	No	0	0	0	0	0	0.0937233	0	0	0	0	0	0	NA	NA	0	0	0	0	0	0	NA	NA	NA
hsa-miR-100-5p	No	0.727406	0	0	0	6.26394	5.01199	0.66	7.8	1.07845	0	0	0	1.4826	NA	NA	NA	8	17	0	1	0.538833	1.53175e-05	0.000604314
hsa-miR-101-2-5p	No	0	0	0	0	0.0119764	0.0385398	0	0	0	0	0	0	NA	NA	NA	NA	0	0	0	0	-0.0178571	0.895109	0.931858
hsa-miR-101-3p	No	0	0	3.93	0	2.65622	0.789534	6.17	0.28	0	0	5.82	0	NA	NA	0.68	NA	1	4	4	0	0.228052	0.0879758	0.428752
hsa-miR-101-5p	No	0	0	0	0	0	0.0552325	0	0	0	0	0	0	NA	NA	NA	NA	0	0	0	0	NA	NA	NA
hsa-miR-10226	No	0	0	0	0	0.117137	0.181534	0.2	0	0	0	0	0	NA	NA	NA	NA	0	0	0	0	0.0624409	0.644494	0.931858
hsa-miR-10392-5p	No	0	0	0	0	5.54995	1.44945	0.15	2.69	0	0	0	0	NA	NA	NA	NA	3	6	0	1	0.306457	0.0204205	0.155214
hsa-miR-10393-3p	No	0	0	0	0	0.0468274	0.0748058	0.12	0	0	0	0	0	NA	NA	NA	NA	0	0	0	0	-0.04492	0.740046	0.931858
hsa-miR-10393-5p	No	0	0	0	0	0	0.00514309	0.04	0.07	0	0	0	0	NA	NA	NA	NA	0	0	0	0	NA	NA	NA
hsa-miR-10394-3p	No	0	0	0	0	0.140406	0.0837002	0.1	0	0	0	0	0	NA	NA	NA	NA	0	0	0	0	0.0988123	0.464607	0.931858
hsa-miR-10394-5p	No	0	0	0	0	0.895331	0.304242	0.07	0.1	0	0	0	0	NA	NA	NA	NA	1	1	0	0	-0.115544	0.392063	0.931858
hsa-miR-10395-3p	No	0	0	0	0	0.240267	0.0172376	0.12	0	0	0	0	0	NA	NA	NA	NA	0	0	0	0	0.0480484	0.722645	0.931858
hsa-miR-10395-5p	No	0	0	0	0	0.0219831	0.0230163	0	0	0	0	0	0	NA	NA	0	0	0	0	0	0	-0.0254783	0.850778	0.931858
hsa-miR-10396a-5p	No	0	0	0	0	0	0.0530478	0.03	0.09	0	0	0	0	NA	NA	NA	NA	0	0	0	0	NA	NA	NA
hsa-miR-10396b-3p	No	0	0	0	0	0.0434222	0.00971776	0.07	0.18	0	0	0	0	NA	NA	NA	NA	0	0	0	0	NA	NA	NA
hsa-miR-10396b-5p	No	0	0	0	0	0.262926	0.0334492	0.13	0.09	0	0	0	0	NA	NA	NA	NA	0	0	0	0	0.259415	0.0513367	0.297233
hsa-miR-10397-3p	No	0	0	1.37	0.76	0.0580588	0.0479543	2.32	1.98	0	0	1.45	1.13	NA	NA	0.94	0.67	0	0	1	1	0.226348	0.0904399	0.436491
hsa-miR-10397-5p	No	0	0	0	0	0.147229	0.0149848	0.09	0	0	0	0	0	NA	NA	NA	NA	0	0	0	0	-0.0366808	0.786476	0.931858
hsa-miR-10398-3p	No	0	0	0	0	0	0.231242	0.07	0.13	0	0	0	0	NA	NA	NA	NA	0	0	0	0	NA	NA	NA
hsa-miR-10398-5p	No	0	0	0	0	0	0.0398348	0.04	0.25	0	0	0	0	NA	NA	NA	NA	0	0	0	0	NA	NA	NA
hsa-miR-10399-3p	No	0	0	0	0	0.763943	0.101772	0	0	0	0	0	0	NA	NA	NA	NA	1	0	0	0	0.0862658	0.523438	0.931858
hsa-miR-10399-5p	No	0	0	0	0	0.0343222	0.0154414	0.48	0	0	0	0	0	NA	NA	NA	NA	0	0	0	0	-0.0314834	0.816161	0.931858
hsa-miR-103a-2-5p	No	0	0	0	0	0.0244678	0.0140748	0	0.04	0	0	0	0	NA	NA	NA	NA	0	0	0	0	-0.0254783	0.850778	0.931858
hsa-miR-103a-3p	No	0.651656	0	1.7	0	2.44376	0.631017	3.57	0.39	0.966146	0	2.52	0	1.4826	NA	0.67	NA	4	1	1	0	0.149683	0.266431	0.829842
hsa-miR-103b	No	0	0	1.7	0	0.0707362	0.0083819	3.57	0.39	0	0	2.52	0	NA	NA	0.67	NA	0	0	1	0	-0.0178571	0.895109	0.931858
hsa-miR-10400-3p	No	0	0	0	0	0.249301	0.892463	0.17	0.24	0	0	0	0	NA	NA	NA	NA	0	3	0	0	0.217574	0.103992	0.48359
hsa-miR-10400-5p	No	54.1458	3.75793	2.05	7.51	105.079	9.70497	19.18	17.23	61.1844	3.84818	2.03	6.05	1.12999	1.02402	0.99	0.81	48	41	1	4	0.49718	8.34408e-05	0.0025446
hsa-miR-10401-3p	No	0	0	0	0	0.0531091	0.010288	0.99	0.27	0	0	0	0	NA	NA	NA	NA	0	0	0	0	-0.0254783	0.850778	0.931858
hsa-miR-10401-5p	No	3.66192	1.83011	0.57	0.98	19.5532	3.98731	1.32	2.16	3.70858	2.71332	0.85	1.46	1.01274	1.4826	0.67	0.67	11	20	0	0	0.0275124	0.839017	0.931858
hsa-miR-105-3p	No	0	0	0	0	0.0126173	0.0798131	0	0	0	0	0	0	NA	NA	0	0	0	0	0	0	-0.0523356	0.699025	0.931858
hsa-miR-105-5p	No	0	0	0	0	0.0480723	0.0527891	0	0	0	0	0	0	NA	NA	0	0	0	0	0	0	-0.0254783	0.850778	0.931858
hsa-miR-10522-5p	No	0	0	0	0	0.073018	0.00165736	0	0	0	0	0	0	NA	NA	0	0	0	0	0	0	NA	NA	NA
hsa-miR-10523-5p	No	0	0	0	0	0.0731862	0.110971	0	0.12	0	0	0	0	NA	NA	NA	NA	0	0	0	0	-0.094841	0.482832	0.931858
hsa-miR-10524-5p	No	0	0	0	0	0.0299051	0.0293494	0	0	0	0	0	0	NA	NA	NA	NA	0	0	0	0	NA	NA	NA
hsa-miR-10525-3p	No	0	0	0	0	0	0.0167176	0	0	0	0	0	0	NA	NA	0	0	0	0	0	0	NA	NA	NA
hsa-miR-10526-3p	No	0	0.36967	0	0	12.1811	1.63613	0.11	0.32	0	0.548073	0	0	NA	1.4826	NA	NA	3	6	0	0	-0.0611273	0.651485	0.931858
hsa-miR-10527-5p	No	0	0	0	0.46	4.23786	0.679956	0.06	0.74	0	0	0	0.68	NA	NA	NA	0.68	2	2	0	0	0.271766	0.0408554	0.258387
hsa-miR-106a-3p	No	0	0	0	0	0.011962	0.00258391	0	0	0	0	0	0	NA	NA	0	0	0	0	0	0	-0.0178571	0.895109	0.931858
hsa-miR-106b-3p	No	0	0	0	0	1.27841	0.378428	0.31	0.04	0	0	0	0	NA	NA	NA	NA	2	1	0	0	0.185813	0.1664	0.641222
hsa-miR-106b-5p	No	0	0	0	0	0.168589	0.325711	0.13	0.04	0	0	0	0	NA	NA	NA	NA	0	2	0	0	-0.102419	0.448383	0.931858
hsa-miR-107	No	0	0	1.01	0	0	0.0316382	2.28	0.13	0	0	1.5	0	NA	NA	0.67	NA	0	0	1	0	NA	NA	NA
hsa-miR-10a-3p	No	0	0	0	0	0.036558	0.0834006	0.68	0.11	0	0	0	0	NA	NA	NA	NA	0	0	0	0	0.2029	0.130097	0.559955
hsa-miR-10a-5p	No	14.2833	8.69744	26.1	0	35.883	11.0905	60.47	1.67	9.30944	6.39624	25.72	0	0.651771	0.735417	0.99	NA	39	72	10	0	0.0898057	0.506472	0.931858
hsa-miR-10b-3p	No	0	0	0	0	0.0738293	0.0264781	0	1.47	0	0	0	0	NA	NA	NA	NA	0	0	0	1	-0.0590422	0.662645	0.931858
hsa-miR-10b-5p	No	7.94019	4.54501	24.36	0	14.8149	5.89292	30.45	1	6.25817	3.62907	18.47	0	0.788164	0.798473	1.3	NA	21	25	9	0	0.0564992	0.676354	0.931858
hsa-miR-11181-3p	No	0	0	0	0	0.385911	0.731809	0	0	0	0	0	0	NA	NA	NA	NA	0	3	0	0	0.199243	0.137314	0.580433
hsa-miR-11181-5p	No	0	0	0	0	0	0.00539032	0.05	0	0	0	0	0	NA	NA	NA	NA	0	0	0	0	NA	NA	NA
hsa-miR-11400	No	0	0	0	0	0.106393	0.031783	0.04	0	0	0	0	0	NA	NA	NA	NA	0	0	0	0	-0.04492	0.740046	0.931858
hsa-miR-11401	No	0	0	0	0	0.268045	0.0706266	0	0	0	0	0	0	NA	NA	NA	NA	1	0	0	0	0.1879	0.161607	0.630077
hsa-miR-1178-3p	No	0	0	0.68	0	0	0.0179028	4.19	0.24	0	0	1.02	0	NA	NA	0.67	NA	0	0	2	0	NA	NA	NA
hsa-miR-1178-5p	No	0	0	0	0	0.0234914	0.162019	0.13	0	0	0	0	0	NA	NA	NA	NA	0	1	0	0	-0.0523356	0.699025	0.931858
hsa-miR-1179	No	0	0	0	0	0.34115	0.0181173	0	0	0	0	0	0	NA	NA	NA	NA	1	0	0	0	-0.0555075	0.681729	0.931858
hsa-miR-1180-3p	No	0	0	0	0	0.808292	0.413819	0.27	0	0	0	0	0	NA	NA	NA	NA	0	0	0	0	0.12613	0.349836	0.931858
hsa-miR-1181	No	0	0	0	0	0.0335605	0.0209001	0.86	0.3	0	0	0	0	NA	NA	NA	NA	0	0	0	0	NA	NA	NA
hsa-miR-1182	No	0	0	0	0	0.0371901	0.133082	2.11	3.29	0	0	0	0	NA	NA	NA	NA	0	0	1	1	-0.0711398	0.598984	0.931858
hsa-miR-1183	No	0	0	0	0	1.07585	0.353871	0	0.04	0	0	0	0	NA	NA	NA	NA	1	0	0	0	-0.0310667	0.818552	0.931858
hsa-miR-1184	No	0	0	0	0	0	0.00573053	0	0	0	0	0	0	NA	NA	0	0	0	0	0	0	NA	NA	NA
hsa-miR-1185-1-3p	No	0	0	0	0	0.0436264	0.0749813	0	0	0	0	0	0	NA	NA	NA	NA	0	0	0	0	-0.036352	0.788345	0.931858
hsa-miR-1185-2-3p	No	0	0	0	0	0	0.00663657	0	0	0	0	0	0	NA	NA	NA	NA	0	0	0	0	NA	NA	NA
hsa-miR-1193	No	0	0	0	0	2.18613	1.30561	0	0.04	0	0	0	0	NA	NA	NA	NA	4	3	0	0	0.194753	0.14658	0.601195
hsa-miR-1199-3p	No	0	0	0	0	0.0379356	0.127757	0.13	0	0	0	0	0	NA	NA	NA	NA	0	0	0	0	0.215442	0.107512	0.496232
hsa-miR-1199-5p	No	0	0	0	0	0.177718	0.122175	0	0	0	0	0	0	NA	NA	0	0	0	0	0	0	-0.0939623	0.486915	0.931858
hsa-miR-1200	No	0	0	0	0	0	0.00635102	0	0	0	0	0	0	NA	NA	0	0	0	0	0	0	NA	NA	NA
hsa-miR-1202	No	0	0	0	0	0.105921	0.284064	0.07	0	0	0	0	0	NA	NA	NA	NA	0	1	0	0	-0.0366808	0.786476	0.931858
hsa-miR-1203	No	0	0	0	0	2.34356	0.215065	0	0.04	0	0	0	0	NA	NA	NA	NA	1	1	0	0	0.301892	0.0224731	0.168498
hsa-miR-1204	No	0	0	0	0	0.0149904	0.0424448	0	0	0	0	0	0	NA	NA	0	0	0	0	0	0	-0.0178571	0.895109	0.931858
hsa-miR-1205	No	0	0	0	0	0.0883358	0.114047	0.13	0	0	0	0	0	NA	NA	NA	NA	0	0	0	0	-0.0254783	0.850778	0.931858
hsa-miR-1206	No	0	0	0	0	0.0132372	0.0695265	0	0	0	0	0	0	NA	NA	0	0	0	0	0	0	-0.0457432	0.735454	0.931858
hsa-miR-1207-5p	No	0	0	0	0	1.19727	0.901904	0.54	0.82	0	0	0	0	NA	NA	NA	NA	1	2	0	0	0.0781977	0.563138	0.931858
hsa-miR-1208	No	0	0	0	0	0.0173786	0.157993	0.13	0	0	0	0	0	NA	NA	NA	NA	0	0	0	0	-0.0366808	0.786476	0.931858
hsa-miR-12113	No	0	0	0	0	0.00837515	0.0135451	0	0	0	0	0	0	NA	NA	0	0	0	0	0	0	-0.0178571	0.895109	0.931858
hsa-miR-12114	No	0	0	0	0	0.104644	0.1807	0.04	0	0	0	0	0	NA	NA	NA	NA	0	0	0	0	0.146299	0.277516	0.851562
hsa-miR-12115	No	0	0	0	0	0.649839	0.151515	0.74	0.18	0	0	0	0	NA	NA	NA	NA	1	0	0	0	0.068296	0.613706	0.931858
hsa-miR-12116	No	0	0	0	0	0.0633285	0.0155356	0.13	0.17	0	0	0	0	NA	NA	NA	NA	0	0	0	0	-0.0178571	0.895109	0.931858
hsa-miR-12117	No	4.01956	8.30988	0	0	18.9487	95.3144	0	0	5.9594	9.91937	0	0	1.4826	1.19368	0	0	20	84	0	0	0.444577	0.000530888	0.0102053
hsa-miR-12118	No	0	0	0	0	0.0646081	0.219892	0	0	0	0	0	0	NA	NA	NA	NA	0	1	0	0	-0.0879071	0.515536	0.931858
hsa-miR-12119	No	0	0	0	0	0.0101565	0.11683	0	0	0	0	0	0	NA	NA	NA	NA	0	1	0	0	-0.0254783	0.850778	0.931858
hsa-miR-12120	No	0	0	0	0	0.0119764	0.0040731	0	0	0	0	0	0	NA	NA	0	0	0	0	0	0	-0.0254783	0.850778	0.931858
hsa-miR-12122	No	0	0	0	0	0.011702	0.077559	0.31	0	0	0	0	0	NA	NA	NA	NA	0	0	0	0	-0.0413813	0.759885	0.931858
hsa-miR-12123	No	0	0	0	0	0	0.00565149	0.43	0	0	0	0	0	NA	NA	NA	NA	0	0	0	0	NA	NA	NA
hsa-miR-12124	No	0	0	0	0	0.735644	0.802591	0.2	0	0	0	0	0	NA	NA	NA	NA	1	1	0	0	-0.0406826	0.763821	0.931858
hsa-miR-12125	No	0	0	0	0	0.0299051	0.134239	0	0	0	0	0	0	NA	NA	0	0	0	0	0	0	-0.0457432	0.735454	0.931858
hsa-miR-12127	No	0	0	0	0	0	0.016031	0	0	0	0	0	0	NA	NA	NA	NA	0	0	0	0	NA	NA	NA
hsa-miR-12128	No	0	0	0	0	0	0.323214	0.05	0	0	0	0	0	NA	NA	NA	NA	0	1	0	0	NA	NA	NA
hsa-miR-12129	No	0	0	0	0	0	0.0578439	0	0	0	0	0	0	NA	NA	NA	NA	0	0	0	0	NA	NA	NA
hsa-miR-12130	No	0	0	0	0	0.184794	0.128472	0.1	0	0	0	0	0	NA	NA	NA	NA	0	0	0	0	0.113318	0.401309	0.931858
hsa-miR-12131	No	0	0	0	0	0.0493365	0.0772029	0.13	0	0	0	0	0	NA	NA	NA	NA	0	0	0	0	-0.0314834	0.816161	0.931858
hsa-miR-12132	No	0	0	0	0	0.279742	0.648977	0	0	0	0	0	0	NA	NA	0	0	0	2	0	0	-0.0651317	0.630267	0.931858
hsa-miR-12135	No	0	0	0	0	0.446293	0.0484524	0.13	0	0	0	0	0	NA	NA	NA	NA	0	0	0	0	0.117515	0.383982	0.931858
hsa-miR-12136	No	2.78933	0	0	0	4.59779	0.399152	0	0.32	4.13546	0	0	0	1.4826	NA	NA	NA	8	0	0	0	0.098519	0.46594	0.931858
hsa-miR-122-3p	No	0	0	0	0	0.0167503	0	0	0	0	0	0	0	NA	NA	NA	NA	0	0	0	0	NA	NA	NA
hsa-miR-122-5p	No	0	0	0	0	54.9155	0.951606	0.07	0.76	0	0	0	0	NA	NA	NA	NA	4	6	0	0	0.207981	0.120552	0.534103
hsa-miR-1224-3p	No	0	0	0	0	0.0100065	0	0.32	0.29	0	0	0	0	NA	NA	NA	NA	0	0	0	0	NA	NA	NA
hsa-miR-1224-5p	No	0	0	0	0	0.64742	0.401688	0.2	0.09	0	0	0	0	NA	NA	NA	NA	1	0	0	0	-0.000383513	0.997741	0.998493
hsa-miR-1225-3p	No	0	0	0	0	0	0.000579498	0.11	0.04	0	0	0	0	NA	NA	NA	NA	0	0	0	0	NA	NA	NA
hsa-miR-1225-5p	No	0	0	0	0	0	0.0349074	0	0	0	0	0	0	NA	NA	0	0	0	0	0	0	NA	NA	NA
hsa-miR-1226-3p	No	0	0	0	0	0.0743584	0	0.13	0	0	0	0	0	NA	NA	NA	NA	0	0	0	0	NA	NA	NA
hsa-miR-1226-5p	No	0	0	0	0	0	0.0301625	0	0	0	0	0	0	NA	NA	0	0	0	0	0	0	NA	NA	NA
hsa-miR-1227-5p	No	0	0	0	0	0.0364576	0.0719926	0	0	0	0	0	0	NA	NA	0	0	0	0	0	0	-0.0523356	0.699025	0.931858
hsa-miR-1228-3p	No	0	0	0	0	0.0326238	0.00165736	0.08	0.04	0	0	0	0	NA	NA	NA	NA	0	0	0	0	NA	NA	NA
hsa-miR-1228-5p	No	0	0	0	0	0.00803052	0.123674	0	0.16	0	0	0	0	NA	NA	NA	NA	0	0	0	0	-0.0254783	0.850778	0.931858
hsa-miR-1229-3p	No	0	0	0	0	0.0132372	0.00361236	0.07	0.09	0	0	0	0	NA	NA	NA	NA	0	0	0	0	-0.0178571	0.895109	0.931858
hsa-miR-1229-5p	No	0	0	0	0	0.575709	0.542604	0.68	0	0	0	0	0	NA	NA	NA	NA	1	2	0	0	0.110149	0.414688	0.931858
hsa-miR-122b-5p	No	0	0	0	0	0.0850856	0.0616311	0	0	0	0	0	0	NA	NA	NA	NA	0	0	0	0	-0.0590422	0.662645	0.931858
hsa-miR-1231	No	0	0	0	0	0.0244678	0.162557	0.13	0	0	0	0	0	NA	NA	NA	NA	0	0	0	0	0.381194	0.00343877	0.0438311
hsa-miR-1233-3p	No	0	0	0	0	0.655784	0.00342873	0.13	0.37	0	0	0	0	NA	NA	NA	NA	1	0	0	0	NA	NA	NA
hsa-miR-1233-5p	No	0	0	0	0	0.696142	0.70624	0.97	3.5	0	0	0	0	NA	NA	NA	NA	0	2	0	2	-0.0577228	0.669744	0.931858
hsa-miR-1234-3p	No	0	0	0	0	0	0.0126727	0.17	0	0	0	0	0	NA	NA	NA	NA	0	0	0	0	NA	NA	NA
hsa-miR-1236-5p	No	0	0	0	0	0.288638	0.504704	0	0.03	0	0	0	0	NA	NA	NA	NA	0	2	0	0	0.135643	0.314389	0.914816
hsa-miR-1237-3p	No	0	0	0	0.97	0.0633285	0.0104248	0.39	1.39	0	0	0	1.29	NA	NA	NA	0.75	0	0	0	0	NA	NA	NA
hsa-miR-1237-5p	No	0	0	0	1.37	0.291694	0.332259	0.69	1.39	0	0	0	0.9	NA	NA	NA	1.5	0	0	0	0	-0.0114428	0.932675	0.958116
hsa-miR-1238-3p	No	0	0	0	0	0.00837515	0.0304572	0.31	0.23	0	0	0	0	NA	NA	NA	NA	0	0	0	0	-0.0366808	0.786476	0.931858
hsa-miR-1238-5p	No	0	0	0	0	0.0114326	0.0355801	0	0.04	0	0	0	0	NA	NA	NA	NA	0	0	0	0	-0.0254783	0.850778	0.931858
hsa-miR-124-3p	No	0	0	0	0	0.0319578	0.00613016	0	0.12	0	0	0	0	NA	NA	NA	NA	0	0	0	0	NA	NA	NA
hsa-miR-124-5p	No	0	0	0	0	0	0.00568888	0.07	0.17	0	0	0	0	NA	NA	NA	NA	0	0	0	0	NA	NA	NA
hsa-miR-1243	No	0	0	0	0	0.023404	0.00852922	0	0.09	0	0	0	0	NA	NA	NA	NA	0	0	0	0	-0.0254783	0.850778	0.931858
hsa-miR-1244	No	0	0	0	0	0.0403546	0.177751	0.07	0	0	0	0	0	NA	NA	NA	NA	0	0	0	0	-0.0711398	0.598984	0.931858
hsa-miR-1245b-3p	No	0	0	0	0	0.0251254	0.0287165	0.07	0.12	0	0	0	0	NA	NA	NA	NA	0	0	0	0	-0.0178571	0.895109	0.931858
hsa-miR-1245b-5p	No	0	0	0	0	0	0.00367211	0	0.12	0	0	0	0	NA	NA	NA	NA	0	0	0	0	NA	NA	NA
hsa-miR-1247-3p	No	0	0	0	2.7	0.382692	0.550341	2.57	5.05	0	0	0	4	NA	NA	NA	0.68	0	1	2	1	0.130699	0.332515	0.931858
hsa-miR-1247-5p	No	0	0	0	0	0.0583994	0.00516977	0.18	0	0	0	0	0	NA	NA	NA	NA	0	0	0	0	-0.0413813	0.759885	0.931858
hsa-miR-1248	No	0.267971	0	0	0	1.19423	0.166949	0	0.06	0.397293	0	0	0	1.4826	NA	NA	NA	0	0	0	0	0.297131	0.0247974	0.180171
hsa-miR-1249-3p	No	0	0	0	0	0.0157345	0.0137806	0.41	0.36	0	0	0	0	NA	NA	NA	NA	0	0	0	0	-0.0178571	0.895109	0.931858
hsa-miR-1249-5p	No	0	0	0	0	0.708783	0.487712	0.1	0.89	0	0	0	0	NA	NA	NA	NA	1	1	0	0	0.240261	0.0718266	0.374267
hsa-miR-1250-3p	No	0	0	0	0	0.023404	0	0	0.09	0	0	0	0	NA	NA	NA	NA	0	0	0	0	NA	NA	NA
hsa-miR-1250-5p	No	0	0.733084	0	0	4.98114	1.37216	0	0	0	1.08687	0	0	NA	1.4826	NA	NA	4	1	0	0	0.0298849	0.825344	0.931858
hsa-miR-1251-3p	No	0	0	0	0	0	0.0165763	0.17	0.81	0	0	0	0	NA	NA	NA	NA	0	0	0	0	NA	NA	NA
hsa-miR-1251-5p	No	0	0	0	0	0.0100065	0.0326208	0	0	0	0	0	0	NA	NA	0	0	0	0	0	0	-0.0178571	0.895109	0.931858
hsa-miR-1252-3p	No	0	0	0	0	0	0.00292318	0.7	0.3	0	0	0	0	NA	NA	NA	NA	0	0	0	0	NA	NA	NA
hsa-miR-1252-5p	No	0	0	0	0	0.0767192	0.130365	0	0	0	0	0	0	NA	NA	0	0	0	0	0	0	0.152336	0.25795	0.821968
hsa-miR-1253	No	0	0	0	0	0.212804	0.564649	0.07	0	0	0	0	0	NA	NA	NA	NA	0	3	0	0	-0.0135568	0.920274	0.948317
hsa-miR-1255a	No	0	0	0	0	0.260387	0.449127	0.04	0	0	0	0	0	NA	NA	NA	NA	0	1	0	0	0.135518	0.314839	0.914816
hsa-miR-1255b-2-3p	No	0	0	0	0	0.0241814	0.010162	0	0	0	0	0	0	NA	NA	NA	NA	0	0	0	0	-0.0178571	0.895109	0.931858
hsa-miR-1255b-5p	No	0	0	0	0	0.0572945	0.0673677	0	0.09	0	0	0	0	NA	NA	NA	NA	0	0	0	0	0.192994	0.150334	0.612046
hsa-miR-1256	No	0	0	0	0	0.023404	0	0	0	0	0	0	0	NA	NA	NA	NA	0	0	0	0	NA	NA	NA
hsa-miR-1257	No	0	0	0	0	0.0575829	0.0925743	0.4	0	0	0	0	0	NA	NA	NA	NA	0	0	0	0	-0.0821597	0.543467	0.931858
hsa-miR-1258	No	0	0	0	0	2.83073	0.60647	0	0	0	0	0	0	NA	NA	0	0	3	0	0	0	0.189643	0.157682	0.62959
hsa-miR-125a-3p	No	0	0	0	0	0.182524	0.128962	1.25	1.31	0	0	0	0	NA	NA	NA	NA	0	0	1	0	0.256041	0.0545526	0.308511
hsa-miR-125a-5p	No	0	0	0	0	2.74123	0.593046	0.2	0	0	0	0	0	NA	NA	NA	NA	6	3	0	0	0.444292	0.000535827	0.0102053
hsa-miR-125b-1-3p	No	0	0	0	0	3.74889	0.877977	0	0	0	0	0	0	NA	NA	NA	NA	4	3	0	0	0.383634	0.00322095	0.0416962
hsa-miR-125b-2-3p	No	0	0	0	0	0.147358	0.0460974	0	0	0	0	0	0	NA	NA	NA	NA	0	0	0	0	0.178291	0.184541	0.676514
hsa-miR-125b-5p	No	0	0	0	0	1.2903	0.314193	0.69	0	0	0	0	0	NA	NA	NA	NA	1	1	0	0	0.177453	0.186646	0.681217
hsa-miR-126-3p	No	0	0	0	0	1.55103	0.462894	0.3	0	0	0	0	0	NA	NA	NA	NA	2	0	0	0	0.0618607	0.647578	0.931858
hsa-miR-126-5p	No	0	0	0	0	0.0371102	0.0133253	0	0	0	0	0	0	NA	NA	NA	NA	0	0	0	0	-0.036352	0.788345	0.931858
hsa-miR-1260a	No	1.85955	0	0	0	4.73547	1.05064	5.64	0.44	2.75697	0	0	0	1.4826	NA	NA	NA	9	3	2	0	0.377029	0.00384068	0.0474926
hsa-miR-1260b	No	0	0	0	0	0.487576	0.0476131	0.77	0	0	0	0	0	NA	NA	NA	NA	1	0	0	0	0.0786257	0.560997	0.931858
hsa-miR-1261	No	1.70459	0	0	0	3.42853	0.453518	0.34	0.18	2.52723	0	0	0	1.4826	NA	NA	NA	2	0	0	0	-0.0612973	0.650579	0.931858
hsa-miR-1262	No	0	0	0	0	0.0678354	0.468454	0.08	0	0	0	0	0	NA	NA	NA	NA	0	1	0	0	-0.0328391	0.808391	0.931858
hsa-miR-1263	No	0	0	0	0	0	0.0450726	0	0	0	0	0	0	NA	NA	NA	NA	0	0	0	0	NA	NA	NA
hsa-miR-1264	No	0	0	0	0	0.0655885	0.00518891	0	0	0	0	0	0	NA	NA	NA	NA	0	0	0	0	0.481505	0.000149477	0.00353835
hsa-miR-1265	No	0	0	0	0	0.0101565	0.103238	0	0	0	0	0	0	NA	NA	0	0	0	0	0	0	-0.0457432	0.735454	0.931858
hsa-miR-1266-3p	No	0	0	0	0	0	0.0100295	0.07	0	0	0	0	0	NA	NA	NA	NA	0	0	0	0	NA	NA	NA
hsa-miR-1266-5p	No	0	0	0	0	0.0445406	0.067163	0.04	0	0	0	0	0	NA	NA	NA	NA	0	0	0	0	-0.0314834	0.816161	0.931858
hsa-miR-1267	No	0	0	0	0	0	0.00103598	0	0	0	0	0	0	NA	NA	NA	NA	0	0	0	0	NA	NA	NA
hsa-miR-1268a	No	0	0	0	0	1.7055	1.14956	0.44	0.23	0	0	0	0	NA	NA	NA	NA	1	4	0	0	0.0585527	0.665275	0.931858
hsa-miR-1268b	No	0	0	0	0	1.71043	0.892837	0.71	0.23	0	0	0	0	NA	NA	NA	NA	1	3	0	0	-0.0616799	0.648541	0.931858
hsa-miR-1269a	No	0	0	0	0	0.040559	0.0296805	0	0.17	0	0	0	0	NA	NA	NA	NA	0	0	0	0	-0.0314834	0.816161	0.931858
hsa-miR-1269b	No	0	0	0	0	0.102823	0.0439634	0.13	0.09	0	0	0	0	NA	NA	NA	NA	0	0	0	0	-0.0646709	0.632694	0.931858
hsa-miR-127-3p	No	0	0	0	0	2.46995	0.163765	0.07	0.12	0	0	0	0	NA	NA	NA	NA	2	0	0	0	0.28431	0.032082	0.216979
hsa-miR-127-5p	No	0	0	0	0	0.0753049	0.0533533	0	0.17	0	0	0	0	NA	NA	NA	NA	0	0	0	0	-0.04492	0.740046	0.931858
hsa-miR-1270	No	0	0	0	0	4.36088	1.94694	0.26	0	0	0	0	0	NA	NA	NA	NA	4	5	0	0	0.15054	0.263672	0.826554
hsa-miR-1271-3p	No	0	0	0	0	0.00837515	0.0132634	0.14	0	0	0	0	0	NA	NA	NA	NA	0	0	0	0	NA	NA	NA
hsa-miR-1271-5p	No	0	0	0	0	0.00837515	0	0	0	0	0	0	0	NA	NA	NA	NA	0	0	0	0	NA	NA	NA
hsa-miR-1272	No	0	0	0	0	0.071359	0.0421371	0.2	0	0	0	0	0	NA	NA	NA	NA	0	0	0	0	-0.036352	0.788345	0.931858
hsa-miR-1273c	No	0	0	0	0	0.385716	0.111375	0	0	0	0	0	0	NA	NA	NA	NA	0	0	0	0	0.0825469	0.541563	0.931858
hsa-miR-1273h-3p	No	0	0	0	0	0.246125	0.0166441	0.15	0.26	0	0	0	0	NA	NA	NA	NA	0	0	0	0	-0.0413813	0.759885	0.931858
hsa-miR-1273h-5p	No	0.451215	0	0	0	3.07567	0.837671	0.13	0.09	0.668972	0	0	0	1.4826	NA	NA	NA	3	3	0	0	-0.0558977	0.679613	0.931858
hsa-miR-1275	No	0	0.385945	0	0	1.50162	2.04693	0	0.18	0	0.572202	0	0	NA	1.4826	NA	NA	2	4	0	0	0.0184798	0.891474	0.931858
hsa-miR-1276	No	0	0	0	0	0.548154	0.644489	0	0	0	0	0	0	NA	NA	0	0	1	3	0	0	-0.0303833	0.822478	0.931858
hsa-miR-1277-3p	No	0	0	0	0	0.0246683	0.0204706	0.1	0	0	0	0	0	NA	NA	NA	NA	0	0	0	0	NA	NA	NA
hsa-miR-1277-5p	No	0	0	0	0	0.0148259	0.0116462	0	0.04	0	0	0	0	NA	NA	NA	NA	0	0	0	0	NA	NA	NA
hsa-miR-1278	No	0	0	0	0	0	0.0049785	0	0	0	0	0	0	NA	NA	NA	NA	0	0	0	0	NA	NA	NA
hsa-miR-1279	No	0	0	0	0	0	0.00319272	0	0	0	0	0	0	NA	NA	0	0	0	0	0	0	NA	NA	NA
hsa-miR-128-1-5p	No	1.45481	0	0	0	4.73642	0.620485	0.56	1.4	2.1569	0	0	0	1.4826	NA	NA	NA	6	1	0	0	0.337263	0.0103023	0.0971978
hsa-miR-128-2-5p	No	0	0	0	0	0.538292	0.0141986	0	0	0	0	0	0	NA	NA	0	0	1	0	0	0	-0.0178571	0.895109	0.931858
hsa-miR-128-3p	No	0.535941	0	0	0	2.18128	1.04199	0.62	1.53	0.794587	0	0	0	1.4826	NA	NA	NA	3	1	0	1	0.041511	0.759156	0.931858
hsa-miR-1281	No	0	0	0	0	0.612014	0.0551343	0.11	0	0	0	0	0	NA	NA	NA	NA	0	0	0	0	-0.0791688	0.558286	0.931858
hsa-miR-1282	No	0	0	0	0	0	0.0737833	0.23	0.02	0	0	0	0	NA	NA	NA	NA	0	0	0	0	NA	NA	NA
hsa-miR-1283	No	0	0	0	0	0.0127615	0.0697801	0	0	0	0	0	0	NA	NA	NA	NA	0	0	0	0	-0.0366808	0.786476	0.931858
hsa-miR-1284	No	0	0	0	0	0.179228	0.021871	0	0	0	0	0	0	NA	NA	NA	NA	1	0	0	0	NA	NA	NA
hsa-miR-1285-3p	No	0	0	0	0	0.616628	0.0876184	0	0.19	0	0	0	0	NA	NA	NA	NA	0	0	0	0	0.054069	0.689554	0.931858
hsa-miR-1285-5p	No	0	0	0	0	0.845834	0.0258384	0	0.15	0	0	0	0	NA	NA	NA	NA	1	0	0	0	-0.0820005	0.544251	0.931858
hsa-miR-1286	No	0	0	0	0	0.573479	0.0478592	0	0	0	0	0	0	NA	NA	0	0	1	0	0	0	0.128398	0.341169	0.931858
hsa-miR-1288-3p	No	0	0	0	0	0.00837515	0.0625429	0	0.16	0	0	0	0	NA	NA	NA	NA	0	0	0	0	-0.0178571	0.895109	0.931858
hsa-miR-1288-5p	No	10.4051	1.50814	6.8	2.88	56.9403	4.16201	6.93	8.04	13.4339	2.23596	7.68	4.28	1.2911	1.4826	1.13	1.49	29	20	5	2	0.412732	0.00141999	0.0235292
hsa-miR-1289	No	0	0	0	0	0.0212573	0.012676	0.58	0.11	0	0	0	0	NA	NA	NA	NA	0	0	0	0	NA	NA	NA
hsa-miR-129-1-3p	No	0	0	0	0	0.0246039	0.00361236	2.78	0.45	0	0	0	0	NA	NA	NA	NA	0	0	2	0	1	0	0
hsa-miR-129-2-3p	No	0	0	0	0	0.00791606	0	2.68	0.45	0	0	0	0	NA	NA	NA	NA	0	0	2	0	NA	NA	NA
hsa-miR-129-5p	No	0	0	0	0	0.111755	0.375803	0.13	0	0	0	0	0	NA	NA	NA	NA	0	1	0	0	0.0434847	0.748073	0.931858
hsa-miR-1291	No	0.651656	0	0	2.68	2.3507	0.0935426	0.97	6.86	0.966146	0	0	3.97	1.4826	NA	NA	0.68	3	0	0	1	-0.0157096	0.907665	0.939942
hsa-miR-1292-3p	No	0	0	0	0	0	0.0901898	0.57	0.04	0	0	0	0	NA	NA	NA	NA	0	0	0	0	NA	NA	NA
hsa-miR-1292-5p	No	0	0	0	0	0.0159405	0.0749328	0	0.18	0	0	0	0	NA	NA	NA	NA	0	0	0	0	-0.0254783	0.850778	0.931858
hsa-miR-1293	No	0	0	0	0	0.834263	0.3811	0.04	0	0	0	0	0	NA	NA	NA	NA	1	1	0	0	0.207359	0.121689	0.537704
hsa-miR-1294	No	0	0	0	0	0.0148259	0.0881407	0.05	0	0	0	0	0	NA	NA	NA	NA	0	0	0	0	-0.0457432	0.735454	0.931858
hsa-miR-1295a	No	0	0	0	0	0.0796873	0.0902594	0.07	0	0	0	0	0	NA	NA	NA	NA	0	0	0	0	NA	NA	NA
hsa-miR-1295b-3p	No	0	0	0	0	0.117567	0.0479286	0.08	0	0	0	0	0	NA	NA	NA	NA	0	0	0	0	-0.0646709	0.632694	0.931858
hsa-miR-1295b-5p	No	0	0	0	0	0.00837515	0.138107	0	0	0	0	0	0	NA	NA	0	0	0	1	0	0	-0.0254783	0.850778	0.931858
hsa-miR-1296-3p	No	0	0	0	0	0.103131	0.285282	0.05	0	0	0	0	0	NA	NA	NA	NA	0	1	0	0	-0.118284	0.380853	0.931858
hsa-miR-1296-5p	No	0	0	0	0	0.0246607	0.00387726	0.07	0	0	0	0	0	NA	NA	NA	NA	0	0	0	0	-0.0254783	0.850778	0.931858
hsa-miR-1297	No	0	0	0	0	0.0414071	0.138412	0	0	0	0	0	0	NA	NA	NA	NA	0	0	0	0	-0.0314834	0.816161	0.931858
hsa-miR-1298-3p	No	0	0	0	0	1.16171	0.269156	152.26	0.69	0	0	0	0	NA	NA	NA	NA	2	0	1	0	0.380085	0.00354195	0.0446556
hsa-miR-1298-5p	No	0	0	0	0	0	0.0235184	0.1	0	0	0	0	0	NA	NA	NA	NA	0	0	0	0	NA	NA	NA
hsa-miR-1299	No	0	0	0	0	0.54957	0.345508	0.11	0.03	0	0	0	0	NA	NA	NA	NA	1	1	0	0	-0.186751	0.164234	0.635831
hsa-miR-1301-3p	No	0	0.303024	0	0	0.887464	3.24513	1.36	0	0	0.449263	0	0	NA	1.4826	NA	NA	0	16	1	0	0.361277	0.00576104	0.0645003
hsa-miR-1301-5p	No	0	0	0	0	0.157525	0.0791527	0.13	0.09	0	0	0	0	NA	NA	NA	NA	0	0	0	0	-0.0314834	0.816161	0.931858
hsa-miR-1302	No	0	0	0	0	0.0235787	0.0399973	0	0	0	0	0	0	NA	NA	NA	NA	0	0	0	0	-0.0178571	0.895109	0.931858
hsa-miR-1303	No	0	0	0	0	0.475266	0.118225	0	0	0	0	0	0	NA	NA	NA	NA	0	0	0	0	0.005257	0.969042	0.981965
hsa-miR-1304-3p	No	0	0	0	0	0.107672	0.0751933	0.07	0	0	0	0	0	NA	NA	NA	NA	0	0	0	0	0.213328	0.111091	0.505707
hsa-miR-1304-5p	No	0	0	0	0	0.161259	0.0343007	0	0	0	0	0	0	NA	NA	NA	NA	0	0	0	0	NA	NA	NA
hsa-miR-1305	No	0	0	0	0	0.0444774	0.0155761	0	0.04	0	0	0	0	NA	NA	NA	NA	0	0	0	0	-0.036352	0.788345	0.931858
hsa-miR-1306-3p	No	0	0	0	0	1.10588	0.570967	0	0	0	0	0	0	NA	NA	NA	NA	1	1	0	0	0.0397783	0.768924	0.931858
hsa-miR-1306-5p	No	0	0	0	0	0.0157345	0	0	0	0	0	0	0	NA	NA	NA	NA	0	0	0	0	NA	NA	NA
hsa-miR-1307-3p	No	1.50904	0	0	0	5.98302	1.13979	0.61	0.02	2.2373	0	0	0	1.4826	NA	NA	NA	10	3	0	0	0.363254	0.00548105	0.0622062
hsa-miR-1307-5p	No	0	0	0	0	0.262374	0.0957533	0.41	0.04	0	0	0	0	NA	NA	NA	NA	0	0	0	0	0.0956093	0.479277	0.931858
hsa-miR-130a-3p	No	0	0	0	0	0.208174	0.124386	0	0	0	0	0	0	NA	NA	NA	NA	0	0	0	0	0.254428	0.0561471	0.313491
hsa-miR-130a-5p	No	0	0	0	0	0.0167503	0.0763627	0	0	0	0	0	0	NA	NA	NA	NA	0	0	0	0	0.295862	0.0254498	0.183349
hsa-miR-130b-3p	No	0	0	0	0	1.05842	0.309832	0.47	0.02	0	0	0	0	NA	NA	NA	NA	0	0	0	0	0.176946	0.187928	0.682889
hsa-miR-130b-5p	No	0	0	0	0	0.162042	0.0555074	0	0	0	0	0	0	NA	NA	NA	NA	0	0	0	0	-0.115544	0.392063	0.931858
hsa-miR-132-3p	No	0	0	0	0	0.0632512	0.00928312	0	0	0	0	0	0	NA	NA	NA	NA	0	0	0	0	0.495191	8.99881e-05	0.00257087
hsa-miR-132-5p	No	0	0	0	0	0.108763	0.0783901	0.74	0.76	0	0	0	0	NA	NA	NA	NA	0	0	0	0	0.0469125	0.728948	0.931858
hsa-miR-1321	No	0	0	0	0	0.252092	0.375267	0	0	0	0	0	0	NA	NA	0	0	0	0	0	0	0.0194871	0.885597	0.931858
hsa-miR-1322	No	0	0.447922	0	0	3.52522	1.34456	0.14	0.17	0	0.664089	0	0	NA	1.4826	NA	NA	3	2	0	0	0.131922	0.327972	0.931858
hsa-miR-1323	No	0	0	0	0	0.0697055	0.078908	0	0	0	0	0	0	NA	NA	NA	NA	0	0	0	0	-0.04492	0.740046	0.931858
hsa-miR-1324	No	0	0	0	0	0	0.00519042	0.1	0	0	0	0	0	NA	NA	NA	NA	0	0	0	0	NA	NA	NA
hsa-miR-133a-3p	No	0	0	2.11	1.08	3.16044	1.5882	9.2	11.34	0	0	3.12	1.6	NA	NA	0.68	0.68	5	6	4	1	0.0825601	0.541498	0.931858
hsa-miR-133a-5p	No	0	0	0	0	0.0373628	0.0700628	0.13	0.76	0	0	0	0	NA	NA	NA	NA	0	0	0	0	0.389307	0.00276122	0.0377734
hsa-miR-133b	No	0	0	1.31	0.98	0	0.00417385	2.91	3.39	0	0	1.94	1.46	NA	NA	0.68	0.67	0	0	1	1	NA	NA	NA
hsa-miR-134-3p	No	0	0	0	0	0	0.00128008	0.16	0.12	0	0	0	0	NA	NA	NA	NA	0	0	0	0	NA	NA	NA
hsa-miR-134-5p	No	0	0	0.85	1.52	2.87861	0.669288	1.03	3.1	0	0	1.26	2.26	NA	NA	0.67	0.67	3	0	0	2	0.115997	0.390196	0.931858
hsa-miR-1343-3p	No	0	0	0	0	0.114637	0.153026	0.07	0	0	0	0	0	NA	NA	NA	NA	0	0	0	0	-0.0806485	0.550931	0.931858
hsa-miR-1343-5p	No	0	0	0	0	0.081466	0.0213969	0	0	0	0	0	0	NA	NA	0	0	0	0	0	0	NA	NA	NA
hsa-miR-135a-2-3p	No	0	0	0	0	0.191858	0.130858	0.08	0.23	0	0	0	0	NA	NA	NA	NA	0	0	0	0	0.273184	0.0397737	0.25446
hsa-miR-135a-3p	No	0	0	0	0	3.51262	2.06303	0.2	0.17	0	0	0	0	NA	NA	NA	NA	3	3	0	0	0.68418	4.43217e-09	4.32007e-07
hsa-miR-135a-5p	No	0	0	0	0	0	0.00632471	0	0	0	0	0	0	NA	NA	NA	NA	0	0	0	0	NA	NA	NA
hsa-miR-135b-3p	No	0	0	0	0	0	0.0429135	0	0	0	0	0	0	NA	NA	0	0	0	0	0	0	NA	NA	NA
hsa-miR-135b-5p	No	0	0	0	0	0.265767	0.0367879	0.07	0	0	0	0	0	NA	NA	NA	NA	1	0	0	0	-0.0523356	0.699025	0.931858
hsa-miR-136-5p	No	0	0	0	0	1.65138	0.0822083	0	0	0	0	0	0	NA	NA	NA	NA	1	0	0	0	-0.0523356	0.699025	0.931858
hsa-miR-137-3p	No	0	0	0	0	0	0.000579498	0	0	0	0	0	0	NA	NA	NA	NA	0	0	0	0	NA	NA	NA
hsa-miR-137-5p	No	0	0	0	0	0.036509	0.0960789	0	0	0	0	0	0	NA	NA	0	0	0	0	0	0	-0.0457432	0.735454	0.931858
hsa-miR-138-2-3p	No	0	0	0	0	0.011702	0.0210119	0.1	0.02	0	0	0	0	NA	NA	NA	NA	0	0	0	0	-0.0178571	0.895109	0.931858
hsa-miR-138-5p	No	0	0	0	0	0.189935	0.131208	0	0	0	0	0	0	NA	NA	NA	NA	0	0	0	0	-0.0729581	0.589653	0.931858
hsa-miR-139-3p	No	0	0	0	0	0.0251254	0.11338	0	0	0	0	0	0	NA	NA	NA	NA	0	0	0	0	-0.0366808	0.786476	0.931858
hsa-miR-139-5p	No	0	0	0	0	0.219022	0.0358754	0	0	0	0	0	0	NA	NA	NA	NA	0	0	0	0	-0.0652657	0.629562	0.931858
hsa-miR-140-3p	No	0	0	0	0	2.06883	0.424357	0.54	0.37	0	0	0	0	NA	NA	NA	NA	3	2	0	0	-0.035857	0.791162	0.931858
hsa-miR-140-5p	No	0	0	0	0	0.290732	0.0476406	0.07	0.02	0	0	0	0	NA	NA	NA	NA	0	0	0	0	0.188337	0.160616	0.630077
hsa-miR-141-3p	No	0	0.478749	3.42	0	3.53102	0.902261	4.55	0.28	0	0.709793	5.08	0	NA	1.4826	0.67	NA	1	0	2	0	-0.0557678	0.680317	0.931858
hsa-miR-141-5p	No	0	0	0	0	0.10229	0.0504712	0.11	0	0	0	0	0	NA	NA	NA	NA	0	0	0	0	-0.0523356	0.699025	0.931858
hsa-miR-142-3p	No	0	0	0	0	0.609844	0.161147	0.07	0	0	0	0	0	NA	NA	NA	NA	1	0	0	0	0.330671	0.0119943	0.107699
hsa-miR-142-5p	No	0	0	0	0	1.44537	0.532864	0.29	0.04	0	0	0	0	NA	NA	NA	NA	3	3	0	0	0.340092	0.00964206	0.0939818
hsa-miR-143-3p	No	2.01598	1.00799	0	0	9.85138	3.30414	0.78	0.87	2.98889	1.49445	0	0	1.4826	1.4826	NA	NA	11	9	0	0	0.539425	1.49287e-05	0.000603337
hsa-miR-143-5p	No	0	0	0	0	0.0335258	0.0305156	0	0	0	0	0	0	NA	NA	NA	NA	0	0	0	0	-0.0254783	0.850778	0.931858
hsa-miR-144-3p	No	0	0	0	0	0.394545	0.542533	0.3	0.12	0	0	0	0	NA	NA	NA	NA	0	0	0	0	-0.0172891	0.898428	0.934523
hsa-miR-144-5p	No	0	0	0	0	0.103653	0.109404	0.7	2.48	0	0	0	0	NA	NA	NA	NA	0	0	0	1	0.212591	0.11236	0.50869
hsa-miR-145-3p	No	0	0	0	0	0.25522	0.060496	0	0	0	0	0	0	NA	NA	NA	NA	1	0	0	0	0.188337	0.160616	0.630077
hsa-miR-145-5p	No	0	0	0	0	0.945804	0.0358631	0.26	0	0	0	0	0	NA	NA	NA	NA	1	0	0	0	0.0491558	0.716518	0.931858
hsa-miR-1468-3p	No	0	0	0	0	0	0.010931	0.13	0	0	0	0	0	NA	NA	NA	NA	0	0	0	0	NA	NA	NA
hsa-miR-1468-5p	No	0	0	0	0	0.0932638	0.0369871	0	0	0	0	0	0	NA	NA	NA	NA	0	0	0	0	-0.0555075	0.681729	0.931858
hsa-miR-1469	No	0.727406	0	1.31	0.46	2.44518	1.20938	4.68	1.44	1.07845	0	1.94	0.68	1.4826	NA	0.68	0.68	2	5	1	0	0.0279095	0.836725	0.931858
hsa-miR-146a-3p	No	0	0	0	0	0	0.0126722	0.08	0	0	0	0	0	NA	NA	NA	NA	0	0	0	0	NA	NA	NA
hsa-miR-146a-5p	No	1.50904	0.579723	1.71	0.92	7.74837	1.19436	7.17	1.92	2.2373	0.859497	2.54	1.37	1.4826	1.4826	0.67	0.67	7	1	1	0	-0.157811	0.241029	0.788025
hsa-miR-146b-3p	No	0.990579	0.57084	0	0	32.0897	22.1346	0.07	0.15	1.46863	0.846327	0	0	1.4826	1.4826	NA	NA	16	42	0	0	0.612404	4.13806e-07	3.42838e-05
hsa-miR-146b-5p	No	0.845074	0.372898	0	0	4.41656	1.08403	1.47	1.11	1.25291	0.552859	0	0	1.4826	1.4826	NA	NA	3	2	0	0	0.0415776	0.758781	0.931858
hsa-miR-1471	No	0	0	0	0	0.0316092	0.054595	0	0	0	0	0	0	NA	NA	0	0	0	0	0	0	0.463648	0.000280881	0.00585334
hsa-miR-147a	No	0	0	0	0	1.14347	0.593021	0	0	0	0	0	0	NA	NA	NA	NA	1	1	0	0	0.170827	0.203904	0.708804
hsa-miR-147b-3p	No	0	0	0	0	1.50183	0.28232	1.13	0	0	0	0	0	NA	NA	NA	NA	2	0	0	0	0.145635	0.279724	0.856751
hsa-miR-147b-5p	No	0	0	0	0	0.0198077	0.0094505	0.27	0	0	0	0	0	NA	NA	NA	NA	0	0	0	0	0.463648	0.000280881	0.00585334
hsa-miR-148a-5p	No	0	0	0	0	0.211636	0.0629345	0.08	0.78	0	0	0	0	NA	NA	NA	NA	0	0	0	0	-0.106003	0.432576	0.931858
hsa-miR-148b-3p	No	0	0	1.71	0	1.63587	0.401925	2.66	0.17	0	0	2.54	0	NA	NA	0.67	NA	2	0	0	0	0.158058	0.240285	0.788025
hsa-miR-148b-5p	No	0	0	0	0	0.0510725	0.0139362	0	0	0	0	0	0	NA	NA	NA	NA	0	0	0	0	-0.0314834	0.816161	0.931858
hsa-miR-149-3p	No	10.1194	1.09341	0	0	18.3415	2.73795	0.1	0.34	9.08363	1.62109	0	0	0.897642	1.4826	NA	NA	29	8	0	0	0.424449	0.000999696	0.0174368
hsa-miR-149-5p	No	0	0	0	0	0.111114	0.0688902	0.66	0.24	0	0	0	0	NA	NA	NA	NA	0	0	0	0	0.115074	0.394004	0.931858
hsa-miR-150-3p	No	0	0	0	0	0.142809	0.0910792	0.07	0	0	0	0	0	NA	NA	NA	NA	0	0	0	0	-0.0555075	0.681729	0.931858
hsa-miR-150-5p	No	0	0	0	0	0.145694	0.00310793	0.17	0.16	0	0	0	0	NA	NA	NA	NA	0	0	0	0	-0.0413813	0.759885	0.931858
hsa-miR-151a-3p	No	5.21325	2.57837	1.71	0	19.8899	3.59995	4.13	0.13	4.49381	2.61025	2.54	0	0.861998	1.01236	0.67	NA	11	8	1	0	0.280361	0.0346565	0.226979
hsa-miR-151a-5p	No	0	0	0	0	0.234609	0.297814	0	0	0	0	0	0	NA	NA	NA	NA	0	1	0	0	0.0675427	0.617632	0.931858
hsa-miR-151b	No	0	0	0	0	0	0.100005	0	0	0	0	0	0	NA	NA	NA	NA	0	0	0	0	NA	NA	NA
hsa-miR-152-3p	No	0	0	0	0	0.680218	0.373384	0.71	0.09	0	0	0	0	NA	NA	NA	NA	1	0	0	0	0.0720222	0.594448	0.931858
hsa-miR-152-5p	No	0	0	0	0	0	0.0234398	0	0	0	0	0	0	NA	NA	NA	NA	0	0	0	0	NA	NA	NA
hsa-miR-153-5p	No	0	0	0	0	0.0450257	0.249866	0.18	0.15	0	0	0	0	NA	NA	NA	NA	0	0	0	0	-0.0590422	0.662645	0.931858
hsa-miR-1537-3p	No	0	0	0	0	0	0.00866916	0	0	0	0	0	0	NA	NA	NA	NA	0	0	0	0	NA	NA	NA
hsa-miR-1537-5p	No	0	0	0	0	0	0.0212438	0	0	0	0	0	0	NA	NA	NA	NA	0	0	0	0	NA	NA	NA
hsa-miR-1538	No	0	0	0	0	1.21464	0.18246	0.28	0.78	0	0	0	0	NA	NA	NA	NA	2	1	0	0	0.140582	0.296926	0.895728
hsa-miR-1539	No	0	0	0	0	0	0.00199411	0.07	0	0	0	0	0	NA	NA	NA	NA	0	0	0	0	NA	NA	NA
hsa-miR-154-3p	No	0	0	0	0	0	0.00659106	0.38	0	0	0	0	0	NA	NA	NA	NA	0	0	0	0	NA	NA	NA
hsa-miR-154-5p	No	0	0	0	0	0	0.00697488	0.13	0	0	0	0	0	NA	NA	NA	NA	0	0	0	0	NA	NA	NA
hsa-miR-155-3p	No	0	0	0	0	0.0101565	0.016961	0	0	0	0	0	0	NA	NA	0	0	0	0	0	0	NA	NA	NA
hsa-miR-155-5p	No	0	0	0	0	3.77504	0.843751	0.11	0	0	0	0	0	NA	NA	NA	NA	5	2	0	0	0.279333	0.0353538	0.229525
hsa-miR-1587	No	0	0	0	0	0.530178	0.991134	2.01	2.54	0	0	0	0	NA	NA	NA	NA	1	4	1	1	0.309594	0.0191041	0.15219
hsa-miR-15a-5p	No	0	0	0	0	0.124265	0.0461965	0.08	0	0	0	0	0	NA	NA	NA	NA	0	0	0	0	0.490416	0.00010768	0.00287782
hsa-miR-15b-3p	No	0	0	0	0	0.0100065	0.0190373	0	0	0	0	0	0	NA	NA	NA	NA	0	0	0	0	-0.0254783	0.850778	0.931858
hsa-miR-15b-5p	No	0	0	0	0	0.272228	0.0710919	0.55	0	0	0	0	0	NA	NA	NA	NA	0	0	0	0	0.0753412	0.577524	0.931858
hsa-miR-16-1-3p	No	0	0	0	0	0.00837515	0.0198731	0.13	0	0	0	0	0	NA	NA	NA	NA	0	0	0	0	-0.0254783	0.850778	0.931858
hsa-miR-16-2-3p	No	0	0	0	0	0.58058	0.152163	0.1	0	0	0	0	0	NA	NA	NA	NA	2	0	0	0	0.0581121	0.667647	0.931858
hsa-miR-16-5p	No	0	0	0	0	0.597496	0.316152	0.76	0.08	0	0	0	0	NA	NA	NA	NA	0	1	0	0	0.120699	0.371136	0.931858
hsa-miR-17-3p	No	0	0	0	0	0.610093	0.0309994	0	0	0	0	0	0	NA	NA	NA	NA	1	0	0	0	NA	NA	NA
hsa-miR-17-5p	No	0	0	0	0	0.453667	0.156588	0.23	0	0	0	0	0	NA	NA	NA	NA	0	0	0	0	0.222015	0.0969488	0.460299
hsa-miR-181a-2-3p	No	0	0	0	0	1.02444	0.300125	0.1	0.76	0	0	0	0	NA	NA	NA	NA	2	0	0	0	0.000101486	0.999402	0.999402
hsa-miR-181a-3p	No	0	0	0	0	0.0132372	0.0314121	0	0	0	0	0	0	NA	NA	NA	NA	0	0	0	0	-0.0178571	0.895109	0.931858
hsa-miR-181a-5p	No	0	0	1.71	0	1.60266	0.53319	1.71	0	0	0	2.54	0	NA	NA	0.67	NA	3	0	0	0	0.122125	0.365471	0.931858
hsa-miR-181b-2-3p	No	0	0	0	0	0.0317791	0.0277138	0	0	0	0	0	0	NA	NA	NA	NA	0	0	0	0	0.359623	0.0060048	0.0658937
hsa-miR-181b-3p	No	0	0	0	0	0.126191	0.0389162	0.19	0	0	0	0	0	NA	NA	NA	NA	0	0	0	0	0.31891	0.0156114	0.13198
hsa-miR-181b-5p	No	0	0	0	0	0.946111	0.326356	0.24	0	0	0	0	0	NA	NA	NA	NA	1	0	0	0	0.23788	0.0747751	0.381238
hsa-miR-181c-3p	No	0	0	0	0	0.0335258	0.0127158	0	0	0	0	0	0	NA	NA	NA	NA	0	0	0	0	-0.0254783	0.850778	0.931858
hsa-miR-181c-5p	No	0	0	0	0	0.0974034	0.00156809	0.08	0	0	0	0	0	NA	NA	NA	NA	0	0	0	0	NA	NA	NA
hsa-miR-181d-3p	No	0	0	0	0	0.0534878	0.150974	0	0	0	0	0	0	NA	NA	0	0	0	0	0	0	0.210444	0.11612	0.520403
hsa-miR-181d-5p	No	0	0	0	0	0.0976186	0.108784	0.1	0	0	0	0	0	NA	NA	NA	NA	0	0	0	0	0.286514	0.0307162	0.21119
hsa-miR-182-3p	No	0	0	0	0	0.0497817	0.00693815	0	0	0	0	0	0	NA	NA	0	0	0	0	0	0	NA	NA	NA
hsa-miR-182-5p	No	0.578918	0.309926	1.7	0	2.68351	1.05982	2.21	0.04	0.858304	0.459496	2.52	0	1.4826	1.4826	0.67	NA	2	2	0	0	-0.0599526	0.657764	0.931858
hsa-miR-1827	No	0	0	0	0	1.62558	0.794988	0	0	0	0	0	0	NA	NA	NA	NA	1	3	0	0	0.120188	0.373179	0.931858
hsa-miR-183-3p	No	0	0	0	0	0.023404	0.0128528	0	0	0	0	0	0	NA	NA	NA	NA	0	0	0	0	NA	NA	NA
hsa-miR-183-5p	No	0	0	0.53	0.97	1.77903	0.661289	1.38	1.47	0	0	0.78	1.44	NA	NA	0.68	0.67	1	0	0	0	-0.120664	0.371276	0.931858
hsa-miR-184	No	0	0	0	0	2.22683	2.58131	0	0.04	0	0	0	0	NA	NA	NA	NA	3	7	0	0	0.098352	0.4667	0.931858
hsa-miR-1843	No	0	0	0	0	0.322712	0.250669	0	0.31	0	0	0	0	NA	NA	NA	NA	0	1	0	0	0.0726959	0.590995	0.931858
hsa-miR-185-3p	No	0	0	0	0	0.0803438	0.0514513	0	0.17	0	0	0	0	NA	NA	NA	NA	0	0	0	0	-0.0555075	0.681729	0.931858
hsa-miR-185-5p	No	0	0	0	0	1.82284	0.397279	0.73	0	0	0	0	0	NA	NA	NA	NA	3	1	0	0	0.197014	0.141858	0.589118
hsa-miR-186-3p	No	0	0	0	0.72	0.461801	0.0875021	0.23	0.65	0	0	0	1.07	NA	NA	NA	0.67	1	0	0	0	-0.137797	0.306693	0.902647
hsa-miR-186-5p	No	0.681837	0.958844	2.62	0	3.50102	1.21699	5.58	0.23	1.01089	1.42158	3.88	0	1.4826	1.4826	0.68	NA	3	1	2	0	0.0121043	0.928793	0.955906
hsa-miR-187-3p	No	0	0	0	0	0.147565	0.0713124	0	0.17	0	0	0	0	NA	NA	NA	NA	0	0	0	0	0.308375	0.0196067	0.153247
hsa-miR-187-5p	No	0	0	0	0	0	0.0308108	0.28	0.02	0	0	0	0	NA	NA	NA	NA	0	0	0	0	NA	NA	NA
hsa-miR-188-3p	No	0	0	0	0	0	0.00778621	0	0	0	0	0	0	NA	NA	NA	NA	0	0	0	0	NA	NA	NA
hsa-miR-188-5p	No	0	0	0	0	0.0390072	0.013046	0	0	0	0	0	0	NA	NA	NA	NA	0	0	0	0	-0.0254783	0.850778	0.931858
hsa-miR-18a-3p	No	0	0	0	0	0.0414186	0.0092508	0	0	0	0	0	0	NA	NA	NA	NA	0	0	0	0	-0.0254783	0.850778	0.931858
hsa-miR-18a-5p	No	0	0	0	0	0	0.0257862	0	0	0	0	0	0	NA	NA	NA	NA	0	0	0	0	NA	NA	NA
hsa-miR-18b-5p	No	0	0	0	0	0.011702	0.0225887	0	0	0	0	0	0	NA	NA	NA	NA	0	0	0	0	-0.0178571	0.895109	0.931858
hsa-miR-1908-3p	No	0	0	0.53	0.76	0.335706	0.0261027	3.46	5.64	0	0	0.78	1.13	NA	NA	0.68	0.67	0	0	1	1	0.0492804	0.71583	0.931858
hsa-miR-1908-5p	No	0	0	0	0	2.84481	0.40697	0.4	0	0	0	0	0	NA	NA	NA	NA	1	2	0	0	0.161538	0.229956	0.762889
hsa-miR-1909-3p	No	0	0	0	0	0.145803	0.148384	0	0.76	0	0	0	0	NA	NA	NA	NA	0	0	0	0	0.206888	0.122558	0.538672
hsa-miR-1909-5p	No	0	0	0	0	0	0.0711017	0	0.04	0	0	0	0	NA	NA	NA	NA	0	0	0	0	NA	NA	NA
hsa-miR-190a-3p	No	0	0	0	0	0.00837515	0.00252902	0	0	0	0	0	0	NA	NA	NA	NA	0	0	0	0	NA	NA	NA
hsa-miR-190a-5p	No	0	0	0	0	0.0257537	0.0621044	0	0	0	0	0	0	NA	NA	NA	NA	0	0	0	0	-0.036352	0.788345	0.931858
hsa-miR-190b-3p	No	0	0	0	0	0	0.0133259	0	0	0	0	0	0	NA	NA	NA	NA	0	0	0	0	NA	NA	NA
hsa-miR-190b-5p	No	0	0	0	0	0.0597706	0.0688282	0.13	0	0	0	0	0	NA	NA	NA	NA	0	0	0	0	-0.0729581	0.589653	0.931858
hsa-miR-191-3p	No	0	0	0	0	0.00837515	0.0130319	0	0	0	0	0	0	NA	NA	NA	NA	0	0	0	0	-0.0254783	0.850778	0.931858
hsa-miR-191-5p	No	4.72041	2.33565	3.48	0	14.3056	3.33237	8.88	0.88	4.47125	1.84195	5.16	0	0.947217	0.788624	0.67	NA	11	8	4	0	0.344908	0.00860221	0.086387
hsa-miR-1910-3p	No	0	0	0	0	0.973448	0.862009	0	0	0	0	0	0	NA	NA	NA	NA	0	1	0	0	0.0752752	0.577859	0.931858
hsa-miR-1910-5p	No	0	0	0	0	0.032979	0.0467052	0.4	0.16	0	0	0	0	NA	NA	NA	NA	0	0	0	0	0.5	7.49031e-05	0.00241945
hsa-miR-1911-3p	No	0	0	0	0	0.0241814	0.0271233	0	0	0	0	0	0	NA	NA	0	0	0	0	0	0	-0.0178571	0.895109	0.931858
hsa-miR-1911-5p	No	0	0	0	0	0.036509	0.00849921	0.07	0	0	0	0	0	NA	NA	NA	NA	0	0	0	0	NA	NA	NA
hsa-miR-1912-3p	No	0	0	0	0	0.0906847	0.0893773	0.27	0	0	0	0	0	NA	NA	NA	NA	0	0	0	0	-0.0314834	0.816161	0.931858
hsa-miR-1912-5p	No	0	0	0	0	0.284197	0.26004	0.13	0	0	0	0	0	NA	NA	NA	NA	0	0	0	0	0.0082676	0.95133	0.973058
hsa-miR-1913	No	0	0	0	0	0.789887	0	0.05	0.57	0	0	0	0	NA	NA	NA	NA	1	0	0	0	NA	NA	NA
hsa-miR-1914-3p	No	0	0	0	0	0.538292	0.0364601	0.11	0.02	0	0	0	0	NA	NA	NA	NA	1	0	0	0	NA	NA	NA
hsa-miR-1915-3p	No	0	0	0	0	0.425946	0.5297	0.14	0.2	0	0	0	0	NA	NA	NA	NA	0	1	0	0	0.144627	0.283103	0.863908
hsa-miR-1915-5p	No	0	0	0	0	0	0.0069693	0.05	0	0	0	0	0	NA	NA	NA	NA	0	0	0	0	NA	NA	NA
hsa-miR-192-3p	No	0	0	0	0	0.160085	0.0192464	0	0.09	0	0	0	0	NA	NA	NA	NA	0	0	0	0	NA	NA	NA
hsa-miR-193a-3p	No	0	0	0	0	0.0398004	0.0191832	0	0	0	0	0	0	NA	NA	NA	NA	0	0	0	0	-0.0178571	0.895109	0.931858
hsa-miR-193a-5p	No	0	0	0	0	1.21244	0.413158	0	0	0	0	0	0	NA	NA	NA	NA	1	1	0	0	0.139493	0.300723	0.899235
hsa-miR-193b-3p	No	0	0	0	0	0.25149	0.0563514	0.2	0	0	0	0	0	NA	NA	NA	NA	0	0	0	0	0.240749	0.0712339	0.373219
hsa-miR-193b-5p	No	0	0	0	0	15.9283	1.95256	0.07	0.11	0	0	0	0	NA	NA	NA	NA	3	8	0	0	0.425805	0.000959139	0.0169074
hsa-miR-194-3p	No	0	0	0	0	1.41276	0.27654	0.39	0.04	0	0	0	0	NA	NA	NA	NA	1	0	0	0	-0.130105	0.334735	0.931858
hsa-miR-195-3p	No	0	0	0	0	0.465033	0.178243	0	0.09	0	0	0	0	NA	NA	NA	NA	0	0	0	0	0.0482089	0.721756	0.931858
hsa-miR-195-5p	No	0	0	0	0	0	0.0326361	0.57	0	0	0	0	0	NA	NA	NA	NA	0	0	0	0	NA	NA	NA
hsa-miR-196a-1-3p	No	0	0	0	0	0	0.00565149	0	0	0	0	0	0	NA	NA	0	0	0	0	0	0	NA	NA	NA
hsa-miR-196a-3p	No	0	0	0	0	0.0485294	0.0553023	0	0.12	0	0	0	0	NA	NA	NA	NA	0	0	0	0	-0.036352	0.788345	0.931858
hsa-miR-196a-5p	No	0	0	1.37	0	1.3449	0.667268	1.93	0.09	0	0	2.03	0	NA	NA	0.67	NA	2	0	0	0	-0.0571672	0.672743	0.931858
hsa-miR-196b-3p	No	0	0	0	0	0.00470124	0.0362225	0	0	0	0	0	0	NA	NA	0	0	0	0	0	0	-0.0314834	0.816161	0.931858
hsa-miR-196b-5p	No	0	0	0	0	1.18672	0.565692	1.58	0	0	0	0	0	NA	NA	NA	NA	1	0	1	0	0.19762	0.140612	0.587443
hsa-miR-197-3p	No	0	0	1.58	0	0.5876	0.08836	1.25	0.27	0	0	1.5	0	NA	NA	1.1	NA	0	0	0	0	-0.0825296	0.541648	0.931858
hsa-miR-197-5p	No	13.5212	6.13653	8.51	13.7	26.4299	12.4495	9.28	21.78	13.2601	6.35551	7.53	8.02	0.980688	1.03568	0.88	0.59	34	65	5	9	0.0684514	0.612898	0.931858
hsa-miR-1972	No	0	0	0	0	0.134986	0.033665	0	0	0	0	0	0	NA	NA	NA	NA	0	0	0	0	0.341899	0.00923983	0.0911333
hsa-miR-1976	No	0	0	0	0	0	0.00243079	0.04	0	0	0	0	0	NA	NA	NA	NA	0	0	0	0	NA	NA	NA
hsa-miR-198	No	0	0	0	0	0.0198077	0.156021	0	0	0	0	0	0	NA	NA	0	0	0	1	0	0	-0.0254783	0.850778	0.931858
hsa-miR-199a-3p	No	0	0	0	0	0	0.0213758	0.21	0	0	0	0	0	NA	NA	NA	NA	0	0	0	0	NA	NA	NA
hsa-miR-199a-5p	No	0	0	0	0	0.0794549	0.0341048	0.2	0	0	0	0	0	NA	NA	NA	NA	0	0	0	0	-0.0523356	0.699025	0.931858
hsa-miR-199b-3p	No	0	0	0	0	0.623893	0.244133	0.21	0	0	0	0	0	NA	NA	NA	NA	0	0	0	0	0.0988899	0.464255	0.931858
hsa-miR-199b-5p	No	0	0	0	0	0.195806	0.0786981	0	0.06	0	0	0	0	NA	NA	NA	NA	0	0	0	0	0.247905	0.0629824	0.341062
hsa-miR-19a-3p	No	0	0	0	0	0.18358	0.066972	0.18	0	0	0	0	0	NA	NA	NA	NA	0	0	0	0	-0.095895	0.477959	0.931858
hsa-miR-19b-1-5p	No	0	0	0	0	0.0157345	0.00539032	0	0	0	0	0	0	NA	NA	NA	NA	0	0	0	0	NA	NA	NA
hsa-miR-19b-2-5p	No	0	0	0	0	0.113268	0.00288829	0.32	0.02	0	0	0	0	NA	NA	NA	NA	0	0	0	0	-0.0254783	0.850778	0.931858
hsa-miR-19b-3p	No	0	0	0	0	0.12468	0.0138108	0.18	0	0	0	0	0	NA	NA	NA	NA	0	0	0	0	-0.0366808	0.786476	0.931858
hsa-miR-200a-5p	No	0.845074	0.483191	0.85	0	3.55325	0.868204	1.76	0.08	1.25291	0.716379	1.26	0	1.4826	1.4826	0.67	NA	4	0	1	0	-0.0358769	0.791049	0.931858
hsa-miR-200b-5p	No	0.896864	0.520045	1.58	0	2.4658	0.910078	1.44	0.31	1.32969	0.771018	2.34	0	1.4826	1.4826	0.68	NA	3	1	0	0	-0.0241311	0.858585	0.931858
hsa-miR-200c-5p	No	0	0	0	0	0.0783934	0	0	0	0	0	0	0	NA	NA	NA	NA	0	0	0	0	NA	NA	NA
hsa-miR-202-3p	No	0.896864	1.05802	0	0	2.75958	2.68048	0.22	0	1.32969	1.56862	0	0	1.4826	1.4826	NA	NA	4	8	0	0	0.0712705	0.598312	0.931858
hsa-miR-203a-3p	No	4.16202	2.72721	9.16	0	18.2145	4.24662	17.26	0.52	4.78866	2.11799	10.94	0	1.15056	0.776615	0.84	NA	15	14	6	0	0.200178	0.13544	0.575446
hsa-miR-203b-3p	No	0	0	0	0	0.0657288	0.524292	0.17	0	0	0	0	0	NA	NA	NA	NA	0	2	0	0	0.336263	0.0105447	0.097612
hsa-miR-204-3p	No	0	0	0	1.52	1.26873	1.03774	1.18	9.72	0	0	0	2.26	NA	NA	NA	0.67	2	3	0	1	0.438386	0.000647673	0.0120584
hsa-miR-204-5p	No	0	0	0	0	0.200793	0.107734	0.31	0	0	0	0	0	NA	NA	NA	NA	0	1	0	0	-0.0523356	0.699025	0.931858
hsa-miR-205-3p	No	0	0	0	0	0.0557053	0.113478	0	0	0	0	0	0	NA	NA	NA	NA	0	0	0	0	0.192994	0.150334	0.612046
hsa-miR-205-5p	No	0	0	1.31	0.97	1.29413	0.582624	2.17	1.54	0	0	1.94	0.71	NA	NA	0.68	1.4	1	2	0	0	-0.0160502	0.905672	0.938523
hsa-miR-2052	No	0	0	0	0	0	0.00310012	0	0	0	0	0	0	NA	NA	0	0	0	0	0	0	NA	NA	NA
hsa-miR-2054	No	0	0	0	0	0	0.00147386	0	0	0	0	0	0	NA	NA	0	0	0	0	0	0	NA	NA	NA
hsa-miR-206	No	2.86717	5.77055	0.53	0	6.72499	11.2297	1.62	0.89	4.25087	5.69769	0.78	0	1.4826	0.987374	0.68	NA	13	53	0	0	0.389458	0.00274981	0.0377734
hsa-miR-208a-3p	No	0	0	0	0	0.121379	0.0761758	0	0	0	0	0	0	NA	NA	NA	NA	0	0	0	0	-0.0523356	0.699025	0.931858
hsa-miR-208a-5p	No	0	0	0	0	0	0.021441	0	0	0	0	0	0	NA	NA	NA	NA	0	0	0	0	NA	NA	NA
hsa-miR-208b-3p	No	0	0	0	0	0.208751	0.0953459	0.1	0	0	0	0	0	NA	NA	NA	NA	1	0	0	0	0.809086	2.63646e-14	7.28102e-12
hsa-miR-208b-5p	No	0	0	0	0	0	0.010502	0	0	0	0	0	0	NA	NA	0	0	0	0	0	0	NA	NA	NA
hsa-miR-20a-5p	No	0	0	0	0	0.805673	0.279467	1.08	0.04	0	0	0	0	NA	NA	NA	NA	0	0	0	0	0.11852	0.379898	0.931858
hsa-miR-20b-3p	No	0	0	0	0	0.0690655	0.0121323	0.34	0	0	0	0	0	NA	NA	NA	NA	0	0	0	0	-0.0314834	0.816161	0.931858
hsa-miR-20b-5p	No	0	0	0	0	0.0235787	0.113668	0	0	0	0	0	0	NA	NA	NA	NA	0	0	0	0	-0.0366808	0.786476	0.931858
hsa-miR-21-3p	No	0	0	0	0	0.168367	0.0552753	0.46	0	0	0	0	0	NA	NA	NA	NA	0	0	0	0	-0.0806485	0.550931	0.931858
hsa-miR-210-3p	No	0	0	0	0	1.37357	0.229034	0.63	0	0	0	0	0	NA	NA	NA	NA	1	0	0	0	0.283699	0.0324695	0.217821
hsa-miR-210-5p	No	0	0	1.14	0	0.0157345	0	1.88	0.28	0	0	1.69	0	NA	NA	0.67	NA	0	0	1	0	NA	NA	NA
hsa-miR-211-3p	No	0	0	0	0	0.783188	0.238752	0.13	0.16	0	0	0	0	NA	NA	NA	NA	1	0	0	0	-0.0381228	0.778291	0.931858
hsa-miR-2110	No	0	0	0	0	0.247719	0.160353	0.04	0	0	0	0	0	NA	NA	NA	NA	0	0	0	0	0.262275	0.0487335	0.289432
hsa-miR-2113	No	0	2.18654	0	0	6.9331	10.6838	0.97	0.22	0	3.24177	0	0	NA	1.4826	NA	NA	6	43	0	0	0.239455	0.072814	0.375877
hsa-miR-2114-3p	No	0	0	0	0	0	0.00802888	0.03	0	0	0	0	0	NA	NA	NA	NA	0	0	0	0	NA	NA	NA
hsa-miR-2114-5p	No	0	0	0	0	0.0707362	0.0068366	0.05	0	0	0	0	0	NA	NA	NA	NA	0	0	0	0	NA	NA	NA
hsa-miR-2115-3p	No	0	0	0	0	0.0554598	0.214677	0.34	0	0	0	0	0	NA	NA	NA	NA	0	1	0	0	0.477475	0.000172872	0.00395846
hsa-miR-2115-5p	No	0	0	0	0	0.0219831	0.0149486	0	0	0	0	0	0	NA	NA	NA	NA	0	0	0	0	-0.0254783	0.850778	0.931858
hsa-miR-2116-5p	No	0	0	0	0	0.0799929	0.515203	0	0	0	0	0	0	NA	NA	0	0	0	2	0	0	-0.0821597	0.543467	0.931858
hsa-miR-2117	No	0	0	0	0	0.0295227	0.0396848	0	0.04	0	0	0	0	NA	NA	NA	NA	0	0	0	0	-0.0254783	0.850778	0.931858
hsa-miR-212-3p	No	0	0	0	0	0.0159405	0.00437542	0.17	0.46	0	0	0	0	NA	NA	NA	NA	0	0	0	0	NA	NA	NA
hsa-miR-212-5p	No	0	0	0	0	0.0559907	0.0627237	0.05	0	0	0	0	0	NA	NA	NA	NA	0	1	0	0	NA	NA	NA
hsa-miR-214-3p	No	0	0	0	0	0.0268123	0.158983	0.07	0	0	0	0	0	NA	NA	NA	NA	0	0	0	0	-0.0590422	0.662645	0.931858
hsa-miR-214-5p	No	0	0	0	0	0	0.0208616	0.07	0.24	0	0	0	0	NA	NA	NA	NA	0	0	0	0	NA	NA	NA
hsa-miR-215-3p	No	0	0	0	0	2.03425	0.120263	1.64	0.02	0	0	0	0	NA	NA	NA	NA	1	0	1	0	-0.0641617	0.635381	0.931858
hsa-miR-216a-3p	No	0	0	0	0	0.321174	0.0729125	0	0	0	0	0	0	NA	NA	NA	NA	1	0	0	0	-0.075347	0.577495	0.931858
hsa-miR-216a-5p	No	0	0	0	0	0	0.0298808	0	0	0	0	0	0	NA	NA	NA	NA	0	0	0	0	NA	NA	NA
hsa-miR-216b-5p	No	0	0	0	0	0.0546971	0.048736	0	0	0	0	0	0	NA	NA	NA	NA	0	0	0	0	-0.04492	0.740046	0.931858
hsa-miR-217-5p	No	0	0	0	0	0.658926	0.233856	0.34	0.14	0	0	0	0	NA	NA	NA	NA	1	0	0	0	0.0572254	0.672429	0.931858
hsa-miR-218-2-3p	No	0	0	0	0	0	0.00423132	0	0.15	0	0	0	0	NA	NA	NA	NA	0	0	0	0	NA	NA	NA
hsa-miR-218-5p	No	0	0	0	0	0.00837515	0.0753279	0	0.04	0	0	0	0	NA	NA	NA	NA	0	0	0	0	0.39726	0.00221488	0.0329409
hsa-miR-219a-1-3p	No	0	0	0	0	0.0507478	0.0703965	0	0	0	0	0	0	NA	NA	NA	NA	0	0	0	0	-0.0711398	0.598984	0.931858
hsa-miR-219a-2-3p	No	0	0	0	0	1.62358	0.153158	0	0	0	0	0	0	NA	NA	NA	NA	1	0	0	0	0.338626	0.00997944	0.0961391
hsa-miR-219a-5p	No	0	0	0	0	0.011962	0.00424127	0.1	0	0	0	0	0	NA	NA	NA	NA	0	0	0	0	-0.0254783	0.850778	0.931858
hsa-miR-219b-3p	No	0	0	0	0	0.683644	0.0562478	0.1	0	0	0	0	0	NA	NA	NA	NA	0	0	0	0	-0.175149	0.192524	0.691478
hsa-miR-219b-5p	No	0	0	0	0	0.769899	0.00310012	0	0	0	0	0	0	NA	NA	NA	NA	1	0	0	0	NA	NA	NA
hsa-miR-22-3p	No	5.81436	4.80879	10.47	0.68	26.6145	6.49532	38.84	2.06	5.42804	4.06805	14.95	1.02	0.933557	0.845961	0.7	0.67	17	29	7	0	0.40482	0.0017871	0.0282983
hsa-miR-22-5p	No	0	0	0	0	1.23799	0.387785	1.76	1.12	0	0	0	0	NA	NA	NA	NA	2	0	1	0	0.07619	0.573232	0.931858
hsa-miR-221-3p	No	0.651656	0.479642	1.7	0	3.15291	1.06023	3.66	0.06	0.966146	0.711117	2.52	0	1.4826	1.4826	0.67	NA	3	0	1	0	0.109428	0.417769	0.931858
hsa-miR-221-5p	No	0	0	0	0	0.447208	0.0915956	0.07	0	0	0	0	0	NA	NA	NA	NA	1	0	0	0	0.289856	0.0287374	0.198408
hsa-miR-222-3p	No	1.13431	0.415312	0	0.18	4.06734	0.863189	2.02	0.64	1.68173	0.615741	0	0.27	1.4826	1.4826	NA	0.67	6	1	1	0	0.103162	0.44508	0.931858
hsa-miR-222-5p	No	0	0	0	0	0.0473378	0.0756746	0	0	0	0	0	0	NA	NA	NA	NA	0	0	0	0	0.307434	0.0200025	0.153733
hsa-miR-223-3p	No	0	0	0	0	2.73385	0.821782	0.51	0	0	0	0	0	NA	NA	NA	NA	5	3	0	0	0.268481	0.0434538	0.264717
hsa-miR-223-5p	No	0	0	0	0	2.43247	0.84101	0	0	0	0	0	0	NA	NA	NA	NA	2	3	0	0	0.366611	0.00503302	0.0575153
hsa-miR-224-3p	No	0	0	0	0	0.0545492	0.0173623	0	0	0	0	0	0	NA	NA	NA	NA	0	0	0	0	-0.0314834	0.816161	0.931858
hsa-miR-224-5p	No	0.803912	0.216732	0	0	4.47766	0.693214	1.03	0.08	1.19188	0.321327	0	0	1.4826	1.4826	NA	NA	6	0	0	0	0.10364	0.442963	0.931858
hsa-miR-2276-3p	No	0	0	0	0	0.269829	0.0801797	0.07	0	0	0	0	0	NA	NA	NA	NA	1	0	0	0	0.555713	7.21218e-06	0.000341445
hsa-miR-2276-5p	No	0	0	0	0	0	0.0530366	0	0.06	0	0	0	0	NA	NA	NA	NA	0	0	0	0	NA	NA	NA
hsa-miR-2277-3p	No	0	0	0	0	0.113018	0.0242986	0	0	0	0	0	0	NA	NA	NA	NA	0	0	0	0	-0.036352	0.788345	0.931858
hsa-miR-2277-5p	No	0	0	0	0	0.0241814	0.123103	0.52	0	0	0	0	0	NA	NA	NA	NA	0	0	0	0	-0.0457432	0.735454	0.931858
hsa-miR-2278	No	0	0	0	0	0	0.0531559	0	0	0	0	0	0	NA	NA	NA	NA	0	0	0	0	NA	NA	NA
hsa-miR-2355-3p	No	0	0	0	0	0.0478216	0.034651	0.07	0	0	0	0	0	NA	NA	NA	NA	0	0	0	0	NA	NA	NA
hsa-miR-2355-5p	No	0	0	0	0	0	0.0251002	0	0	0	0	0	0	NA	NA	NA	NA	0	0	0	0	NA	NA	NA
hsa-miR-2392	No	1.68279	1.33013	0.86	0.72	7.62896	3.41023	0.91	1.29	2.49491	1.97205	1.25	1.07	1.4826	1.4826	0.69	0.67	7	14	0	0	-0.00280195	0.983496	0.988867
hsa-miR-23a-3p	No	0.786724	0	1.71	0	2.34535	0.636382	2.95	0.29	1.1664	0	2.54	0	1.4826	NA	0.67	NA	3	1	1	0	0.145148	0.281355	0.860156
hsa-miR-23a-5p	No	0	0	0	0	0.192476	0.202934	0.07	0	0	0	0	0	NA	NA	NA	NA	0	0	0	0	0.0284119	0.833827	0.931858
hsa-miR-23b-3p	No	0	0	1.58	0	0.955171	0.496516	1.97	0.29	0	0	1.07	0	NA	NA	1.5	NA	1	1	0	0	-0.005266	0.968989	0.981965
hsa-miR-23b-5p	No	0	0	0	0	0.161472	0.0152268	0	0.09	0	0	0	0	NA	NA	NA	NA	0	0	0	0	0.396441	0.00226631	0.0329409
hsa-miR-24-1-5p	No	0	0	0	0	0.0418757	0.62926	0.34	0.04	0	0	0	0	NA	NA	NA	NA	0	2	0	0	-0.0314834	0.816161	0.931858
hsa-miR-24-2-5p	No	0	0	2.02	0.97	0.339204	0.297153	3.53	1.7	0	0	3	0.81	NA	NA	0.67	1.2	0	1	1	0	0.320944	0.0149261	0.128148
hsa-miR-24-3p	No	1.33403	0.605513	3.48	0	2.66025	1.59871	5.09	0.48	1.97783	0.897734	4.14	0	1.4826	1.4826	0.84	NA	3	4	2	0	0.0428754	0.751489	0.931858
hsa-miR-2467-3p	No	0	0	0	0	0.249218	0.418186	0.61	0.04	0	0	0	0	NA	NA	NA	NA	0	0	0	0	-0.101229	0.4537	0.931858
hsa-miR-2467-5p	No	0	0	0	0	0.0414071	0.00461706	0	0	0	0	0	0	NA	NA	0	0	0	0	0	0	-0.0178571	0.895109	0.931858
hsa-miR-25-3p	No	1.33403	0.445418	0.57	0	5.98642	1.20584	3.52	0.08	1.97783	0.660377	0.85	0	1.4826	1.4826	0.67	NA	8	4	1	0	0.254452	0.0561232	0.313491
hsa-miR-25-5p	No	0	0	0	0	0.348074	0.156847	0	0	0	0	0	0	NA	NA	NA	NA	0	0	0	0	0.251205	0.0594454	0.328337
hsa-miR-2681-3p	No	0	0	0	0	0.0404084	0.110708	0.17	0.04	0	0	0	0	NA	NA	NA	NA	0	0	0	0	-0.0590422	0.662645	0.931858
hsa-miR-2681-5p	No	0	0	0	0	0	0.117284	0.68	0	0	0	0	0	NA	NA	NA	NA	0	0	0	0	NA	NA	NA
hsa-miR-2682-3p	No	0	0	0	0	0	0.00231096	0.07	0	0	0	0	0	NA	NA	NA	NA	0	0	0	0	NA	NA	NA
hsa-miR-2682-5p	No	0	0	0	0	0.0567868	0.0318471	0.05	0.12	0	0	0	0	NA	NA	NA	NA	0	0	0	0	-0.0254783	0.850778	0.931858
hsa-miR-26a-2-3p	No	0	0	0	0	0.0989417	0.0157399	0.07	0	0	0	0	0	NA	NA	NA	NA	0	0	0	0	NA	NA	NA
hsa-miR-26b-3p	No	0	0	0	0	0.335723	0.000911441	0.04	0	0	0	0	0	NA	NA	NA	NA	1	0	0	0	-0.0254783	0.850778	0.931858
hsa-miR-26b-5p	No	2.62994	1.9195	2.62	0	8.73984	2.94998	7.38	0.17	2.47715	1.91748	3.88	0	0.941905	0.998949	0.68	NA	7	8	5	0	0.238492	0.0740082	0.379664
hsa-miR-27a-3p	No	4.03263	4.74754	14.46	1.08	10.7414	6.52312	30.26	1.68	3.45156	3.58376	18.9	0.59	0.855906	0.754867	0.77	1.8	11	27	7	0	0.48196	0.000147026	0.00353835
hsa-miR-27a-5p	No	0	0	0	0	1.83982	0.13089	0	0	0	0	0	0	NA	NA	NA	NA	3	0	0	0	0.167279	0.213598	0.731265
hsa-miR-27b-3p	No	3.20418	2.72735	7.85	0.36	11.9924	3.89472	18.57	0.56	3.67206	2.27322	9.11	0.53	1.14602	0.833492	0.86	0.68	12	14	6	0	0.401367	0.00197239	0.0305443
hsa-miR-27b-5p	No	0	0	0	0.18	0.259904	1.14797	0.63	2.16	0	0	0	0.27	NA	NA	NA	0.67	0	4	0	1	0.0895193	0.507834	0.931858
hsa-miR-28-3p	No	2.31567	0.767066	1.7	0	5.81521	1.27723	2.51	0.08	3.21524	1.13725	2.52	0	1.38847	1.4826	0.67	NA	4	1	0	0	0.229561	0.0858385	0.419571
hsa-miR-28-5p	No	0	0	0	0	1.15761	0.348413	0.48	0.16	0	0	0	0	NA	NA	NA	NA	1	0	0	0	0.154909	0.249901	0.80405
hsa-miR-2861	No	0	0	0	0	0.478808	0.429548	0.41	0.04	0	0	0	0	NA	NA	NA	NA	0	0	0	0	0.0767731	0.570292	0.931858
hsa-miR-296-3p	No	0	0	0	0	0.312454	0.264132	0.07	0.33	0	0	0	0	NA	NA	NA	NA	0	0	0	0	-0.00445291	0.973775	0.983869
hsa-miR-296-5p	No	0	0	0	0	0.0325843	0.0121539	0.05	0.82	0	0	0	0	NA	NA	NA	NA	0	0	0	0	-0.0254783	0.850778	0.931858
hsa-miR-297	No	0	0	0	0	0	0.0323005	0	0	0	0	0	0	NA	NA	0	0	0	0	0	0	NA	NA	NA
hsa-miR-298	No	0	0	0	0	0	0.0723131	0.14	0.28	0	0	0	0	NA	NA	NA	NA	0	0	0	0	NA	NA	NA
hsa-miR-299-3p	No	0	0	0	0	0.036509	0.0660723	0	0	0	0	0	0	NA	NA	NA	NA	0	0	0	0	1	0	0
hsa-miR-29a-3p	No	0.786724	0	3.42	0	2.71425	0.647074	4.87	0.22	1.1664	0	5.08	0	1.4826	NA	0.67	NA	2	0	2	0	0.135406	0.315245	0.914816
hsa-miR-29a-5p	No	0	0	0	0	0.0241814	0.055684	0	0	0	0	0	0	NA	NA	NA	NA	0	0	0	0	-0.0314834	0.816161	0.931858
hsa-miR-29b-1-5p	No	0	0	0	0	0	0.0475057	0	0	0	0	0	0	NA	NA	NA	NA	0	0	0	0	NA	NA	NA
hsa-miR-29b-2-5p	No	0	0	0	0	0	0.0069643	0	0	0	0	0	0	NA	NA	NA	NA	0	0	0	0	NA	NA	NA
hsa-miR-29b-3p	No	0	0	0	0	0.0650768	0.0385269	0.28	0.09	0	0	0	0	NA	NA	NA	NA	0	0	0	0	-0.036352	0.788345	0.931858
hsa-miR-29c-3p	No	0	0	0	0	0.261055	0.0184171	0.07	0.02	0	0	0	0	NA	NA	NA	NA	1	0	0	0	-0.0314834	0.816161	0.931858
hsa-miR-29c-5p	No	0	0	0	0	0.0812553	0.0308421	0.08	0	0	0	0	0	NA	NA	NA	NA	0	0	0	0	0.236559	0.0764518	0.385047
hsa-miR-300	No	0	0	0	0	0	0.0111098	0	0	0	0	0	0	NA	NA	0	0	0	0	0	0	NA	NA	NA
hsa-miR-301a-3p	No	0	0	0	0	0	0.00188	0	0	0	0	0	0	NA	NA	NA	NA	0	0	0	0	NA	NA	NA
hsa-miR-301b-3p	No	0	0	0	0	0.0149904	0.0250062	0	0	0	0	0	0	NA	NA	NA	NA	0	0	0	0	NA	NA	NA
hsa-miR-301b-5p	No	0	0	0	0	0.0157345	0.0185384	2.09	0.27	0	0	0	0	NA	NA	NA	NA	0	0	1	0	-0.0254783	0.850778	0.931858
hsa-miR-302a-3p	No	0	0	0	0	0	0.0126722	0	0	0	0	0	0	NA	NA	0	0	0	0	0	0	NA	NA	NA
hsa-miR-302a-5p	No	0	0	0	0	0.0200131	0.0107976	0	0	0	0	0	0	NA	NA	0	0	0	0	0	0	NA	NA	NA
hsa-miR-302b-5p	No	0	0	0	0	0	0.0204294	0	0	0	0	0	0	NA	NA	0	0	0	0	0	0	NA	NA	NA
hsa-miR-302c-3p	No	0	0	0	0	0	0.0146874	0	0	0	0	0	0	NA	NA	0	0	0	0	0	0	NA	NA	NA
hsa-miR-302c-5p	No	0	0	0	0	0	0.076113	0	0	0	0	0	0	NA	NA	0	0	0	0	0	0	NA	NA	NA
hsa-miR-302d-3p	No	0	0	0	0	0	0.00290404	0	0	0	0	0	0	NA	NA	0	0	0	0	0	0	NA	NA	NA
hsa-miR-302d-5p	No	0	0	0	0	0.0353804	0.0175788	0	0	0	0	0	0	NA	NA	0	0	0	0	0	0	-0.0254783	0.850778	0.931858
hsa-miR-302f	No	0	0	0	0	0	0.00489334	0	0	0	0	0	0	NA	NA	0	0	0	0	0	0	NA	NA	NA
hsa-miR-3059-3p	No	0	0	0	0	0.0753998	0.0807338	0	0	0	0	0	0	NA	NA	0	0	0	0	0	0	0.247716	0.0631901	0.341062
hsa-miR-3059-5p	No	0	0	0	0	0	0.00292356	0	0	0	0	0	0	NA	NA	NA	NA	0	0	0	0	NA	NA	NA
hsa-miR-3064-5p	No	0	0	0	0	3.12904	0.161939	0	0	0	0	0	0	NA	NA	NA	NA	2	0	0	0	0.1879	0.161607	0.630077
hsa-miR-3065-3p	No	0	0	0	0	0.0241814	0.0496424	0.03	0	0	0	0	0	NA	NA	NA	NA	0	0	0	0	-0.0366808	0.786476	0.931858
hsa-miR-3065-5p	No	0	0	0	0	0.0888288	0.0826291	0	0	0	0	0	0	NA	NA	NA	NA	0	1	0	0	NA	NA	NA
hsa-miR-3074-3p	No	0	0	0	0	0.339967	0.0502835	0.27	0.04	0	0	0	0	NA	NA	NA	NA	1	0	0	0	-0.106003	0.432576	0.931858
hsa-miR-3074-5p	No	0	0	3.42	0	4.10026	0.131205	3.89	0.16	0	0	3.64	0	NA	NA	0.94	NA	1	0	1	0	-0.0769788	0.569257	0.931858
hsa-miR-3085-3p	No	0	0	0	0	0	0.0640893	0	0	0	0	0	0	NA	NA	0	0	0	0	0	0	NA	NA	NA
hsa-miR-3085-5p	No	0	0	0	0	0.0379836	0.0296375	0	0	0	0	0	0	NA	NA	0	0	0	0	0	0	-0.04492	0.740046	0.931858
hsa-miR-30a-3p	No	0	0	0	0	0.589247	0.473319	0	0	0	0	0	0	NA	NA	NA	NA	0	0	0	0	0.0193763	0.886243	0.931858
hsa-miR-30a-5p	No	0	0	0	0	2.02883	0.558832	0.34	0	0	0	0	0	NA	NA	NA	NA	4	2	0	0	0.171078	0.203232	0.708804
hsa-miR-30b-3p	No	0	0	0	0	0.18117	0.149752	0.34	0.21	0	0	0	0	NA	NA	NA	NA	0	0	0	0	-0.124657	0.355537	0.931858
hsa-miR-30b-5p	No	0	0	0.85	0	1.42513	0.352517	4.2	0	0	0	1.26	0	NA	NA	0.67	NA	2	1	1	0	0.233137	0.0809351	0.397951
hsa-miR-30c-1-3p	No	0	0	0	0	0.106022	0.0928863	0.07	0	0	0	0	0	NA	NA	NA	NA	0	0	0	0	0.117179	0.385352	0.931858
hsa-miR-30c-2-3p	No	0	0	0	0	7.78821	0.398615	0.13	0	0	0	0	0	NA	NA	NA	NA	2	1	0	0	0.317027	0.0162694	0.134792
hsa-miR-30c-5p	No	0	0	0.68	0	2.45073	0.349437	1.15	0.04	0	0	1.02	0	NA	NA	0.67	NA	3	0	0	0	0.250866	0.0598009	0.329203
hsa-miR-30d-3p	No	0	0	0	0	0.373859	0.258803	0.18	0.02	0	0	0	0	NA	NA	NA	NA	0	0	0	0	0.0161533	0.905069	0.938523
hsa-miR-30d-5p	No	7.54519	2.48162	5.22	0	23.5607	3.96022	9.54	0.14	7.00954	2.25702	7.74	0	0.929007	0.909493	0.67	NA	20	16	5	0	0.173791	0.196049	0.695619
hsa-miR-30e-3p	No	0	0	1.01	0	5.83754	0.909329	1.75	0.09	0	0	1.5	0	NA	NA	0.67	NA	8	1	0	0	0.0477319	0.724399	0.931858
hsa-miR-30e-5p	No	1.25304	0	0	0	3.66186	0.786161	1.64	0.27	1.85775	0	0	0	1.4826	NA	NA	NA	3	0	0	0	0.113834	0.399155	0.931858
hsa-miR-31-5p	No	0	0	0	0	2.6141	0.378769	0.13	0.11	0	0	0	0	NA	NA	NA	NA	2	0	0	0	0.174882	0.193212	0.691478
hsa-miR-3115	No	0	0	0	0	0.118599	0.0740854	0	0	0	0	0	0	NA	NA	NA	NA	0	0	0	0	-0.127723	0.343736	0.931858
hsa-miR-3116	No	0	0	0	0	0	0.095493	0	0	0	0	0	0	NA	NA	0	0	0	1	0	0	NA	NA	NA
hsa-miR-3117-3p	No	0	0	0	0	0.138593	0.0521859	0.08	0.02	0	0	0	0	NA	NA	NA	NA	0	0	0	0	NA	NA	NA
hsa-miR-3118	No	0	0	0	0	0.0153798	0.0257799	0	0	0	0	0	0	NA	NA	0	0	0	0	0	0	-0.0178571	0.895109	0.931858
hsa-miR-3119	No	0	0	0	0	0	0.0585357	0	0	0	0	0	0	NA	NA	0	0	0	0	0	0	NA	NA	NA
hsa-miR-3120-3p	No	0	0	0	0	0.0914803	0.245502	0.07	0.16	0	0	0	0	NA	NA	NA	NA	0	1	0	0	0.214011	0.109925	0.502276
hsa-miR-3120-5p	No	0	0	0	0	0.652541	0.120114	0	0	0	0	0	0	NA	NA	NA	NA	1	0	0	0	0.136451	0.311488	0.910293
hsa-miR-3121-3p	No	0	0	0	0	0.168103	0.307693	0	0	0	0	0	0	NA	NA	NA	NA	0	0	0	0	-0.0879071	0.515536	0.931858
hsa-miR-3122	No	0	0	0	0	0.515008	0.456741	1.07	0	0	0	0	0	NA	NA	NA	NA	0	2	1	0	-0.0901141	0.505007	0.931858
hsa-miR-3123	No	0	0	0	0	0	0.0211407	0.13	0	0	0	0	0	NA	NA	NA	NA	0	0	0	0	NA	NA	NA
hsa-miR-3124-3p	No	0	0	0	0.68	0	0.0163893	0.04	1.06	0	0	0	1.02	NA	NA	NA	0.67	0	0	0	0	NA	NA	NA
hsa-miR-3124-5p	No	0	0	0	0	0.921769	0.171095	0.14	0.04	0	0	0	0	NA	NA	NA	NA	1	0	0	0	0.155376	0.24846	0.800971
hsa-miR-3125	No	0	0.509759	0	0	0.691185	2.35262	0.18	0.04	0	0.755769	0	0	NA	1.4826	NA	NA	0	9	0	0	-0.182553	0.174095	0.660128
hsa-miR-3126-3p	No	0	0	0	0	0	0.00512745	0.07	0	0	0	0	0	NA	NA	NA	NA	0	0	0	0	NA	NA	NA
hsa-miR-3126-5p	No	0	0	0	0	0.173429	0.111966	0	0.76	0	0	0	0	NA	NA	NA	NA	0	0	0	0	-0.0850024	0.529562	0.931858
hsa-miR-3127-3p	No	0	0	0	0	0.0605059	0.0405108	0.07	0.02	0	0	0	0	NA	NA	NA	NA	0	0	0	0	-0.0646709	0.632694	0.931858
hsa-miR-3127-5p	No	0	0	0	0	2.80192	0.873921	0.05	1.55	0	0	0	0	NA	NA	NA	NA	3	2	0	0	0.07339	0.587447	0.931858
hsa-miR-3128	No	0	0	0	0	0.0353681	0.0625847	0	0	0	0	0	0	NA	NA	0	0	0	0	0	0	-0.0178571	0.895109	0.931858
hsa-miR-3129-3p	No	0	0	0	0	0.0145723	0	0.03	0.02	0	0	0	0	NA	NA	NA	NA	0	0	0	0	NA	NA	NA
hsa-miR-3129-5p	No	0	0	0	0	0.0830011	0.119815	0.13	0	0	0	0	0	NA	NA	NA	NA	0	0	0	0	-0.0939623	0.486915	0.931858
hsa-miR-3130-3p	No	0	0	0	0	0.281173	0.659593	0.25	0.18	0	0	0	0	NA	NA	NA	NA	0	1	0	0	0.25437	0.0562049	0.313491
hsa-miR-3130-5p	No	0	0	0	0	0	0.0169375	0.25	0.18	0	0	0	0	NA	NA	NA	NA	0	0	0	0	NA	NA	NA
hsa-miR-3131	No	0	0	0	0	0.969743	0.762212	1.15	1.13	0	0	0	0	NA	NA	NA	NA	1	1	0	0	0.0328583	0.808281	0.931858
hsa-miR-3132	No	0	0	0	0	0.245322	0.234092	0.13	0.76	0	0	0	0	NA	NA	NA	NA	0	1	0	0	-0.106003	0.432576	0.931858
hsa-miR-3133	No	0	0	0	0	0	0.0501445	0	1.53	0	0	0	0	NA	NA	NA	NA	0	0	0	1	NA	NA	NA
hsa-miR-3134	No	0	0	0	0	0.0173786	0.0532171	0.22	0	0	0	0	0	NA	NA	NA	NA	0	0	0	0	-0.0366808	0.786476	0.931858
hsa-miR-3135a	No	0	0	0	0	2.17298	0.640734	0	0	0	0	0	0	NA	NA	NA	NA	1	0	0	0	0.0920196	0.496006	0.931858
hsa-miR-3135b	No	1.05802	0	0	0	2.78105	0.280671	0.28	0.13	1.56862	0	0	0	1.4826	NA	NA	NA	1	0	0	0	-0.0589568	0.663104	0.931858
hsa-miR-3136-3p	No	0	0	0	0	0	0.0243028	0	0	0	0	0	0	NA	NA	0	0	0	0	0	0	NA	NA	NA
hsa-miR-3136-5p	No	0	0	0	0	0.355601	0.526884	1.46	0.37	0	0	0	0	NA	NA	NA	NA	0	0	0	0	0.299252	0.0237378	0.174043
hsa-miR-3137	No	0	0	0	0	0.0193486	0.0241489	0.27	2.4	0	0	0	0	NA	NA	NA	NA	0	0	0	1	-0.036352	0.788345	0.931858
hsa-miR-3138	No	1.43359	0	0.86	0.76	7.96254	1.45758	5.5	0.65	2.12543	0	1.27	1.13	1.4826	NA	0.68	0.67	6	5	2	0	0.103306	0.444442	0.931858
hsa-miR-3139	No	0	0	0	0	0	0.0578278	0.04	0	0	0	0	0	NA	NA	NA	NA	0	0	0	0	NA	NA	NA
hsa-miR-3140-3p	No	0	0	0	0	0.0832555	0.169848	0	0	0	0	0	0	NA	NA	NA	NA	0	1	0	0	-0.0652657	0.629562	0.931858
hsa-miR-3141	No	1.16052	1.99552	0	0	11.2518	3.49957	0.04	0	1.72058	2.44472	0	0	1.4826	1.2251	NA	NA	7	11	0	0	0.0833989	0.537384	0.931858
hsa-miR-3142	No	0	0	0	0	0	0.10841	0	0	0	0	0	0	NA	NA	NA	NA	0	0	0	0	NA	NA	NA
hsa-miR-3143	No	0	0	0	0	0	0.0198625	0.67	0	0	0	0	0	NA	NA	NA	NA	0	0	0	0	NA	NA	NA
hsa-miR-3144-3p	No	0	0	0	0	0.184059	0.042401	0	0	0	0	0	0	NA	NA	0	0	0	0	0	0	-0.0314834	0.816161	0.931858
hsa-miR-3144-5p	No	0	0	0	0	0.0157345	0.105093	0	0	0	0	0	0	NA	NA	0	0	0	0	0	0	-0.0366808	0.786476	0.931858
hsa-miR-3145-3p	No	0	0	0	0	29.1578	8.15763	2.01	0	0	0	0	0	NA	NA	NA	NA	5	6	1	0	0.506379	5.84726e-05	0.00206147
hsa-miR-3145-5p	No	0	0	0	0	0	0.0613033	0.07	0	0	0	0	0	NA	NA	NA	NA	0	0	0	0	NA	NA	NA
hsa-miR-3146	No	0	0	0	0	0.011702	0.47967	0	0	0	0	0	0	NA	NA	0	0	0	2	0	0	-0.0537931	0.691058	0.931858
hsa-miR-3147	No	0	0	0	0	0	0.345906	0.04	0.17	0	0	0	0	NA	NA	NA	NA	0	0	0	0	NA	NA	NA
hsa-miR-3148	No	0	0	0	0	2.21575	0.767735	0.16	0	0	0	0	0	NA	NA	NA	NA	4	3	0	0	0.161944	0.228772	0.762726
hsa-miR-3149	No	0	0	0	0	0.882249	0.177135	0	0	0	0	0	0	NA	NA	NA	NA	1	0	0	0	0.0535771	0.692237	0.931858
hsa-miR-3150a-3p	No	0	0	0	0	0.0393327	0.0863339	0.59	0.06	0	0	0	0	NA	NA	NA	NA	0	0	0	0	-0.036352	0.788345	0.931858
hsa-miR-3150a-5p	No	0	0	0	0	0.011962	0.0582402	0.16	1.53	0	0	0	0	NA	NA	NA	NA	0	0	0	1	-0.0254783	0.850778	0.931858
hsa-miR-3150b-3p	No	0	0	0	0	2.23973	0.601244	0.08	0.76	0	0	0	0	NA	NA	NA	NA	2	0	0	0	-0.0733891	0.587452	0.931858
hsa-miR-3150b-5p	No	0	0	0	0	0.210745	0.0334962	0.67	0.06	0	0	0	0	NA	NA	NA	NA	0	0	0	0	-0.0590422	0.662645	0.931858
hsa-miR-3151-3p	No	0	0	0	0	0	0.00499602	0	0	0	0	0	0	NA	NA	0	0	0	0	0	0	NA	NA	NA
hsa-miR-3151-5p	No	0	0	0	0	0.271568	0.2337	0.16	0.21	0	0	0	0	NA	NA	NA	NA	0	1	0	0	0.0227149	0.866807	0.931858
hsa-miR-3152-3p	No	0	0	0	0	0.023404	0.0385625	0.07	0	0	0	0	0	NA	NA	NA	NA	0	0	0	0	-0.0254783	0.850778	0.931858
hsa-miR-3152-5p	No	0	0	0	0	0.0700183	0.0159361	0	0	0	0	0	0	NA	NA	0	0	0	0	0	0	NA	NA	NA
hsa-miR-3153	No	0	0	0	0	0.889311	0.869278	0.4	0.83	0	0	0	0	NA	NA	NA	NA	1	4	0	0	0.337168	0.0103251	0.0971978
hsa-miR-3154	No	2.60663	2.49721	0	0	6.80734	5.2547	1.16	2.04	3.86458	2.74504	0	0	1.4826	1.09924	NA	NA	10	26	0	1	0.0785927	0.561162	0.931858
hsa-miR-3155a	No	0	0	0	0	1.31317	0.0891707	0.13	0	0	0	0	0	NA	NA	NA	NA	2	0	0	0	0.197613	0.140627	0.587443
hsa-miR-3155b	No	0	0	0	0	0	0.0224944	0.13	0	0	0	0	0	NA	NA	NA	NA	0	0	0	0	NA	NA	NA
hsa-miR-3156-3p	No	0	0	0	0	0	0.00199411	0.18	0.85	0	0	0	0	NA	NA	NA	NA	0	0	0	0	NA	NA	NA
hsa-miR-3156-5p	No	0	0.216732	0	0	1.65015	24.6518	0.18	1.53	0	0.321327	0	0	NA	1.4826	NA	NA	3	22	0	1	0.169148	0.208452	0.719593
hsa-miR-3157-3p	No	0	0	0	0	0.0393005	0.0355678	0.17	0	0	0	0	0	NA	NA	NA	NA	0	0	0	0	0.294732	0.0260428	0.18363
hsa-miR-3157-5p	No	0	0	0	0	0	0.00782375	0	0	0	0	0	0	NA	NA	NA	NA	0	0	0	0	NA	NA	NA
hsa-miR-3158-3p	No	0	0	0	0	0.114566	0.0279677	0.33	0.07	0	0	0	0	NA	NA	NA	NA	0	0	0	0	-0.095895	0.477959	0.931858
hsa-miR-3158-5p	No	0	0	0	0	0.0717723	0.0239442	0.2	0	0	0	0	0	NA	NA	NA	NA	0	0	0	0	-0.0254783	0.850778	0.931858
hsa-miR-3159	No	0	0	0	0	0.0119764	0.0069693	0	0	0	0	0	0	NA	NA	NA	NA	0	0	0	0	-0.0178571	0.895109	0.931858
hsa-miR-3160-3p	No	0	0	0	0	1.40957	0.312891	0.52	0.71	0	0	0	0	NA	NA	NA	NA	1	0	0	0	0.235905	0.0772937	0.388108
hsa-miR-3160-5p	No	0	0	0	0	0.0433986	0.0111315	0.45	0.38	0	0	0	0	NA	NA	NA	NA	0	0	0	0	-0.0254783	0.850778	0.931858
hsa-miR-3161	No	0	0	0	0	0	0.0565477	0.04	0	0	0	0	0	NA	NA	NA	NA	0	0	0	0	NA	NA	NA
hsa-miR-3162-3p	No	0	0	0	0	0.119269	0	0.07	0	0	0	0	0	NA	NA	NA	NA	0	0	0	0	NA	NA	NA
hsa-miR-3162-5p	No	0	0	0	0	0.252341	0.706887	0.44	1.37	0	0	0	0	NA	NA	NA	NA	0	2	0	0	0.0835471	0.536658	0.931858
hsa-miR-3163	No	0	0	0	0	0.320419	0.0927213	0	0	0	0	0	0	NA	NA	NA	NA	0	0	0	0	-0.0195501	0.885229	0.931858
hsa-miR-3164	No	0	0	0	0	0	0.0478407	0	0	0	0	0	0	NA	NA	NA	NA	0	0	0	0	NA	NA	NA
hsa-miR-3165	No	0	0	0	0	0.0244678	0.0804551	0.03	0.02	0	0	0	0	NA	NA	NA	NA	0	0	0	0	-0.0254783	0.850778	0.931858
hsa-miR-3166	No	0	0	0	0	0.0148259	0.0126222	0	0	0	0	0	0	NA	NA	0	0	0	0	0	0	NA	NA	NA
hsa-miR-3167	No	0	0	0	0	0.0480465	0.0306939	0	0	0	0	0	0	NA	NA	0	0	0	0	0	0	-0.0254783	0.850778	0.931858
hsa-miR-3168	No	0.896864	4.26127	1.74	0	3.78747	12.7413	4.1	2.8	1.32969	6.31776	1.65	0	1.4826	1.4826	1.1	NA	5	60	1	1	0.502858	6.7077e-05	0.00231555
hsa-miR-3169	No	0	0	0	0	0.114082	0.0344646	0	0	0	0	0	0	NA	NA	NA	NA	0	0	0	0	-0.0254783	0.850778	0.931858
hsa-miR-3170	No	0.529011	0	0	0	1.87506	0.355479	0	0.17	0.784312	0	0	0	1.4826	NA	NA	NA	1	0	0	0	0.00198548	0.988305	0.992498
hsa-miR-3171	No	0	0	0.53	0	0	0.0611087	1.68	2.39	0	0	0.78	0	NA	NA	0.68	NA	0	0	1	1	NA	NA	NA
hsa-miR-3173-3p	No	0	0	0	0	0.186259	0.760989	0	0.18	0	0	0	0	NA	NA	NA	NA	0	2	0	0	0.179184	0.182316	0.673312
hsa-miR-3173-5p	No	0	0	0	0	0.0274365	0.0238345	0.13	0.12	0	0	0	0	NA	NA	NA	NA	0	0	0	0	NA	NA	NA
hsa-miR-3174	No	0	0	0	0	0	0.032867	0	0	0	0	0	0	NA	NA	NA	NA	0	0	0	0	NA	NA	NA
hsa-miR-3175	No	0	0	0	0	0	0.306946	0.12	0	0	0	0	0	NA	NA	NA	NA	0	2	0	0	NA	NA	NA
hsa-miR-3176	No	0	0	0	0	0.779814	0.361193	0.26	0	0	0	0	0	NA	NA	NA	NA	1	2	0	0	-0.114342	0.39704	0.931858
hsa-miR-3177-3p	No	0	0	0	0	0.0709297	0.417368	0	0	0	0	0	0	NA	NA	NA	NA	0	1	0	0	-0.0821597	0.543467	0.931858
hsa-miR-3177-5p	No	0	0	0	0	0.0138022	0	1.01	0	0	0	0	0	NA	NA	NA	NA	0	0	1	0	NA	NA	NA
hsa-miR-3178	No	1.98116	0	0	0	3.54818	0.283677	0	0	2.93727	0	0	0	1.4826	NA	NA	NA	5	0	0	0	0.23474	0.0788091	0.392152
hsa-miR-3179	No	0	0	0	0	0.0393445	0.0565422	0	0	0	0	0	0	NA	NA	NA	NA	0	0	0	0	-0.0523356	0.699025	0.931858
hsa-miR-3180	No	0	0	0	0	0.114728	0.284888	2.36	0.25	0	0	0	0	NA	NA	NA	NA	0	0	1	0	0.0199444	0.882931	0.931858
hsa-miR-3180-3p	No	0	0	0	0	0.174752	0.182742	5.98	1.87	0	0	0	0	NA	NA	NA	NA	0	0	1	1	0.0746916	0.580819	0.931858
hsa-miR-3180-5p	No	0	0	0	0	0	0.0107806	0.61	0.34	0	0	0	0	NA	NA	NA	NA	0	0	0	0	NA	NA	NA
hsa-miR-3181	No	0	0	0	0	0	0.0431553	0	0	0	0	0	0	NA	NA	NA	NA	0	0	0	0	NA	NA	NA
hsa-miR-3182	No	0	0	0	0	0.0794005	0.118068	0.09	0	0	0	0	0	NA	NA	NA	NA	0	0	0	0	-0.0555075	0.681729	0.931858
hsa-miR-3183	No	0	0	0	0	0	0.0125562	0	0	0	0	0	0	NA	NA	0	0	0	0	0	0	NA	NA	NA
hsa-miR-3184-3p	No	0	0	5.14	0	0	0.0275813	13.82	0.59	0	0	7.62	0	NA	NA	0.67	NA	0	0	5	0	NA	NA	NA
hsa-miR-3184-5p	No	0	0	0.53	0	0.0153798	0.00129656	1.82	0.2	0	0	0.78	0	NA	NA	0.68	NA	0	0	1	0	-0.0178571	0.895109	0.931858
hsa-miR-3185	No	0	0	0	0	1.55243	0.732689	0.4	0.83	0	0	0	0	NA	NA	NA	NA	2	2	0	0	0.00330515	0.980533	0.988737
hsa-miR-3186-3p	No	0	0	0	0	0.0517737	0.169588	0.18	0	0	0	0	0	NA	NA	NA	NA	0	0	0	0	-0.0806485	0.550931	0.931858
hsa-miR-3186-5p	No	0	0	0	0	0	0.020241	0	0	0	0	0	0	NA	NA	0	0	0	0	0	0	NA	NA	NA
hsa-miR-3187-3p	No	0	0	0	0	0.07609	0.131481	0.13	0	0	0	0	0	NA	NA	NA	NA	0	0	0	0	-0.0590422	0.662645	0.931858
hsa-miR-3187-5p	No	0	0	0	0	3.3649	1.68329	0.67	0.28	0	0	0	0	NA	NA	NA	NA	4	3	0	0	0.332566	0.0114849	0.104563
hsa-miR-3188	No	0	0	0	0	0.0409317	0.19595	0	0	0	0	0	0	NA	NA	NA	NA	0	0	0	0	-0.0652657	0.629562	0.931858
hsa-miR-3189-3p	No	0	0	0	0	0.306029	0.138094	0	0	0	0	0	0	NA	NA	0	0	1	0	0	0	-0.0879071	0.515536	0.931858
hsa-miR-3189-5p	No	0	0	0	0	0.00470124	0	0.28	0.04	0	0	0	0	NA	NA	NA	NA	0	0	0	0	NA	NA	NA
hsa-miR-3190-3p	No	0	0	0	0	3.14182	0.502063	0.16	1.93	0	0	0	0	NA	NA	NA	NA	2	1	0	1	0.173005	0.198112	0.699939
hsa-miR-3190-5p	No	0	0	0	0	0	0.0572314	0.61	1.01	0	0	0	0	NA	NA	NA	NA	0	0	0	0	NA	NA	NA
hsa-miR-3191-3p	No	0	0	0	0	0.227268	0.430658	0.65	1.01	0	0	0	0	NA	NA	NA	NA	0	1	0	0	0.184478	0.169521	0.650071
hsa-miR-3191-5p	No	0	0	1.05	1.34	0	0.00513235	2.57	6.55	0	0	1.56	1.99	NA	NA	0.67	0.67	0	0	0	2	NA	NA	NA
hsa-miR-3192-3p	No	0	0	3.89	1.37	0	0.0281523	4.15	3.63	0	0	2.82	1.35	NA	NA	1.4	1	0	0	2	1	NA	NA	NA
hsa-miR-3192-5p	No	0	0	0	0	1.05393	0.432783	0.18	0.17	0	0	0	0	NA	NA	NA	NA	1	2	0	0	-0.184162	0.170266	0.650071
hsa-miR-3193	No	0	0	0	0	2.53825	0.607023	0	0	0	0	0	0	NA	NA	NA	NA	4	2	0	0	0.388412	0.00282967	0.0381201
hsa-miR-3194-3p	No	0	0	0	0	0	0.0354992	0	0	0	0	0	0	NA	NA	NA	NA	0	0	0	0	NA	NA	NA
hsa-miR-3194-5p	No	0	0	0	0	0	0.00185337	0	0	0	0	0	0	NA	NA	NA	NA	0	0	0	0	NA	NA	NA
hsa-miR-3195	No	1.40609	0	0	0	3.08152	0.915406	0.04	0	2.08467	0	0	0	1.4826	NA	NA	NA	5	1	0	0	0.0368475	0.785528	0.931858
hsa-miR-3196	No	5.25122	0	0	0	9.73748	0.61112	0.18	0.93	7.78546	0	0	0	1.4826	NA	NA	NA	18	3	0	0	0.164712	0.220809	0.746696
hsa-miR-3197	No	0	0	0	0	0	0.0242635	0.07	0	0	0	0	0	NA	NA	NA	NA	0	0	0	0	NA	NA	NA
hsa-miR-3198	No	0	0	0	0	0.574435	0.089657	0	0	0	0	0	0	NA	NA	NA	NA	1	0	0	0	-0.0555075	0.681729	0.931858
hsa-miR-3199	No	0	0	0	0	0.0138022	0.0395803	0	0	0	0	0	0	NA	NA	NA	NA	0	0	0	0	-0.0314834	0.816161	0.931858
hsa-miR-32-3p	No	0	0	0	0	0.0167503	0.102864	0.08	0	0	0	0	0	NA	NA	NA	NA	0	0	0	0	-0.0413813	0.759885	0.931858
hsa-miR-32-5p	No	0	0	0	0	0.0837515	0.0193174	0.04	0	0	0	0	0	NA	NA	NA	NA	0	0	0	0	-0.0314834	0.816161	0.931858
hsa-miR-3200-3p	No	0	0	0	0	0	0.00989294	0.17	0.44	0	0	0	0	NA	NA	NA	NA	0	0	0	0	NA	NA	NA
hsa-miR-3200-5p	No	0	0	0	0	0	0.0153994	0.34	0	0	0	0	0	NA	NA	NA	NA	0	0	0	0	NA	NA	NA
hsa-miR-3201	No	0	0	0	0	0.023404	0.066501	0	0	0	0	0	0	NA	NA	0	0	0	0	0	0	0.495191	8.99881e-05	0.00257087
hsa-miR-3202	No	4.38323	2.78618	0	0	12.6928	5.48766	0	0	6.49858	3.24563	0	0	1.4826	1.1649	NA	NA	18	29	0	0	0.357825	0.00628003	0.0680132
hsa-miR-320a-3p	No	23.6198	9.47625	8.56	0.98	42.1837	11.55	29.31	1.38	16.7432	6.20977	8.81	1.46	0.708863	0.655298	1.03	1.49	48	85	6	0	0.344365	0.0087144	0.0869865
hsa-miR-320a-5p	No	0	0	0	0	0.0286526	0.0107514	0	0.83	0	0	0	0	NA	NA	NA	NA	0	0	0	0	NA	NA	NA
hsa-miR-320b	No	1.43359	0	2.85	0	4.74235	1.51431	9.2	0.86	2.12543	0	3.51	0	1.4826	NA	0.81	NA	6	7	3	0	0.299519	0.0236075	0.173856
hsa-miR-320c	No	0	0.567848	0.86	0	2.87007	1.56768	3.67	0.32	0	0.841891	1.27	0	NA	1.4826	0.68	NA	5	6	2	0	-0.0859437	0.524996	0.931858
hsa-miR-320d	No	10.1194	6.4595	0.57	0	240.457	14.8872	2.5	0.21	11.5012	5.92829	0.85	0	1.13655	0.917763	1.49	NA	30	63	1	0	0.0764544	0.571898	0.931858
hsa-miR-323a-3p	No	0	0	0	0	0.0246039	0.0373606	0	0.04	0	0	0	0	NA	NA	NA	NA	0	0	0	0	0.566701	4.31851e-06	0.000238526
hsa-miR-323a-5p	No	0	0	0	0	0	0.0192839	0	0.11	0	0	0	0	NA	NA	NA	NA	0	0	0	0	NA	NA	NA
hsa-miR-323b-3p	No	0	0	0	0	0.0092809	0.0324916	0	0	0	0	0	0	NA	NA	NA	NA	0	0	0	0	-0.0178571	0.895109	0.931858
hsa-miR-323b-5p	No	0	0	0	0	0.0537625	0.065474	0	0	0	0	0	0	NA	NA	NA	NA	0	0	0	0	-0.0646709	0.632694	0.931858
hsa-miR-324-3p	No	0	0	0	0	0.0973904	0.0264565	0.12	0	0	0	0	0	NA	NA	NA	NA	0	0	0	0	-0.04492	0.740046	0.931858
hsa-miR-324-5p	No	0	0	0	0	0.0853013	0.0463497	0	0	0	0	0	0	NA	NA	NA	NA	0	0	0	0	-0.0314834	0.816161	0.931858
hsa-miR-325	No	0	0	1.05	0	0.0127615	0.0267309	12.45	1.22	0	0	1.56	0	NA	NA	0.67	NA	0	0	5	0	NA	NA	NA
hsa-miR-326	No	0	0	0	0	0	0.0266785	1.73	0.58	0	0	0	0	NA	NA	NA	NA	0	0	1	0	NA	NA	NA
hsa-miR-328-3p	No	0	0	0	0	0.101897	0.0277058	0	0.32	0	0	0	0	NA	NA	NA	NA	0	0	0	0	0.270029	0.0422127	0.262957
hsa-miR-328-5p	No	0	0	0.53	0	0.219834	0.516664	0.82	0.13	0	0	0.78	0	NA	NA	0.68	NA	0	1	0	0	-0.0394093	0.771009	0.931858
hsa-miR-329-3p	No	0	0	0	0	0.0403383	0	0	0	0	0	0	0	NA	NA	NA	NA	0	0	0	0	NA	NA	NA
hsa-miR-329-5p	No	0	0	0	0	0.338125	0.339818	0.57	1.48	0	0	0	0	NA	NA	NA	NA	0	0	0	1	0.358989	0.00610053	0.0665038
hsa-miR-330-3p	No	0	0	0	0	0.184343	0.249716	0.21	0.11	0	0	0	0	NA	NA	NA	NA	0	0	0	0	-0.0320995	0.812627	0.931858
hsa-miR-330-5p	No	0	0	0	0	0.108663	0.0453689	0.13	0	0	0	0	0	NA	NA	NA	NA	0	0	0	0	-0.0523356	0.699025	0.931858
hsa-miR-331-3p	No	0	0	0	0	0.0241096	0.0150599	0.1	0.16	0	0	0	0	NA	NA	NA	NA	0	0	0	0	-0.0590422	0.662645	0.931858
hsa-miR-331-5p	No	0	0	0	0	0.0654584	0.0223458	0.04	0	0	0	0	0	NA	NA	NA	NA	0	0	0	0	-0.04492	0.740046	0.931858
hsa-miR-335-3p	No	0	0	0	0	0.151761	0.0431769	0.6	0	0	0	0	0	NA	NA	NA	NA	0	0	0	0	-0.0850024	0.529562	0.931858
hsa-miR-335-5p	No	0	0	0	0	0.0832924	0.0646526	0.23	0.18	0	0	0	0	NA	NA	NA	NA	0	0	0	0	-0.04492	0.740046	0.931858
hsa-miR-337-5p	No	0	0	0	0	0	0.0281713	6.74	0	0	0	0	0	NA	NA	NA	NA	0	0	1	0	NA	NA	NA
hsa-miR-338-3p	No	0	0	0	0	0.690832	0.0663168	0	0	0	0	0	0	NA	NA	NA	NA	2	0	0	0	0.270029	0.0422127	0.262957
hsa-miR-338-5p	No	0	0	0	0	0.745706	0.246634	0.53	0	0	0	0	0	NA	NA	NA	NA	2	1	0	0	0.0688897	0.61062	0.931858
hsa-miR-339-3p	No	0	0	0	0	0.109964	0.0141311	0.69	0.04	0	0	0	0	NA	NA	NA	NA	0	0	0	0	-0.0523356	0.699025	0.931858
hsa-miR-339-5p	No	0	0	0	0	0.250283	0.0669787	0.4	0.21	0	0	0	0	NA	NA	NA	NA	0	0	0	0	0.265085	0.0462819	0.279816
hsa-miR-33a-5p	No	0	0	0	0	2.18517	0.160395	0	0	0	0	0	0	NA	NA	NA	NA	2	0	0	0	-0.00789252	0.953535	0.974111
hsa-miR-33b-3p	No	0	0	0	0	0.0119764	0.00810896	0.12	0	0	0	0	0	NA	NA	NA	NA	0	0	0	0	NA	NA	NA
hsa-miR-33b-5p	No	0	0	0	0	1.08496	0.104822	0	0	0	0	0	0	NA	NA	NA	NA	1	0	0	0	0.307127	0.0201328	0.153733
hsa-miR-340-3p	No	0	0	0	0	0.00837515	0.0379985	0.21	0.28	0	0	0	0	NA	NA	NA	NA	0	0	0	0	-0.0366808	0.786476	0.931858
hsa-miR-340-5p	No	0	0	0.57	0	0.954352	0.294077	2.28	0.06	0	0	0.85	0	NA	NA	0.67	NA	2	0	1	0	-0.015047	0.911543	0.94186
hsa-miR-342-3p	No	0	0	0	0	0.225447	0.0697361	0	0.02	0	0	0	0	NA	NA	NA	NA	0	0	0	0	0.561027	5.64096e-06	0.000301518
hsa-miR-342-5p	No	0	0	0	0	0.330751	0.157023	0.05	0.76	0	0	0	0	NA	NA	NA	NA	0	0	0	0	0.113442	0.40079	0.931858
hsa-miR-345-3p	No	0	0	0	0	0	0.0261777	0	0	0	0	0	0	NA	NA	NA	NA	0	0	0	0	NA	NA	NA
hsa-miR-345-5p	No	0	0	0	0	0.0369148	0.0272615	0	0	0	0	0	0	NA	NA	NA	NA	0	0	0	0	-0.04492	0.740046	0.931858
hsa-miR-346	No	0	0	0	0	0.137477	0.0239091	0	0	0	0	0	0	NA	NA	NA	NA	0	0	0	0	-0.0366808	0.786476	0.931858
hsa-miR-34a-3p	No	0	0	0	0	0.00837515	0.00704042	0	0	0	0	0	0	NA	NA	0	0	0	0	0	0	NA	NA	NA
hsa-miR-34a-5p	No	0	0	0	0	0.218166	0.346386	0	0	0	0	0	0	NA	NA	NA	NA	0	0	0	0	0.0257867	0.848993	0.931858
hsa-miR-34b-3p	No	0	0	0	0	0	0.00671249	0.13	0.02	0	0	0	0	NA	NA	NA	NA	0	0	0	0	NA	NA	NA
hsa-miR-34c-3p	No	0	0	0	0	0.0483582	0.00275762	0	0	0	0	0	0	NA	NA	NA	NA	0	0	0	0	NA	NA	NA
hsa-miR-34c-5p	No	0	0	0	0	0.134091	0.0638695	0.08	0.02	0	0	0	0	NA	NA	NA	NA	0	0	0	0	0.372926	0.00427667	0.0499046
hsa-miR-3529-5p	No	0	0	0	0	0.45848	3.33064	0.25	0	0	0	0	0	NA	NA	NA	NA	1	12	0	0	0.540388	1.43152e-05	0.000593005
hsa-miR-3605-3p	No	0	0	0.39	0	0.0314987	0.00645647	1.69	0.21	0	0	0.58	0	NA	NA	0.67	NA	0	0	1	0	-0.0254783	0.850778	0.931858
hsa-miR-3605-5p	No	0	0	0	0	0.0842727	0.161228	0.1	0	0	0	0	0	NA	NA	NA	NA	0	0	0	0	0.0808573	0.549897	0.931858
hsa-miR-3606-5p	No	0	0	0	0	4.18866	0.570835	0.05	0.34	0	0	0	0	NA	NA	NA	NA	4	3	0	0	0.192616	0.151149	0.612358
hsa-miR-3609	No	0	0	0	0	0.176072	0.104499	0	0	0	0	0	0	NA	NA	0	0	0	0	0	0	-0.0413813	0.759885	0.931858
hsa-miR-361-3p	No	0	0	0	0	1.27143	0.259139	1.21	0.09	0	0	0	0	NA	NA	NA	NA	2	0	1	0	0.167113	0.214059	0.731331
hsa-miR-361-5p	No	0	0	0	0	0.148578	0.0533334	0.53	0.04	0	0	0	0	NA	NA	NA	NA	0	0	0	0	-0.0229211	0.865609	0.931858
hsa-miR-3610	No	0	0	0	0	2.28203	0.802048	0.05	0.09	0	0	0	0	NA	NA	NA	NA	2	2	0	0	0.0632503	0.6402	0.931858
hsa-miR-3611	No	0	0	0	0	0.00837515	0.063743	0	0.07	0	0	0	0	NA	NA	NA	NA	0	0	0	0	-0.0314834	0.816161	0.931858
hsa-miR-3612	No	0	0	0	0	0.0896141	0.101852	0	0	0	0	0	0	NA	NA	NA	NA	0	0	0	0	0.58769	1.53784e-06	9.43776e-05
hsa-miR-3613-3p	No	0	0	0	0	0	0.0754148	0.69	0.18	0	0	0	0	NA	NA	NA	NA	0	0	0	0	NA	NA	NA
hsa-miR-3613-5p	No	0	0	0	0	0.0824904	0.119378	1.01	0	0	0	0	0	NA	NA	NA	NA	0	0	0	0	-0.094841	0.482832	0.931858
hsa-miR-3614-3p	No	0	0	0	0	0.0863117	0.13134	0.34	0	0	0	0	0	NA	NA	NA	NA	0	0	0	0	-0.075347	0.577495	0.931858
hsa-miR-3614-5p	No	0	0	0	0	0.0814221	0.225419	0.05	0.09	0	0	0	0	NA	NA	NA	NA	0	0	0	0	0.05282	0.696374	0.931858
hsa-miR-3615	No	0	0	0	0	0.979221	0.136723	0.13	0.09	0	0	0	0	NA	NA	NA	NA	2	0	0	0	0.0625021	0.644169	0.931858
hsa-miR-3616-3p	No	0	0	0	0	0	0.00389809	0	0	0	0	0	0	NA	NA	0	0	0	0	0	0	NA	NA	NA
hsa-miR-3616-5p	No	0	0	0	0	0.0159405	0.0160502	0	0	0	0	0	0	NA	NA	0	0	0	0	0	0	-0.0178571	0.895109	0.931858
hsa-miR-3617-3p	No	0	0	0	0	0	0.00482583	0	0.76	0	0	0	0	NA	NA	NA	NA	0	0	0	0	NA	NA	NA
hsa-miR-3617-5p	No	0	0	0	0	0.0211367	0.0442526	0	0	0	0	0	0	NA	NA	NA	NA	0	0	0	0	-0.0254783	0.850778	0.931858
hsa-miR-3618	No	0	0	0	0	0.00837515	0.0077552	0	0	0	0	0	0	NA	NA	0	0	0	0	0	0	-0.0178571	0.895109	0.931858
hsa-miR-3619-3p	No	0	0	0	0	0.441225	0.24861	0.37	0	0	0	0	0	NA	NA	NA	NA	0	0	0	0	0.200558	0.134685	0.574263
hsa-miR-3619-5p	No	0	0	0	0	0.156476	0.326132	0	0	0	0	0	0	NA	NA	NA	NA	0	1	0	0	-0.133451	0.322347	0.925794
hsa-miR-362-5p	No	0	0	0	0	0.0167503	0.0404308	0	0	0	0	0	0	NA	NA	NA	NA	0	0	0	0	-0.0366808	0.786476	0.931858
hsa-miR-3620-3p	No	0	0	0	0	0	0.00405132	0.14	0.02	0	0	0	0	NA	NA	NA	NA	0	0	0	0	NA	NA	NA
hsa-miR-3620-5p	No	0	0	0	0.49	0.693417	0.307624	2.28	2.78	0	0	0	0.73	NA	NA	NA	0.67	1	0	1	2	0.394336	0.00240341	0.03463
hsa-miR-3621	No	0	0	0	0	2.71159	0.382599	0.2	0.16	0	0	0	0	NA	NA	NA	NA	4	0	0	0	0.18078	0.178387	0.671109
hsa-miR-3622b-5p	No	2.32103	0.689961	0	0	9.33797	1.96769	0.12	0	3.44116	1.02294	0	0	1.4826	1.4826	NA	NA	10	3	0	0	0.153096	0.255554	0.817478
hsa-miR-363-3p	No	0	0	0	0	0.255252	0.062467	0.04	0	0	0	0	0	NA	NA	NA	NA	0	0	0	0	-0.0767511	0.570403	0.931858
hsa-miR-363-5p	No	0	0	0	0	0.00791606	0.0240784	0	0	0	0	0	0	NA	NA	NA	NA	0	0	0	0	NA	NA	NA
hsa-miR-3646	No	0	0	0	0	0.735325	0.0898589	0	0	0	0	0	0	NA	NA	0	0	1	0	0	0	0.321143	0.0148606	0.128148
hsa-miR-3648	No	0	0	0	0	1.57771	0.141283	0.04	0.09	0	0	0	0	NA	NA	NA	NA	1	1	0	0	-0.160013	0.234446	0.773859
hsa-miR-3649	No	0	0	0	0	0.0543091	0.0497429	0	0	0	0	0	0	NA	NA	NA	NA	0	0	0	0	0.188337	0.160616	0.630077
hsa-miR-3650	No	0	0	0	0	0.77967	0.246099	0.1	0	0	0	0	0	NA	NA	NA	NA	1	0	0	0	-0.0652657	0.629562	0.931858
hsa-miR-3651	No	0	0	1.7	0	0.0148259	0.00783644	54.73	0.09	0	0	2.52	0	NA	NA	0.67	NA	0	0	2	0	-0.0254783	0.850778	0.931858
hsa-miR-3652	No	0	0	0	0	0.634339	0.0453795	0	0.02	0	0	0	0	NA	NA	NA	NA	1	0	0	0	0.152557	0.257253	0.821325
hsa-miR-3654	No	0	0	0	0	2.43625	0.522405	0.12	0	0	0	0	0	NA	NA	NA	NA	2	1	0	0	0.0182958	0.892548	0.931858
hsa-miR-3655	No	0	0	0	0	0.0127615	0.134419	0	0	0	0	0	0	NA	NA	NA	NA	0	1	0	0	-0.0254783	0.850778	0.931858
hsa-miR-3658	No	0	0	0	0	0	0.103799	0	0	0	0	0	0	NA	NA	NA	NA	0	0	0	0	NA	NA	NA
hsa-miR-3659	No	0	0	0	0	0	0.0412732	0	0	0	0	0	0	NA	NA	NA	NA	0	0	0	0	NA	NA	NA
hsa-miR-365a-3p	No	0	0	0	0	0	0.00693156	0.11	0	0	0	0	0	NA	NA	NA	NA	0	0	0	0	NA	NA	NA
hsa-miR-365a-5p	No	0	0	0	0	0.369897	0.279825	0.07	0	0	0	0	0	NA	NA	NA	NA	0	1	0	0	0.192017	0.152448	0.616114
hsa-miR-365b-3p	No	0	0	0	0	0.0355443	0.0183601	0.11	0	0	0	0	0	NA	NA	NA	NA	0	0	0	0	-0.04492	0.740046	0.931858
hsa-miR-365b-5p	No	0	0	0	0	0.116825	0.442709	0.07	0	0	0	0	0	NA	NA	NA	NA	0	2	0	0	0.277871	0.0363661	0.234469
hsa-miR-3660	No	0	0	0	0	0.983253	0.547666	0	0	0	0	0	0	NA	NA	0	0	2	0	0	0	-0.0118398	0.930345	0.95691
hsa-miR-3661	No	0	0	0	0.76	0.326817	0.376424	0.21	1.48	0	0	0	1.13	NA	NA	NA	0.67	0	0	0	0	0.240048	0.0720865	0.374443
hsa-miR-3662	No	0	0	0	0	0.0246683	0.0748004	0	0	0	0	0	0	NA	NA	NA	NA	0	0	0	0	-0.0366808	0.786476	0.931858
hsa-miR-3663-3p	No	0	0	0	0	0	0.00896696	0.34	0.02	0	0	0	0	NA	NA	NA	NA	0	0	0	0	NA	NA	NA
hsa-miR-3663-5p	No	0	0	0	0	0.431293	0.562913	0	0.12	0	0	0	0	NA	NA	NA	NA	1	2	0	0	0.0226802	0.867009	0.931858
hsa-miR-3664-3p	No	0	0	0	0	0.465133	0.550678	0.08	0.21	0	0	0	0	NA	NA	NA	NA	1	2	0	0	0.1468	0.275856	0.848041
hsa-miR-3665	No	0	0	0	0	0.290698	0.176301	0	0	0	0	0	0	NA	NA	0	0	0	0	0	0	-0.0929483	0.491649	0.931858
hsa-miR-3666	No	0	0	0.85	0	0.60877	0.308482	0.96	0.15	0	0	1.26	0	NA	NA	0.67	NA	0	0	0	0	0.0238624	0.860144	0.931858
hsa-miR-3667-5p	No	0	0	0	0	0.480578	0.0286814	0.13	0.07	0	0	0	0	NA	NA	NA	NA	1	0	0	0	-0.04492	0.740046	0.931858
hsa-miR-3668	No	0	1.51512	0	0	24.593	4.37726	0.04	0	0	2.24631	0	0	NA	1.4826	NA	NA	3	18	0	0	-0.0752951	0.577758	0.931858
hsa-miR-367-5p	No	0	0	0	0	0	0.00455751	0	0	0	0	0	0	NA	NA	0	0	0	0	0	0	NA	NA	NA
hsa-miR-3671	No	0	0	0	0	0	0.0145022	0.13	0	0	0	0	0	NA	NA	NA	NA	0	0	0	0	NA	NA	NA
hsa-miR-3672	No	0	0	0	0	0.0796197	0.1452	0	0.04	0	0	0	0	NA	NA	NA	NA	0	1	0	0	-0.0555075	0.681729	0.931858
hsa-miR-3674	No	0	0	0	0	0.113178	0.0654146	0	0	0	0	0	0	NA	NA	0	0	0	0	0	0	-0.0366808	0.786476	0.931858
hsa-miR-3675-3p	No	0	0	0	0	0.546208	0.163282	0	0	0	0	0	0	NA	NA	NA	NA	1	1	0	0	-0.04492	0.740046	0.931858
hsa-miR-3675-5p	No	0	0	0	0	0.549994	0.0948265	0.07	0.16	0	0	0	0	NA	NA	NA	NA	1	0	0	0	-0.036352	0.788345	0.931858
hsa-miR-3677-3p	No	0	0	0	0	0.834658	0.0441832	0.12	0	0	0	0	0	NA	NA	NA	NA	1	0	0	0	-0.0806485	0.550931	0.931858
hsa-miR-3677-5p	No	0	0	0	0	0	0.0261112	0	0	0	0	0	0	NA	NA	0	0	0	0	0	0	NA	NA	NA
hsa-miR-3678-3p	No	0	0	0	0	0.104186	0.0817297	0.17	0	0	0	0	0	NA	NA	NA	NA	0	0	0	0	-0.036352	0.788345	0.931858
hsa-miR-3678-5p	No	0	0	0	0	0	0.0936482	0.34	0	0	0	0	0	NA	NA	NA	NA	0	0	0	0	NA	NA	NA
hsa-miR-3679-5p	No	0	0	0	0	0.240327	0.448567	0.05	0.76	0	0	0	0	NA	NA	NA	NA	0	1	0	0	0.00139282	0.991796	0.994798
hsa-miR-3680-5p	No	0	0	0	0	0	0.00621587	0	0	0	0	0	0	NA	NA	NA	NA	0	0	0	0	NA	NA	NA
hsa-miR-3681-5p	No	0	0	0	0	0.36169	0.143356	0.13	0	0	0	0	0	NA	NA	NA	NA	0	0	0	0	0.0169599	0.900352	0.93535
hsa-miR-3682-3p	No	0	0	0	0	0.247254	0.263828	0.1	0	0	0	0	0	NA	NA	NA	NA	0	0	0	0	0.127814	0.343389	0.931858
hsa-miR-3682-5p	No	0	0	0	0	0	0.00334854	0.27	0	0	0	0	0	NA	NA	NA	NA	0	0	0	0	NA	NA	NA
hsa-miR-3683	No	0	0	0	0	3.49434	0.715861	0	0	0	0	0	0	NA	NA	NA	NA	3	0	0	0	0.163579	0.224045	0.754558
hsa-miR-3686	No	0	0	0	0	0.541731	0.457259	0	0	0	0	0	0	NA	NA	0	0	1	0	0	0	0.458998	0.000329182	0.00657174
hsa-miR-3688-3p	No	0	0	0	0	0.0801676	0.0512222	0.04	0	0	0	0	0	NA	NA	NA	NA	0	0	0	0	-0.036352	0.788345	0.931858
hsa-miR-3688-5p	No	0	0	0	0	0	0.00527466	0	0	0	0	0	0	NA	NA	NA	NA	0	0	0	0	NA	NA	NA
hsa-miR-3689a-3p	No	0	0	0	0	0.106652	0.0453465	0.04	0	0	0	0	0	NA	NA	NA	NA	0	0	0	0	-0.0523356	0.699025	0.931858
hsa-miR-3689b-3p	No	0	0	0	0	0.577255	0.086332	0	0	0	0	0	0	NA	NA	0	0	1	0	0	0	-0.0652657	0.629562	0.931858
hsa-miR-3689b-5p	No	0	0	0	0	0	0.016846	0	0	0	0	0	0	NA	NA	0	0	0	0	0	0	NA	NA	NA
hsa-miR-3689c	No	0	0	0	0	0	0.0613678	0	0	0	0	0	0	NA	NA	0	0	0	0	0	0	NA	NA	NA
hsa-miR-3689d	No	0	0	0	0	0	0.0137259	0	0	0	0	0	0	NA	NA	0	0	0	0	0	0	NA	NA	NA
hsa-miR-3689f	No	0	0	0	0	1.12877	0.146269	0.34	0	0	0	0	0	NA	NA	NA	NA	1	1	0	0	-0.0850024	0.529562	0.931858
hsa-miR-369-3p	No	0	0	0	0	0.106935	0.342308	0	0	0	0	0	0	NA	NA	NA	NA	0	1	0	0	-0.0366808	0.786476	0.931858
hsa-miR-369-5p	No	0	0	0	0	0	0.0267484	0.07	0	0	0	0	0	NA	NA	NA	NA	0	0	0	0	NA	NA	NA
hsa-miR-3690	No	0	0	0	0	0.0478216	0.00945217	0.4	0	0	0	0	0	NA	NA	NA	NA	0	0	0	0	0.687914	3.37918e-09	3.49956e-07
hsa-miR-3691-3p	No	0	0	0	0	0.00470124	0.00864227	0.13	0	0	0	0	0	NA	NA	NA	NA	0	0	0	0	NA	NA	NA
hsa-miR-3691-5p	No	0	0	0	0	0.0851861	0.256707	0.34	0.27	0	0	0	0	NA	NA	NA	NA	0	0	0	0	0.204283	0.127445	0.554267
hsa-miR-3692-3p	No	0	0	0	0	0.0492078	0.336203	0	0	0	0	0	0	NA	NA	NA	NA	0	1	0	0	0.58769	1.53784e-06	9.43776e-05
hsa-miR-3692-5p	No	0	0	0	0	0.0785324	0.107411	0	0.02	0	0	0	0	NA	NA	NA	NA	0	1	0	0	-0.0850024	0.529562	0.931858
hsa-miR-370-3p	No	0	0	0	0	1.75743	0.534947	1.22	0.17	0	0	0	0	NA	NA	NA	NA	3	1	1	0	0.296929	0.0248999	0.180171
hsa-miR-370-5p	No	0	0	0	0	0.0295227	0.00621587	0	0	0	0	0	0	NA	NA	NA	NA	0	0	0	0	NA	NA	NA
hsa-miR-3714	No	0	0	0	0	0	0.00517709	0.15	0.18	0	0	0	0	NA	NA	NA	NA	0	0	0	0	NA	NA	NA
hsa-miR-371a-3p	No	0	0	0	0	0.0483628	0.518652	0	0.34	0	0	0	0	NA	NA	NA	NA	0	3	0	0	0.294317	0.0262635	0.184401
hsa-miR-371a-5p	No	0.896864	0	0	0	4.892	0.856994	0.13	0.25	1.32969	0	0	0	1.4826	NA	NA	NA	8	1	0	0	0.1653	0.219142	0.742575
hsa-miR-371b-5p	No	0	0	0	0	0.171334	0.052877	0	0.34	0	0	0	0	NA	NA	NA	NA	0	0	0	0	-0.0314834	0.816161	0.931858
hsa-miR-372-3p	No	0	0	0	0	0.0392937	0.010458	0.05	0	0	0	0	0	NA	NA	NA	NA	0	0	0	0	-0.0254783	0.850778	0.931858
hsa-miR-372-5p	No	0	0	0	0	1.5472	0.321979	0	0.17	0	0	0	0	NA	NA	NA	NA	3	0	0	0	0.351515	0.00733498	0.0759629
hsa-miR-373-3p	No	0	0	0	0	0.8686	0.0774897	0	3.82	0	0	0	0	NA	NA	NA	NA	1	0	0	1	-0.106003	0.432576	0.931858
hsa-miR-373-5p	No	0	0	0	0	0.0337487	0.0323331	0	0	0	0	0	0	NA	NA	0	0	0	0	0	0	0.463648	0.000280881	0.00585334
hsa-miR-374a-3p	No	0	0	0	0	0.683139	0.0207144	0.51	0	0	0	0	0	NA	NA	NA	NA	2	0	0	0	-0.0646709	0.632694	0.931858
hsa-miR-374a-5p	No	0	0	0	0	0.114937	0.0993539	0.32	0	0	0	0	0	NA	NA	NA	NA	0	1	0	0	-0.0729581	0.589653	0.931858
hsa-miR-374b-3p	No	0	0	0	0	0	0.0767974	0	0	0	0	0	0	NA	NA	NA	NA	0	0	0	0	NA	NA	NA
hsa-miR-374b-5p	No	0	0	0	0	0.187395	0.0647077	0.19	0	0	0	0	0	NA	NA	NA	NA	0	0	0	0	-0.124657	0.355537	0.931858
hsa-miR-374c-3p	No	0	0	0	0	0	0.00906466	0.19	0	0	0	0	0	NA	NA	NA	NA	0	0	0	0	NA	NA	NA
hsa-miR-375-3p	No	19.5619	8.2006	22.62	2.05	97.9109	10.3988	66.89	4.73	16.4877	6.94431	31.51	3.05	0.842848	0.846805	1.39	1.49	45	80	8	1	0.300113	0.0233188	0.173204
hsa-miR-376a-2-5p	No	0	0	0	0	0	0.0399018	0	0	0	0	0	0	NA	NA	NA	NA	0	0	0	0	NA	NA	NA
hsa-miR-376a-3p	No	0	0	0	0	0	0.0530306	0	0	0	0	0	0	NA	NA	NA	NA	0	0	0	0	NA	NA	NA
hsa-miR-376a-5p	No	0	0	0	0	0.00837515	0.00489334	0	0	0	0	0	0	NA	NA	NA	NA	0	0	0	0	-0.0178571	0.895109	0.931858
hsa-miR-376b-3p	No	0	0	0	0	0.0127615	0.0162524	0.12	0	0	0	0	0	NA	NA	NA	NA	0	0	0	0	-0.0178571	0.895109	0.931858
hsa-miR-376b-5p	No	0	0	0	0	0	0.00579799	0	0.04	0	0	0	0	NA	NA	NA	NA	0	0	0	0	NA	NA	NA
hsa-miR-376c-5p	No	0	0	0	0	0.011962	0	0	0.04	0	0	0	0	NA	NA	NA	NA	0	0	0	0	NA	NA	NA
hsa-miR-377-3p	No	0	0	0	0	0.0246683	0.00633608	0	0	0	0	0	0	NA	NA	NA	NA	0	0	0	0	NA	NA	NA
hsa-miR-377-5p	No	0	0	0	0	0	0.036391	0	0	0	0	0	0	NA	NA	NA	NA	0	0	0	0	NA	NA	NA
hsa-miR-378a-5p	No	0	0	1.7	0	0.317105	0.0282307	3.94	1.81	0	0	2.52	0	NA	NA	0.67	NA	0	0	1	0	-0.0457432	0.735454	0.931858
hsa-miR-378b	No	0	0	0	0	31.2898	15.8687	0.07	7.95	0	0	0	0	NA	NA	NA	NA	13	35	0	1	0.613863	3.81614e-07	3.32807e-05
hsa-miR-378c	No	0	0	1.74	0.18	1.19192	0.217281	6.81	0.74	0	0	2.58	0.27	NA	NA	0.67	0.67	2	0	3	0	-0.0350984	0.795484	0.931858
hsa-miR-378d	No	0	0	0.97	0	0.913214	0.176428	2.61	0.36	0	0	1.44	0	NA	NA	0.67	NA	1	0	0	0	-0.0524456	0.698423	0.931858
hsa-miR-378e	No	0	0	0	0	0.0401526	0.0437763	0.54	0	0	0	0	0	NA	NA	NA	NA	0	0	0	0	-0.0314834	0.816161	0.931858
hsa-miR-378f	No	0	0	0	0	0.311159	0.127201	0.22	0	0	0	0	0	NA	NA	NA	NA	0	0	0	0	-0.1502	0.264765	0.826554
hsa-miR-378h	No	0	0	0	0	0.0478402	0.0912992	0.04	0	0	0	0	0	NA	NA	NA	NA	0	0	0	0	-0.0555075	0.681729	0.931858
hsa-miR-378i	No	0	0	0	0	5.68604	0.344548	0.05	0.29	0	0	0	0	NA	NA	NA	NA	7	1	0	0	-0.113855	0.399068	0.931858
hsa-miR-378j	No	0	0	0	0	0.308761	0.464676	0	0	0	0	0	0	NA	NA	0	0	0	2	0	0	0.279734	0.0350803	0.228851
hsa-miR-379-3p	No	0	0	0	0	0	0.00258391	0	0	0	0	0	0	NA	NA	NA	NA	0	0	0	0	NA	NA	NA
hsa-miR-379-5p	No	0	0	0	0	0.288565	0.404415	0.27	0.45	0	0	0	0	NA	NA	NA	NA	0	1	0	0	-0.0908263	0.501633	0.931858
hsa-miR-380-5p	No	0	0	0	0	0.011702	0.0280147	0	0	0	0	0	0	NA	NA	0	0	0	0	0	0	-0.0178571	0.895109	0.931858
hsa-miR-381-3p	No	0	0	0	0	0.426413	0.211922	0.34	0	0	0	0	0	NA	NA	NA	NA	0	0	0	0	0.112629	0.404197	0.931858
hsa-miR-381-5p	No	0	0	0	0	0	0.0191014	0.07	0	0	0	0	0	NA	NA	NA	NA	0	0	0	0	NA	NA	NA
hsa-miR-382-3p	No	0	0	0	0	0	0.0710003	0.05	0	0	0	0	0	NA	NA	NA	NA	0	0	0	0	NA	NA	NA
hsa-miR-382-5p	No	0	0	0	0	0.287979	0.603714	0	0	0	0	0	0	NA	NA	NA	NA	0	1	0	0	-0.0883597	0.513368	0.931858
hsa-miR-383-3p	No	0	0	0	0	0	0.00708029	0	0	0	0	0	0	NA	NA	0	0	0	0	0	0	NA	NA	NA
hsa-miR-383-5p	No	0	0	0	0	16.025	2.6206	0.66	0	0	0	0	0	NA	NA	NA	NA	6	8	0	0	0.17102	0.203388	0.708804
hsa-miR-384	No	0	0	0	0	0	0.0042979	0	0	0	0	0	0	NA	NA	0	0	0	0	0	0	NA	NA	NA
hsa-miR-3907	No	0	0	0	0	0.369871	0.171811	0.4	0.57	0	0	0	0	NA	NA	NA	NA	0	0	0	0	0.0220447	0.870702	0.931858
hsa-miR-3908	No	0	0	0	0	0.521455	0.146487	0	0	0	0	0	0	NA	NA	0	0	1	0	0	0	0.00362625	0.978642	0.987582
hsa-miR-3909	No	0	0	0	0	0.00837515	0.00524448	0	0	0	0	0	0	NA	NA	NA	NA	0	0	0	0	-0.0178571	0.895109	0.931858
hsa-miR-3910	No	0	0	0	0	0.0379836	0.112301	0	0	0	0	0	0	NA	NA	0	0	0	0	0	0	-0.0254783	0.850778	0.931858
hsa-miR-3911	No	0	0	0	0	0.431925	1.64284	0.13	0.92	0	0	0	0	NA	NA	NA	NA	0	7	0	0	-0.0834484	0.537141	0.931858
hsa-miR-3912-3p	No	0	0	0	0	0	0.0779786	0	0	0	0	0	0	NA	NA	NA	NA	0	1	0	0	NA	NA	NA
hsa-miR-3912-5p	No	0	0	0	0	0.0138022	0.00772867	0	0	0	0	0	0	NA	NA	0	0	0	0	0	0	NA	NA	NA
hsa-miR-3913-3p	No	0	0	0	0	0.011702	0.202278	0.04	0	0	0	0	0	NA	NA	NA	NA	0	1	0	0	-0.0314834	0.816161	0.931858
hsa-miR-3913-5p	No	0	0	0	0	0.213302	0.0896595	0.04	0	0	0	0	0	NA	NA	NA	NA	0	0	0	0	0.128444	0.340998	0.931858
hsa-miR-3914	No	0	0	0	0	0.155963	0.185343	0	1.53	0	0	0	0	NA	NA	NA	NA	0	0	0	1	-0.0376688	0.780866	0.931858
hsa-miR-3915	No	0	0	0	0	0.10184	0.127354	0.67	0	0	0	0	0	NA	NA	NA	NA	0	0	0	0	0.122746	0.363021	0.931858
hsa-miR-3916	No	0	0	1.71	0.68	0.366797	0.135435	2.72	1.93	0	0	2.54	1.02	NA	NA	0.67	0.67	0	0	1	0	-0.0407417	0.763488	0.931858
hsa-miR-3917	No	0	0	0	0	0.239939	0.131145	0.07	0.02	0	0	0	0	NA	NA	NA	NA	0	0	0	0	-0.0850024	0.529562	0.931858
hsa-miR-3918	No	0	0	0	0	0.0287351	0.137804	0	0	0	0	0	0	NA	NA	NA	NA	0	0	0	0	0.0458011	0.735132	0.931858
hsa-miR-3919	No	0	0	0	0	0.220094	0.199765	0.1	0.18	0	0	0	0	NA	NA	NA	NA	0	0	0	0	-0.171057	0.203287	0.708804
hsa-miR-3920	No	0	0	0	0	0.00837515	0.0187522	0	0	0	0	0	0	NA	NA	NA	NA	0	0	0	0	-0.0178571	0.895109	0.931858
hsa-miR-3921	No	0	0	0	0	0	0.00459353	0	0	0	0	0	0	NA	NA	0	0	0	0	0	0	NA	NA	NA
hsa-miR-3922-3p	No	0	0	0	0	0.011962	0.0491249	0	0	0	0	0	0	NA	NA	0	0	0	0	0	0	0.687914	3.37918e-09	3.49956e-07
hsa-miR-3922-5p	No	0	0	0	0	0.00791606	0.00790099	0	0.04	0	0	0	0	NA	NA	NA	NA	0	0	0	0	NA	NA	NA
hsa-miR-3923	No	0	0	0	0	0	0.0782638	0.23	0	0	0	0	0	NA	NA	NA	NA	0	0	0	0	NA	NA	NA
hsa-miR-3924	No	0	0	0	0	0.116237	0.141979	0	0	0	0	0	0	NA	NA	0	0	0	0	0	0	-0.0939623	0.486915	0.931858
hsa-miR-3925-5p	No	0	0	0	0	0.410945	0.590325	0.66	0.93	0	0	0	0	NA	NA	NA	NA	0	0	0	0	0.0937549	0.487881	0.931858
hsa-miR-3926	No	0	0	0	0	0.117889	0.615113	0	0	0	0	0	0	NA	NA	0	0	0	3	0	0	0.096216	0.47648	0.931858
hsa-miR-3927-3p	No	0	0	0	0	0.221533	0.120773	0.08	0.09	0	0	0	0	NA	NA	NA	NA	0	0	0	0	0.114375	0.396903	0.931858
hsa-miR-3928-3p	No	0	0	0	0	0.0159405	0.167336	0.12	0	0	0	0	0	NA	NA	NA	NA	0	1	0	0	0.313407	0.0176014	0.142968
hsa-miR-3928-5p	No	0	0	0	0	0.0741537	0.0677206	0.07	0.16	0	0	0	0	NA	NA	NA	NA	0	0	0	0	0.236559	0.0764518	0.385047
hsa-miR-3929	No	0	0	0	0	0	0.0772919	0	0	0	0	0	0	NA	NA	0	0	0	0	0	0	NA	NA	NA
hsa-miR-3934-3p	No	0	0	0	0	1.10063	0.352567	0.29	0.24	0	0	0	0	NA	NA	NA	NA	2	1	0	0	-0.00394275	0.976779	0.986302
hsa-miR-3934-5p	No	0	0	0	0	1.10956	0.381506	0.03	0.29	0	0	0	0	NA	NA	NA	NA	1	1	0	0	0.0865629	0.522003	0.931858
hsa-miR-3935	No	0	0	0	0	0	0.00403245	0	0.04	0	0	0	0	NA	NA	NA	NA	0	0	0	0	NA	NA	NA
hsa-miR-3936	No	0	2.70424	0	0	47.2254	266.972	0.17	4.38	0	4.0093	0	0	NA	1.4826	NA	NA	10	75	0	1	0.642965	6.92931e-08	6.37881e-06
hsa-miR-3937	No	0	0	0	0	0.135653	0.26432	0.11	0	0	0	0	0	NA	NA	NA	NA	0	0	0	0	0.124751	0.355172	0.931858
hsa-miR-3938	No	0	0	0	0	0	0.0288271	0	1.53	0	0	0	0	NA	NA	NA	NA	0	0	0	1	NA	NA	NA
hsa-miR-3939	No	0	0	0	0	0.0430763	0.0307129	0.07	0	0	0	0	0	NA	NA	NA	NA	0	0	0	0	-0.04492	0.740046	0.931858
hsa-miR-3940-3p	No	0	0	0	0	0.00791606	0.0122271	0.23	0.57	0	0	0	0	NA	NA	NA	NA	0	0	0	0	NA	NA	NA
hsa-miR-3940-5p	No	0	0	0	0	0.356732	0.312319	0	0.76	0	0	0	0	NA	NA	NA	NA	0	0	0	0	0.0690444	0.609817	0.931858
hsa-miR-3941	No	0	0	0	0	0.0241814	0.00779068	0	0	0	0	0	0	NA	NA	0	0	0	0	0	0	-0.0178571	0.895109	0.931858
hsa-miR-3942-3p	No	0	0	0	0	0.0132372	0.0122272	0	0	0	0	0	0	NA	NA	NA	NA	0	0	0	0	-0.0254783	0.850778	0.931858
hsa-miR-3942-5p	No	0	0	0	0	0	0.00938378	0	0	0	0	0	0	NA	NA	NA	NA	0	0	0	0	NA	NA	NA
hsa-miR-3943	No	0	0	0	0	0	0.0794164	0.11	0.11	0	0	0	0	NA	NA	NA	NA	0	0	0	0	NA	NA	NA
hsa-miR-3944-3p	No	0	0	0	0	0.0539051	0.0686861	0.32	0	0	0	0	0	NA	NA	NA	NA	0	0	0	0	-0.0366808	0.786476	0.931858
hsa-miR-3944-5p	No	0	0	0	0	0.0159405	0.00912282	0	0	0	0	0	0	NA	NA	NA	NA	0	0	0	0	-0.0254783	0.850778	0.931858
hsa-miR-3945	No	0	0	0	0	0.116103	0.224206	0	0	0	0	0	0	NA	NA	0	0	0	0	0	0	-0.115544	0.392063	0.931858
hsa-miR-3960	No	54.5469	2.87249	3.4	6.25	260.467	29.912	6.41	16.3	66.8638	2.94734	2.51	6.59	1.2258	1.02606	0.74	1.05	46	29	1	4	0.609035	4.98162e-07	3.93073e-05
hsa-miR-3972	No	0	0	0	0	0	0.0077552	0	0.31	0	0	0	0	NA	NA	NA	NA	0	0	0	0	NA	NA	NA
hsa-miR-3973	No	0	0	0	0	0	0.0131263	0	0	0	0	0	0	NA	NA	0	0	0	0	0	0	NA	NA	NA
hsa-miR-3974	No	0	0	0	0	0	0.10101	0	0	0	0	0	0	NA	NA	0	0	0	0	0	0	NA	NA	NA
hsa-miR-3975	No	0	0	0	0	0.023765	0.00292356	0	0	0	0	0	0	NA	NA	0	0	0	0	0	0	-0.0254783	0.850778	0.931858
hsa-miR-3976	No	1.34421	0	0	0	2.7157	0.714876	0.04	0	1.99293	0	0	0	1.4826	NA	NA	NA	5	1	0	0	0.121857	0.366532	0.931858
hsa-miR-3977	No	0	0	0	0	0	0.000714235	0	0	0	0	0	0	NA	NA	0	0	0	0	0	0	NA	NA	NA
hsa-miR-409-3p	No	0	0	0	0	0.362008	0.0999859	0	0.02	0	0	0	0	NA	NA	NA	NA	1	0	0	0	0.226047	0.0908807	0.436491
hsa-miR-409-5p	No	0	0	0	0	0.0236505	0.0527221	0.13	0	0	0	0	0	NA	NA	NA	NA	0	0	0	0	-0.0590422	0.662645	0.931858
hsa-miR-410-3p	No	0	0	0	0	0	0.17099	0	0	0	0	0	0	NA	NA	NA	NA	0	1	0	0	NA	NA	NA
hsa-miR-410-5p	No	0	0	0	0	0.171902	0.409412	0	0.16	0	0	0	0	NA	NA	NA	NA	0	0	0	0	0.00176055	0.98963	0.993226
hsa-miR-411-3p	No	0	0	0	0	0.0157345	0	0	0	0	0	0	0	NA	NA	NA	NA	0	0	0	0	NA	NA	NA
hsa-miR-411-5p	No	0	0	0	0	0	0.00707332	0	0	0	0	0	0	NA	NA	NA	NA	0	0	0	0	NA	NA	NA
hsa-miR-412-5p	No	0	0	0	0	0.0286169	0.0571702	0.1	0	0	0	0	0	NA	NA	NA	NA	0	0	0	0	-0.04492	0.740046	0.931858
hsa-miR-421	No	0	0	0	0	0.0366597	0.0550168	0.07	0	0	0	0	0	NA	NA	NA	NA	0	0	0	0	0.389044	0.00278115	0.0377734
hsa-miR-422a	No	0	0	0	0	0.0326238	0.0279301	0.07	0	0	0	0	0	NA	NA	NA	NA	0	0	0	0	-0.0254783	0.850778	0.931858
hsa-miR-423-3p	No	1.71112	0.909115	3.03	0	10.7053	2.28522	5.06	0.34	2.5369	1.34785	3.23	0	1.4826	1.4826	0.94	NA	10	8	1	0	0.420696	0.00112015	0.0193343
hsa-miR-423-5p	No	12.8268	8.06392	5.14	0	23.0438	10.4004	13.82	0.59	7.26611	5.25149	7.62	0	0.566478	0.651233	1.48	NA	37	70	5	0	0.285862	0.0311147	0.213045
hsa-miR-424-3p	No	0	0	0	0	0.380975	0.0804732	0	0	0	0	0	0	NA	NA	NA	NA	0	0	0	0	0.0072024	0.957594	0.975903
hsa-miR-424-5p	No	0	0	0	0	0	0.0162615	0	0	0	0	0	0	NA	NA	NA	NA	0	0	0	0	NA	NA	NA
hsa-miR-425-3p	No	0	0	0	0	0.195238	0.13298	0	0	0	0	0	0	NA	NA	NA	NA	0	0	0	0	0.204403	0.127216	0.554267
hsa-miR-425-5p	No	0	0	0	0	1.37659	0.283475	0.35	0	0	0	0	0	NA	NA	NA	NA	2	0	0	0	0.0580388	0.668042	0.931858
hsa-miR-4251	No	0	0	0	0	0.00791606	0.0641939	0	0	0	0	0	0	NA	NA	0	0	0	0	0	0	-0.0413813	0.759885	0.931858
hsa-miR-4252	No	0	0	0	0	0	0.00860674	0	0	0	0	0	0	NA	NA	NA	NA	0	0	0	0	NA	NA	NA
hsa-miR-4253	No	0	0	0	0	0	0.0279329	0	0	0	0	0	0	NA	NA	0	0	0	0	0	0	NA	NA	NA
hsa-miR-4255	No	0	0	0	0	0.0786904	0.0828546	0	0	0	0	0	0	NA	NA	0	0	0	0	0	0	0.188337	0.160616	0.630077
hsa-miR-4256	No	0	0	0	0	0.0896141	0.105259	0	0	0	0	0	0	NA	NA	0	0	0	0	0	0	-0.0457432	0.735454	0.931858
hsa-miR-4257	No	0	0	0	0	0.0203372	0.132153	0	0	0	0	0	0	NA	NA	NA	NA	0	0	0	0	0.233923	0.0798865	0.39514
hsa-miR-4259	No	0	0	0	0	0.415823	0.346004	0.16	0	0	0	0	0	NA	NA	NA	NA	1	2	0	0	0.0483363	0.721051	0.931858
hsa-miR-4260	No	0	0	0	0	1.64585	0.654803	0	0	0	0	0	0	NA	NA	0	0	2	3	0	0	-0.00468413	0.972414	0.983569
hsa-miR-4261	No	0	0	0	0	3.39032	0.903973	0	0	0	0	0	0	NA	NA	0	0	3	3	0	0	0.0195198	0.885406	0.931858
hsa-miR-4262	No	0	0	0	0	0.0793049	0.101697	0	0	0	0	0	0	NA	NA	0	0	0	1	0	0	-0.04492	0.740046	0.931858
hsa-miR-4263	No	0	0	0	0	0	0.00887409	0	0	0	0	0	0	NA	NA	0	0	0	0	0	0	NA	NA	NA
hsa-miR-4264	No	0	0	0	0	0.0145723	0.00363636	0	0	0	0	0	0	NA	NA	NA	NA	0	0	0	0	NA	NA	NA
hsa-miR-4265	No	0	0	0	0	0.320306	0.289762	0.19	0.02	0	0	0	0	NA	NA	NA	NA	1	0	0	0	0.0530481	0.695127	0.931858
hsa-miR-4266	No	0	0	0	0	0.035614	0.101387	0	0	0	0	0	0	NA	NA	0	0	0	0	0	0	-0.04492	0.740046	0.931858
hsa-miR-4267	No	0	0	0	0	0	0.0667851	0	0	0	0	0	0	NA	NA	0	0	0	0	0	0	NA	NA	NA
hsa-miR-4268	No	0	0	0	0	0.119226	0.103041	0.56	0.29	0	0	0	0	NA	NA	NA	NA	0	0	0	0	-0.0652657	0.629562	0.931858
hsa-miR-4269	No	0	0	0	0	0.0445858	0.0216333	0	0	0	0	0	0	NA	NA	0	0	0	0	0	0	-0.0254783	0.850778	0.931858
hsa-miR-4270	No	0	0	0	0	0.114794	0.137959	0.07	0	0	0	0	0	NA	NA	NA	NA	0	0	0	0	-0.106003	0.432576	0.931858
hsa-miR-4271	No	0	0.372898	0	0	1.05277	1.9777	0.51	0.04	0	0.552859	0	0	NA	1.4826	NA	NA	1	10	0	0	0.208306	0.11996	0.532904
hsa-miR-4272	No	0	0	0	0	0	0.00128008	0	0	0	0	0	0	NA	NA	0	0	0	0	0	0	NA	NA	NA
hsa-miR-4273	No	0	0	0	0	0.356032	0.133599	0.05	0	0	0	0	0	NA	NA	NA	NA	1	0	0	0	-0.147508	0.273521	0.842424
hsa-miR-4274	No	0	0	0	0	0.0153798	0.0101082	0	0.04	0	0	0	0	NA	NA	NA	NA	0	0	0	0	NA	NA	NA
hsa-miR-4276	No	0	0	0	0	0.214587	0.167258	0	0	0	0	0	0	NA	NA	0	0	0	0	0	0	0.360464	0.0058798	0.0653881
hsa-miR-4277	No	0	0	0	0	0	0.042109	0	0	0	0	0	0	NA	NA	0	0	0	0	0	0	NA	NA	NA
hsa-miR-4278	No	0	0	0	0	0.0326238	0.020854	0	0	0	0	0	0	NA	NA	0	0	0	0	0	0	NA	NA	NA
hsa-miR-4279	No	0	0	0	0	0.825186	0.00289132	0	0	0	0	0	0	NA	NA	0	0	1	0	0	0	NA	NA	NA
hsa-miR-4280	No	0	0	0	0	0.0540865	0.12077	0.07	0	0	0	0	0	NA	NA	NA	NA	0	0	0	0	-0.0523356	0.699025	0.931858
hsa-miR-4281	No	0	0	0	0	0.0173786	0.177198	0.07	0	0	0	0	0	NA	NA	NA	NA	0	1	0	0	-0.0457432	0.735454	0.931858
hsa-miR-4282	No	0	0	0	0	0	0.00527553	0	0	0	0	0	0	NA	NA	0	0	0	0	0	0	NA	NA	NA
hsa-miR-4283	No	0	0	0	0	0.0389627	0.0966656	0	0	0	0	0	0	NA	NA	0	0	0	0	0	0	-0.0254783	0.850778	0.931858
hsa-miR-4284	No	1.39467	0	0	0	2.68297	0.171752	0	0	2.06773	0	0	0	1.4826	NA	0	0	4	0	0	0	0.285429	0.031382	0.213992
hsa-miR-4285	No	0	0.309926	0	0	2.45997	2.1667	0	0	0	0.459496	0	0	NA	1.4826	0	0	4	5	0	0	0.050916	0.706817	0.931858
hsa-miR-4286	No	0	0	0	0	0.0246607	0.0131263	0	0	0	0	0	0	NA	NA	NA	NA	0	0	0	0	NA	NA	NA
hsa-miR-4287	No	0	0	0	0	0	0.092021	0	0	0	0	0	0	NA	NA	0	0	0	0	0	0	NA	NA	NA
hsa-miR-4288	No	0	0	0	0	0.208517	0.0342435	0	0	0	0	0	0	NA	NA	NA	NA	1	0	0	0	-0.036352	0.788345	0.931858
hsa-miR-4289	No	0	0	0	0	0.075974	0.183167	0	0	0	0	0	0	NA	NA	0	0	0	0	0	0	0.0454663	0.736998	0.931858
hsa-miR-429	No	1.15784	1.38632	6.96	0.18	5.11139	1.88556	18.5	0.49	1.71661	1.8485	9.21	0.27	1.4826	1.33339	0.76	0.67	4	2	5	0	0.06961	0.606884	0.931858
hsa-miR-4291	No	0	0	0	0	0.985733	0.485758	0	0	0	0	0	0	NA	NA	0	0	1	0	0	0	-0.112024	0.406741	0.931858
hsa-miR-4292	No	0	0	0	0	0	0.252064	0	0	0	0	0	0	NA	NA	0	0	0	1	0	0	NA	NA	NA
hsa-miR-4293	No	0	0	0	0	1.08394	0.200554	0.13	0	0	0	0	0	NA	NA	NA	NA	1	1	0	0	-0.137797	0.306693	0.902647
hsa-miR-4294	No	0	0	0	0	0	0.00659664	0	0	0	0	0	0	NA	NA	NA	NA	0	0	0	0	NA	NA	NA
hsa-miR-4295	No	0	0	0	0	0	0.0171398	0	0	0	0	0	0	NA	NA	0	0	0	0	0	0	NA	NA	NA
hsa-miR-4296	No	0	0	0	0	0	0.147866	0	0	0	0	0	0	NA	NA	0	0	0	0	0	0	NA	NA	NA
hsa-miR-4297	No	0	0	0	0	0.852445	0.044912	0	0	0	0	0	0	NA	NA	0	0	1	0	0	0	0.1879	0.161607	0.630077
hsa-miR-4298	No	1.25304	0.767066	0	0	41.2731	2.34887	0.54	0.75	1.85775	1.13725	0	0	1.4826	1.4826	NA	NA	7	10	0	0	-0.0609208	0.652587	0.931858
hsa-miR-4299	No	0	0	0	0	0	0.29308	0	0	0	0	0	0	NA	NA	0	0	0	1	0	0	NA	NA	NA
hsa-miR-4300	No	0	0	0	0	1.0869	0.567999	0	0	0	0	0	0	NA	NA	0	0	1	1	0	0	0.187436	0.162663	0.632707
hsa-miR-4301	No	0	0	0	0	0.0869368	0	0.05	0.07	0	0	0	0	NA	NA	NA	NA	0	0	0	0	NA	NA	NA
hsa-miR-4302	No	1.40242	2.59729	0	0	4.73552	8.2156	0	0	2.07923	3.14773	0	0	1.4826	1.21193	0	0	5	31	0	0	-0.00651468	0.96164	0.977569
hsa-miR-4303	No	0	0	0	0	0.0533549	0.149248	0	0	0	0	0	0	NA	NA	0	0	0	0	0	0	-0.0850024	0.529562	0.931858
hsa-miR-4304	No	0	0	0	0	0	0.0521975	0	0	0	0	0	0	NA	NA	0	0	0	0	0	0	NA	NA	NA
hsa-miR-4306	No	0	0	0	0	14.1275	2.54138	0	0.02	0	0	0	0	NA	NA	NA	NA	2	3	0	0	0.110344	0.41386	0.931858
hsa-miR-4307	No	0	0	0	0	0.011962	0.0237498	0.14	0	0	0	0	0	NA	NA	NA	NA	0	0	0	0	NA	NA	NA
hsa-miR-4308	No	0	0	0	0	0	0.0205549	0	0.76	0	0	0	0	NA	NA	NA	NA	0	0	0	0	NA	NA	NA
hsa-miR-4309	No	0	0	0	0	0.0138022	0.0271681	0	0	0	0	0	0	NA	NA	NA	NA	0	0	0	0	-0.0314834	0.816161	0.931858
hsa-miR-431-3p	No	0	0	0	0	0.0483265	0.048199	0.1	0.17	0	0	0	0	NA	NA	NA	NA	0	0	0	0	0.307127	0.0201328	0.153733
hsa-miR-431-5p	No	0	0	0	0	0.0738116	0.0896306	0.04	0	0	0	0	0	NA	NA	NA	NA	0	0	0	0	-0.0413813	0.759885	0.931858
hsa-miR-4310	No	0	0	0	0	0.0100065	0	0	0	0	0	0	0	NA	NA	0	0	0	0	0	0	NA	NA	NA
hsa-miR-4311	No	0	0	0	0	1.06952	1.1548	0	0	0	0	0	0	NA	NA	0	0	2	5	0	0	-0.0215008	0.873866	0.931858
hsa-miR-4312	No	0	0	0	0	0	0.00512745	0.24	0.1	0	0	0	0	NA	NA	NA	NA	0	0	0	0	NA	NA	NA
hsa-miR-4314	No	0	0	0	0	0.952934	0.409415	0.23	0.23	0	0	0	0	NA	NA	NA	NA	1	0	0	0	0.17969	0.181063	0.673312
hsa-miR-4315	No	0	0	0	0	0.00837515	0.0141593	0	0	0	0	0	0	NA	NA	0	0	0	0	0	0	NA	NA	NA
hsa-miR-4316	No	0	0	0	0	0.0334396	0.148921	0	0	0	0	0	0	NA	NA	0	0	0	0	0	0	-0.0767511	0.570403	0.931858
hsa-miR-4317	No	0	0	0	0	0.313995	0.532675	0	0	0	0	0	0	NA	NA	0	0	0	1	0	0	-0.0373544	0.78265	0.931858
hsa-miR-4318	No	0	0	0	0	0.943382	0.134496	0	0	0	0	0	0	NA	NA	0	0	1	0	0	0	0.138089	0.305661	0.902647
hsa-miR-4319	No	0	0	0	0	0	0.0100581	0	0.16	0	0	0	0	NA	NA	NA	NA	0	0	0	0	NA	NA	NA
hsa-miR-432-3p	No	0	0	0	0	0.0199002	0.00586493	0.07	0	0	0	0	0	NA	NA	NA	NA	0	0	0	0	NA	NA	NA
hsa-miR-432-5p	No	0	0	0	0	0.111336	0.128079	0.34	0.02	0	0	0	0	NA	NA	NA	NA	0	1	0	0	0.333754	0.0111752	0.102305
hsa-miR-4320	No	0	0	0	0	0.0279026	0.0828058	0	0.17	0	0	0	0	NA	NA	NA	NA	0	0	0	0	-0.036352	0.788345	0.931858
hsa-miR-4321	No	0	0	0	0	0.0807071	0.0495525	0	0.02	0	0	0	0	NA	NA	NA	NA	0	0	0	0	-0.0254783	0.850778	0.931858
hsa-miR-4322	No	0	0	0	0	0.023404	0.07577	0	0	0	0	0	0	NA	NA	0	0	0	0	0	0	0.545712	1.13242e-05	0.000493795
hsa-miR-4324	No	0	0	0	0	0.0633285	0.0182042	0.64	3.14	0	0	0	0	NA	NA	NA	NA	0	0	0	1	0.713392	4.7409e-10	7.14151e-08
hsa-miR-4325	No	0	0	0	0	0.023404	0.00370674	0	0	0	0	0	0	NA	NA	NA	NA	0	0	0	0	-0.0178571	0.895109	0.931858
hsa-miR-4326	No	0	0	0	0	0.0501772	0.0493518	0.84	1.1	0	0	0	0	NA	NA	NA	NA	0	0	0	0	-0.0646709	0.632694	0.931858
hsa-miR-4327	No	0	0	0	0	4.18772	1.20169	0	0	0	0	0	0	NA	NA	0	0	3	5	0	0	0.0680382	0.615048	0.931858
hsa-miR-4328	No	0	0	0	0	0	0.0223085	0	0	0	0	0	0	NA	NA	0	0	0	0	0	0	NA	NA	NA
hsa-miR-433-3p	No	0	0	0	0	0.0955543	0.136306	0	0.09	0	0	0	0	NA	NA	NA	NA	0	0	0	0	-0.0590422	0.662645	0.931858
hsa-miR-433-5p	No	0	0	0	0	0	0.00677807	0.34	0	0	0	0	0	NA	NA	NA	NA	0	0	0	0	NA	NA	NA
hsa-miR-4330	No	0	0	0	0	0.068541	0.171847	0.07	0	0	0	0	0	NA	NA	NA	NA	0	0	0	0	0.242804	0.0687806	0.36296
hsa-miR-4418	No	0	0	0	0	0.092317	0.138544	0	0	0	0	0	0	NA	NA	0	0	0	0	0	0	0.0999641	0.459392	0.931858
hsa-miR-4420	No	0	0	0	0	0.230934	0.132939	0.14	0	0	0	0	0	NA	NA	NA	NA	0	0	0	0	0.317886	0.0159665	0.133619
hsa-miR-4421	No	0	0	0	0	0.500523	0.149193	0.13	0	0	0	0	0	NA	NA	NA	NA	1	0	0	0	0.054525	0.68707	0.931858
hsa-miR-4422	No	0	0	0	0	0.00791606	0.0368289	0	0	0	0	0	0	NA	NA	0	0	0	0	0	0	-0.0314834	0.816161	0.931858
hsa-miR-4423-3p	No	0	0	0	0	0.0353681	0.00625088	0	0	0	0	0	0	NA	NA	0	0	0	0	0	0	-0.0178571	0.895109	0.931858
hsa-miR-4423-5p	No	0	0	0	0	0	0.000784047	0	0	0	0	0	0	NA	NA	NA	NA	0	0	0	0	NA	NA	NA
hsa-miR-4424	No	0	0	0	0	0	0.0181446	0	0	0	0	0	0	NA	NA	0	0	0	0	0	0	NA	NA	NA
hsa-miR-4425	No	0	0	0	0	0.0709297	0.0425492	0	0.34	0	0	0	0	NA	NA	NA	NA	0	0	0	0	NA	NA	NA
hsa-miR-4426	No	0	0	0	0	2.07718	0.344679	0	0	0	0	0	0	NA	NA	0	0	4	1	0	0	0.00730704	0.956979	0.975903
hsa-miR-4427	No	0	0	0	0	1.76218	0.387798	0.26	0.16	0	0	0	0	NA	NA	NA	NA	1	1	0	0	-0.175149	0.192524	0.691478
hsa-miR-4428	No	0	0	0	0	0.239152	0.652533	0.21	0	0	0	0	0	NA	NA	NA	NA	0	2	0	0	0.0668962	0.621009	0.931858
hsa-miR-4429	No	1.40609	1.03135	0.68	0.76	12.9326	3.03502	1.23	1.92	2.08467	1.52908	1.02	1.13	1.4826	1.4826	0.67	0.67	9	13	0	0	0.327055	0.0130202	0.114151
hsa-miR-4430	No	0	0	0	0	0.803084	0.441352	0	0.06	0	0	0	0	NA	NA	NA	NA	0	2	0	0	0.139741	0.299853	0.898474
hsa-miR-4431	No	0	0	0	0	0.0473751	0.0240005	0	0	0	0	0	0	NA	NA	0	0	0	0	0	0	-0.04492	0.740046	0.931858
hsa-miR-4432	No	0	0	0	0	0.870985	0.23318	0.1	0	0	0	0	0	NA	NA	NA	NA	1	0	0	0	0.163418	0.224506	0.754577
hsa-miR-4433a-3p	No	0	0	0	0	0.345866	0.319748	0.34	0.78	0	0	0	0	NA	NA	NA	NA	0	0	0	0	-0.197555	0.140745	0.587443
hsa-miR-4433b-3p	No	0	0	0	0	0.445272	0.58523	0.21	0.21	0	0	0	0	NA	NA	NA	NA	0	2	0	0	0.0050198	0.970438	0.982294
hsa-miR-4433b-5p	No	0	0	0	0	0.0492078	0.00169108	0.34	0.78	0	0	0	0	NA	NA	NA	NA	0	0	0	0	NA	NA	NA
hsa-miR-4434	No	0	0	0	0	0.146201	0.167769	0.07	0	0	0	0	0	NA	NA	NA	NA	0	0	0	0	0.0548451	0.685328	0.931858
hsa-miR-4435	No	0	0	0	0	0.0148259	0.0101953	0	0	0	0	0	0	NA	NA	NA	NA	0	0	0	0	-0.0178571	0.895109	0.931858
hsa-miR-4436a	No	0	0	0	0	0.612404	0.686703	0	0.17	0	0	0	0	NA	NA	NA	NA	0	0	0	0	0.129585	0.336689	0.931858
hsa-miR-4436b-3p	No	0	0.8643	0	0	3.07498	2.46449	0.17	0.76	0	1.28141	0	0	NA	1.4826	NA	NA	3	10	0	0	0.0301125	0.824035	0.931858
hsa-miR-4436b-5p	No	0	0	0	0	0.0229475	0.0233187	0.74	0.12	0	0	0	0	NA	NA	NA	NA	0	0	0	0	-0.036352	0.788345	0.931858
hsa-miR-4437	No	0	0	0	0	0.174027	0.035916	0	0	0	0	0	0	NA	NA	0	0	0	0	0	0	-0.0939623	0.486915	0.931858
hsa-miR-4438	No	0	0	0	0	0.0743584	0.0567629	0	0	0	0	0	0	NA	NA	NA	NA	0	0	0	0	-0.0254783	0.850778	0.931858
hsa-miR-4439	No	0	0	0	0	0.011962	0.060383	0	0	0	0	0	0	NA	NA	0	0	0	0	0	0	0.687914	3.37918e-09	3.49956e-07
hsa-miR-4440	No	0	0	0	0	0.69475	0.221432	0	0	0	0	0	0	NA	NA	NA	NA	1	0	0	0	-0.0806485	0.550931	0.931858
hsa-miR-4441	No	0	0	0	0	0.098895	0.158001	0.2	0	0	0	0	0	NA	NA	NA	NA	0	1	0	0	-0.0523356	0.699025	0.931858
hsa-miR-4442	No	0	0	0	0	0.813466	0.209724	0	0	0	0	0	0	NA	NA	0	0	1	0	0	0	-0.0879071	0.515536	0.931858
hsa-miR-4443	No	2.36017	0	0	0	4.70013	0.59511	0.07	0	3.49919	0	0	0	1.4826	NA	NA	NA	9	2	0	0	-0.190471	0.155842	0.624851
hsa-miR-4444	No	0	0	0	0	0.793825	0.144416	0	0	0	0	0	0	NA	NA	0	0	1	0	0	0	0.197141	0.141596	0.589118
hsa-miR-4445-3p	No	0	0	0	0	0.0607079	0.0611703	0.16	0	0	0	0	0	NA	NA	NA	NA	0	0	0	0	-0.0850024	0.529562	0.931858
hsa-miR-4445-5p	No	0	0	0	0	0	0.110191	0.1	0	0	0	0	0	NA	NA	NA	NA	0	1	0	0	NA	NA	NA
hsa-miR-4446-3p	No	0	0	0	0	0.0251254	0.131012	0	0	0	0	0	0	NA	NA	NA	NA	0	0	0	0	-0.0366808	0.786476	0.931858
hsa-miR-4446-5p	No	0	0	0	0	0	0.0163893	0.12	5.08	0	0	0	0	NA	NA	NA	NA	0	0	0	1	NA	NA	NA
hsa-miR-4447	No	1.6332	1.43538	0	0	8.43553	4.75427	0.34	0.17	2.42138	2.12809	0	0	1.4826	1.4826	NA	NA	13	22	0	0	0.473215	0.000201198	0.00444514
hsa-miR-4448	No	0.854455	1.18485	2.74	0.98	2.03237	3.33668	8.02	4.1	1.26682	1.75665	3.48	1.46	1.4826	1.4826	0.79	0.67	1	14	1	1	0.164	0.222838	0.752022
hsa-miR-4449	No	0	0	0	0	0.833692	0.186365	0.04	0.87	0	0	0	0	NA	NA	NA	NA	0	0	0	0	0.111033	0.410929	0.931858
hsa-miR-4450	No	0	0	0	0	0.104666	0.210744	0	0	0	0	0	0	NA	NA	0	0	0	0	0	0	0.0989077	0.464174	0.931858
hsa-miR-4452	No	0	0	0	0	0	0.02491	0	0	0	0	0	0	NA	NA	NA	NA	0	0	0	0	NA	NA	NA
hsa-miR-4453	No	0	0	0	0	0.124979	0.0693478	0	0	0	0	0	0	NA	NA	0	0	0	0	0	0	-0.0523356	0.699025	0.931858
hsa-miR-4454	No	0	0	1.71	0	0.56095	0.723065	14.13	0.17	0	0	2.54	0	NA	NA	0.67	NA	0	0	1	0	0.0381438	0.778172	0.931858
hsa-miR-4455	No	0	0	0	0	0.0981358	0.905542	0	0	0	0	0	0	NA	NA	0	0	0	4	0	0	-0.0623342	0.64506	0.931858
hsa-miR-4457	No	0	0	0	0	0.785278	0.105624	0.13	0	0	0	0	0	NA	NA	NA	NA	1	0	0	0	0.333754	0.0111752	0.102305
hsa-miR-4458	No	1.34399	1.07161	0	0	3.6695	2.46419	0.13	0.67	1.96306	1.58877	0	0	1.46063	1.4826	NA	NA	3	9	0	0	0.112783	0.403548	0.931858
hsa-miR-4460	No	0	0	0	0	1.96763	0.274992	0.33	1.57	0	0	0	0	NA	NA	NA	NA	2	1	0	1	0.0547384	0.685908	0.931858
hsa-miR-4462	No	0	0	0	0	1.68025	0.179461	0	0.58	0	0	0	0	NA	NA	NA	NA	1	0	0	0	0.384949	0.00310877	0.0408828
hsa-miR-4463	No	0	0	0	0	2.09664	0.347303	0	0.17	0	0	0	0	NA	NA	NA	NA	2	0	0	0	-0.0209558	0.877038	0.931858
hsa-miR-4464	No	0	0	0	0	0.259883	0.180748	0.13	0.04	0	0	0	0	NA	NA	NA	NA	1	0	0	0	-0.0711398	0.598984	0.931858
hsa-miR-4465	No	0	0	0	0	0	0.0169418	0	0	0	0	0	0	NA	NA	0	0	0	0	0	0	NA	NA	NA
hsa-miR-4466	No	11.3431	4.77694	0	0	18.4424	12.8803	0.07	0	10.7524	5.11699	0	0	0.947925	1.07119	NA	NA	33	54	0	0	0.330243	0.0121121	0.107902
hsa-miR-4467	No	0	0	0	0	0.162538	0.26366	0	0.08	0	0	0	0	NA	NA	NA	NA	0	1	0	0	0.0353764	0.793899	0.931858
hsa-miR-4468	No	0	0	0	0	0.146433	0.492807	0.05	0	0	0	0	0	NA	NA	NA	NA	0	1	0	0	0.217392	0.104289	0.48359
hsa-miR-4469	No	0	0	0	0	0	0.00501212	0	0	0	0	0	0	NA	NA	0	0	0	0	0	0	NA	NA	NA
hsa-miR-4470	No	0	0	0	0	0.27505	0.378143	0.28	0.02	0	0	0	0	NA	NA	NA	NA	0	1	0	0	0.054525	0.68707	0.931858
hsa-miR-4471	No	0	0	0	0	0.483561	0.559031	0	0	0	0	0	0	NA	NA	0	0	1	1	0	0	-0.0590422	0.662645	0.931858
hsa-miR-4472	No	0	0.543056	0	0	0.388431	2.07756	0.45	0	0	0.805134	0	0	NA	1.4826	NA	NA	0	4	0	0	-0.115168	0.393617	0.931858
hsa-miR-4473	No	0	0	0	0	0	0.00367211	0	0	0	0	0	0	NA	NA	NA	NA	0	0	0	0	NA	NA	NA
hsa-miR-4474-3p	No	0	0	0	0	0.0664141	0.0751634	0	0.16	0	0	0	0	NA	NA	NA	NA	0	0	0	0	-0.0254783	0.850778	0.931858
hsa-miR-4476	No	0	0.242457	0	0	248.561	205.064	0	5.51	0	0.359467	0	0	NA	1.4826	NA	NA	18	60	0	1	0.727814	1.41644e-10	2.9338e-08
hsa-miR-4477a	No	0	0	0	0	0.0501939	0.00848622	0	0	0	0	0	0	NA	NA	0	0	0	0	0	0	0.713392	4.7409e-10	7.14151e-08
hsa-miR-4477b	No	0	0	0	0	0.0437639	0.0294555	0	0	0	0	0	0	NA	NA	0	0	0	0	0	0	-0.036352	0.788345	0.931858
hsa-miR-4478	No	0	0	0	0	0.0491577	0.750492	0	0	0	0	0	0	NA	NA	NA	NA	0	3	0	0	0.122413	0.364334	0.931858
hsa-miR-4479	No	0	0	0	0	0.0489356	0.0746848	0	0	0	0	0	0	NA	NA	NA	NA	0	0	0	0	-0.0314834	0.816161	0.931858
hsa-miR-448	No	0	0	0	0	0	0.0233339	0	0	0	0	0	0	NA	NA	0	0	0	0	0	0	NA	NA	NA
hsa-miR-4480	No	0	0	0	0	0.0370972	0.0276193	0	0	0	0	0	0	NA	NA	0	0	0	0	0	0	0.58769	1.53784e-06	9.43776e-05
hsa-miR-4481	No	0	0	0	0	0.857839	0.31589	0	0	0	0	0	0	NA	NA	0	0	1	0	0	0	0.0871306	0.519267	0.931858
hsa-miR-4482-3p	No	0	0	0	0	0	0.0244845	0	0	0	0	0	0	NA	NA	NA	NA	0	0	0	0	NA	NA	NA
hsa-miR-4482-5p	No	0	0	0	0	0.0353804	0.0533707	0	0	0	0	0	0	NA	NA	NA	NA	0	0	0	0	0.481505	0.000149477	0.00353835
hsa-miR-4483	No	0	0	0	0	0.902789	0.8264	0	0	0	0	0	0	NA	NA	0	0	2	3	0	0	0.261675	0.0492704	0.290206
hsa-miR-4484	No	0	0	0	0	0.416142	1.32204	0	0	0	0	0	0	NA	NA	0	0	0	5	0	0	0.0907071	0.502197	0.931858
hsa-miR-4485-3p	No	1.75329	0	0	0	2.73322	0.316716	0.13	0	2.59943	0	0	0	1.4826	NA	NA	NA	1	1	0	0	0.219064	0.101586	0.47685
hsa-miR-4485-5p	No	0	0	0	0	0.211791	0.0143813	0	0	0	0	0	0	NA	NA	0	0	0	0	0	0	-0.0537955	0.691045	0.931858
hsa-miR-4486	No	0	0	0	0	0.329104	0.497076	0	0	0	0	0	0	NA	NA	NA	NA	0	2	0	0	-0.0351681	0.795087	0.931858
hsa-miR-4487	No	0	0	0	0	2.63611	0.419394	0	0.08	0	0	0	0	NA	NA	NA	NA	5	0	0	0	0.149055	0.268465	0.83461
hsa-miR-4488	No	75.8298	1.55355	0.68	3.89	144.377	4.55241	5.8	25.4	79.5713	2.3033	1.02	5.16	1.04934	1.4826	1.5	1.33	54	16	1	1	0.386306	0.00299658	0.0397227
hsa-miR-4489	No	0	0	0	0	0.0963632	0.0308711	0.04	0	0	0	0	0	NA	NA	NA	NA	0	0	0	0	-0.0366808	0.786476	0.931858
hsa-miR-4490	No	0	0	0	0	0.101576	0.0688662	0.07	0	0	0	0	0	NA	NA	NA	NA	0	0	0	0	-0.0254783	0.850778	0.931858
hsa-miR-4491	No	0	0	0	0	0.162661	0.178049	0	0.06	0	0	0	0	NA	NA	NA	NA	0	0	0	0	-0.0150145	0.911734	0.94186
hsa-miR-4492	No	5.57866	0	0	0	12.6062	0.735506	0.44	0.89	7.2143	0	0	0	1.2932	NA	NA	NA	24	1	0	0	0.0829526	0.539571	0.931858
hsa-miR-4493	No	0	0	0	0	0.0114326	0.00744921	0.31	0	0	0	0	0	NA	NA	NA	NA	0	0	0	0	NA	NA	NA
hsa-miR-4494	No	0	0	0	0	0.262804	0.246281	0.13	0	0	0	0	0	NA	NA	NA	NA	0	0	0	0	-0.162047	0.228473	0.762726
hsa-miR-4495	No	0	0	0	0	0.0312931	0.0074809	0	0	0	0	0	0	NA	NA	NA	NA	0	0	0	0	-0.0314834	0.816161	0.931858
hsa-miR-4496	No	0	0	0.68	0.36	1.53474	0.467833	1.16	0.81	0	0	1.02	0.53	NA	NA	0.67	0.68	1	0	0	0	0.0617733	0.648043	0.931858
hsa-miR-4497	No	12.6493	0.17044	0	0	18.1071	0.856688	0.84	0.32	12.0992	0.252694	0	0	0.956516	1.4826	NA	NA	36	3	0	0	0.203623	0.128706	0.558286
hsa-miR-4498	No	0	0	0	0	0.0500023	0.178473	0.07	0.02	0	0	0	0	NA	NA	NA	NA	0	0	0	0	-0.0874092	0.517927	0.931858
hsa-miR-4499	No	0	0	0	0	25.2022	3.0708	0	0	0	0	0	0	NA	NA	NA	NA	6	12	0	0	0.110258	0.414226	0.931858
hsa-miR-449a	No	0	0	0	0	0	0.0267823	0	0	0	0	0	0	NA	NA	NA	NA	0	0	0	0	NA	NA	NA
hsa-miR-449b-3p	No	0	0	0	0	0	0.0103743	0.05	0	0	0	0	0	NA	NA	NA	NA	0	0	0	0	NA	NA	NA
hsa-miR-449b-5p	No	0	0	0	0	0	0.00627621	0	0	0	0	0	0	NA	NA	NA	NA	0	0	0	0	NA	NA	NA
hsa-miR-449c-3p	No	0	0	0	0	0.00470124	0.0069693	0.13	0	0	0	0	0	NA	NA	NA	NA	0	0	0	0	-0.0178571	0.895109	0.931858
hsa-miR-449c-5p	No	0	0	0	0	0	0.0357701	0.13	0	0	0	0	0	NA	NA	NA	NA	0	0	0	0	NA	NA	NA
hsa-miR-4500	No	0	0	0	0	0.0317791	0.0862728	0	0	0	0	0	0	NA	NA	0	0	0	0	0	0	-0.0652657	0.629562	0.931858
hsa-miR-4501	No	0	0	0	0	0.0114326	0.00953543	0.05	0	0	0	0	0	NA	NA	NA	NA	0	0	0	0	-0.0178571	0.895109	0.931858
hsa-miR-4502	No	1.25304	0.14271	0	0	4.68524	2.03661	0.13	0.93	1.85775	0.211582	0	0	1.4826	1.4826	NA	NA	6	6	0	0	0.0785355	0.561448	0.931858
hsa-miR-4503	No	0	0	0	0	0.104625	0.0769337	0	0	0	0	0	0	NA	NA	NA	NA	0	0	0	0	0.49091	0.000105712	0.00287156
hsa-miR-4504	No	0	0	0	0	0.0149904	0.116121	0.13	0.07	0	0	0	0	NA	NA	NA	NA	0	0	0	0	-0.0254783	0.850778	0.931858
hsa-miR-4505	No	0	0	0	0	1.30059	2.24732	1.16	0.98	0	0	0	0	NA	NA	NA	NA	2	9	1	0	0.379464	0.00360088	0.0448621
hsa-miR-4506	No	0	0	0	0	0.208323	0.533192	0.04	0.08	0	0	0	0	NA	NA	NA	NA	0	2	0	0	0.0291424	0.829618	0.931858
hsa-miR-4507	No	0	0	0	0	2.88245	0.225701	0.13	0.06	0	0	0	0	NA	NA	NA	NA	1	0	0	0	-0.106409	0.430806	0.931858
hsa-miR-4508	No	39.2126	0.929777	0	0	62.4069	3.17327	0.1	0.1	29.0801	1.37849	0	0	0.7416	1.4826	NA	NA	53	14	0	0	0.272251	0.0404826	0.257999
hsa-miR-4509	No	0	0	0	0	0.124587	0.161059	0.2	0	0	0	0	0	NA	NA	NA	NA	0	1	0	0	0.0280132	0.836127	0.931858
hsa-miR-450a-1-3p	No	0	0	0	0	0	0.0190576	0	0	0	0	0	0	NA	NA	NA	NA	0	0	0	0	NA	NA	NA
hsa-miR-450a-2-3p	No	0	0	0	0	0	0.0725217	0	0	0	0	0	0	NA	NA	NA	NA	0	0	0	0	NA	NA	NA
hsa-miR-450a-5p	No	0	0	0	0	0.103519	0.0333912	0	0	0	0	0	0	NA	NA	NA	NA	0	0	0	0	-0.04492	0.740046	0.931858
hsa-miR-450b-5p	No	0	0	0	0	0.110395	0.0111004	0	0	0	0	0	0	NA	NA	NA	NA	0	0	0	0	0.476851	0.000176781	0.00395846
hsa-miR-4510	No	0	0	0	0	3.50634	2.8905	0	0.11	0	0	0	0	NA	NA	NA	NA	5	9	0	0	0.515983	3.9896e-05	0.00150245
hsa-miR-4511	No	0	0	0	0	0.156046	0.0831572	0	0	0	0	0	0	NA	NA	NA	NA	0	0	0	0	-0.0457432	0.735454	0.931858
hsa-miR-4512	No	0	0	0	0	0.0317791	0	0	0	0	0	0	0	NA	NA	NA	NA	0	0	0	0	NA	NA	NA
hsa-miR-4513	No	0	0	0	0.98	1.03063	0.709477	1.03	1.35	0	0	0	1.46	NA	NA	NA	0.67	1	1	0	0	0.0468421	0.729339	0.931858
hsa-miR-4514	No	0	0.353631	0	0	2.16503	1.13758	0	0	0	0.524293	0	0	NA	1.4826	NA	NA	3	4	0	0	-0.0774817	0.566728	0.931858
hsa-miR-4515	No	0	0	0	0	0	0.0350474	0.2	0	0	0	0	0	NA	NA	NA	NA	0	0	0	0	NA	NA	NA
hsa-miR-4516	No	35.4813	6.4595	0	0	92.6896	13.5767	0.14	0.4	42.4956	7.14522	0	0	1.19769	1.10616	NA	NA	47	64	0	0	0.211678	0.113947	0.513767
hsa-miR-4517	No	0	0	0	0	0	0.0238151	0	0	0	0	0	0	NA	NA	0	0	0	0	0	0	NA	NA	NA
hsa-miR-4518	No	0	0	0	0	0.128182	0.238223	0.08	4.04	0	0	0	0	NA	NA	NA	NA	0	0	0	1	-0.0821597	0.543467	0.931858
hsa-miR-4519	No	0	0	0	0	0	0.0451003	0	0	0	0	0	0	NA	NA	0	0	0	0	0	0	NA	NA	NA
hsa-miR-451a	No	0.570373	0	0	0	8.89269	3.64875	0.44	0	0.845634	0	0	0	1.4826	NA	NA	NA	12	17	0	0	0.326221	0.0132673	0.115704
hsa-miR-451b	No	0	0	0	0	0.0799929	0.0180795	0	0	0	0	0	0	NA	NA	NA	NA	0	0	0	0	-0.036352	0.788345	0.931858
hsa-miR-452-3p	No	0	0	0	0	0.0214515	0.0616358	0	0	0	0	0	0	NA	NA	0	0	0	0	0	0	-0.036352	0.788345	0.931858
hsa-miR-452-5p	No	0	0	0	0	0.393045	0.185848	0	0.17	0	0	0	0	NA	NA	NA	NA	1	0	0	0	0.190346	0.156118	0.624851
hsa-miR-4520-2-3p	No	0	0	0	0	1.07658	0.0513316	0	0.09	0	0	0	0	NA	NA	NA	NA	1	0	0	0	-0.0413813	0.759885	0.931858
hsa-miR-4520-3p	No	0	0	0	0	0	0.0635099	0	0	0	0	0	0	NA	NA	0	0	0	0	0	0	NA	NA	NA
hsa-miR-4521	No	0	0	0	0	0.0337715	0.0482968	0	0	0	0	0	0	NA	NA	NA	NA	0	0	0	0	-0.0555075	0.681729	0.931858
hsa-miR-4522	No	0	0	0	0	2.25963	0.0467213	0.07	0	0	0	0	0	NA	NA	NA	NA	1	0	0	0	0.295418	0.0256814	0.183423
hsa-miR-4523	No	0	0	0	0	0.691206	1.06344	0	0	0	0	0	0	NA	NA	0	0	1	3	0	0	0.13653	0.311207	0.910293
hsa-miR-4524a-3p	No	0	0	0	0	0.0299051	0	0	0	0	0	0	0	NA	NA	NA	NA	0	0	0	0	NA	NA	NA
hsa-miR-4524a-5p	No	0	0	0	0	0	0.0286227	0	0.18	0	0	0	0	NA	NA	NA	NA	0	0	0	0	NA	NA	NA
hsa-miR-4524b-3p	No	0	0	0	0	0.0235827	0.0573283	0	0.18	0	0	0	0	NA	NA	NA	NA	0	0	0	0	NA	NA	NA
hsa-miR-4524b-5p	No	0	0	0	0	0.754519	0.00489334	0	0	0	0	0	0	NA	NA	0	0	1	0	0	0	1	0	0
hsa-miR-4525	No	0	0	0	0	0.553118	0.299232	0.05	0.09	0	0	0	0	NA	NA	NA	NA	1	1	0	0	0.100978	0.454827	0.931858
hsa-miR-4526	No	0	0	0	0	0.250957	0.0965674	0	0	0	0	0	0	NA	NA	NA	NA	1	0	0	0	-0.0555075	0.681729	0.931858
hsa-miR-4527	No	0	0	0	0	1.49494	0.300624	0.13	0.04	0	0	0	0	NA	NA	NA	NA	2	1	0	0	-0.0160935	0.905419	0.938523
hsa-miR-4528	No	0	0	0	0	0.048491	0.195221	0.04	0	0	0	0	0	NA	NA	NA	NA	0	0	0	0	-0.0590422	0.662645	0.931858
hsa-miR-4529-3p	No	0	0	0	0	0.220507	0.398418	0	0.04	0	0	0	0	NA	NA	NA	NA	0	2	0	0	0.045623	0.736124	0.931858
hsa-miR-4529-5p	No	0	0	0	0	0.0295227	0.0364601	0.04	0.04	0	0	0	0	NA	NA	NA	NA	0	0	0	0	NA	NA	NA
hsa-miR-4530	No	0	0	0	0	3.8196	1.02905	0	0.07	0	0	0	0	NA	NA	NA	NA	5	3	0	0	0.268891	0.0431225	0.264717
hsa-miR-4531	No	0	0	0	0	0.267833	0.580891	0	0	0	0	0	0	NA	NA	NA	NA	0	2	0	0	0.314535	0.0171768	0.140207
hsa-miR-4533	No	0	0	0	0.18	0.146028	0.369284	0.32	0.5	0	0	0	0.27	NA	NA	NA	0.67	0	1	0	0	0.187938	0.161521	0.630077
hsa-miR-4534	No	0	0.739341	0	0	1.23119	5.56961	3.06	3.1	0	1.09615	0	0	NA	1.4826	NA	NA	2	15	1	1	0.156334	0.245519	0.79458
hsa-miR-4535	No	0	0	0	0	0.290316	0.153881	0	0	0	0	0	0	NA	NA	NA	NA	0	0	0	0	-0.0550411	0.684263	0.931858
hsa-miR-4536-5p	No	0	0	0	0	0	0.0455668	0.13	0	0	0	0	0	NA	NA	NA	NA	0	0	0	0	NA	NA	NA
hsa-miR-4537	No	0	0	0	0	0.0326812	0.039311	0	0.35	0	0	0	0	NA	NA	NA	NA	0	0	0	0	0.283195	0.032792	0.219098
hsa-miR-4538	No	0	0	0	0	1.17094	0.767835	0.22	0	0	0	0	0	NA	NA	NA	NA	1	1	0	0	0.25296	0.0576306	0.319378
hsa-miR-4539	No	0	0	0	0	0.144055	0.0951197	0	0	0	0	0	0	NA	NA	0	0	0	0	0	0	-0.0729581	0.589653	0.931858
hsa-miR-454-3p	No	0	0	0	0	0.031675	0.030554	0	0	0	0	0	0	NA	NA	NA	NA	0	0	0	0	0.404543	0.00180138	0.0282983
hsa-miR-454-5p	No	0	0	0	0	0.0127615	0.00599973	0	0	0	0	0	0	NA	NA	NA	NA	0	0	0	0	-0.0254783	0.850778	0.931858
hsa-miR-4540	No	0	0	0	0	0	0.0220421	0	0	0	0	0	0	NA	NA	0	0	0	0	0	0	NA	NA	NA
hsa-miR-455-3p	No	0	0	0	0	0.0700183	0.0376049	0.07	0	0	0	0	0	NA	NA	NA	NA	0	0	0	0	0.381194	0.00343877	0.0438311
hsa-miR-455-5p	No	0	0	0	0	0.0335006	0.0423655	0.13	0	0	0	0	0	NA	NA	NA	NA	0	0	0	0	-0.0413813	0.759885	0.931858
hsa-miR-4632-3p	No	0	0	0	0	0.0993361	0.149442	0	0.12	0	0	0	0	NA	NA	NA	NA	0	1	0	0	-0.0366808	0.786476	0.931858
hsa-miR-4632-5p	No	0	0	0	0	0.291487	0.251364	0	0	0	0	0	0	NA	NA	0	0	0	0	0	0	-0.162047	0.228473	0.762726
hsa-miR-4633-3p	No	0	0	0	0	0.0204357	0.0259011	0	0	0	0	0	0	NA	NA	0	0	0	0	0	0	-0.0523356	0.699025	0.931858
hsa-miR-4633-5p	No	0	0	0	0	0.0713122	0.0277313	0	0	0	0	0	0	NA	NA	0	0	0	0	0	0	-0.0254783	0.850778	0.931858
hsa-miR-4634	No	12.0063	0	0	0	14.8777	0.794253	0.3	1	11.4664	0	0	0	0.955035	NA	NA	NA	31	1	0	0	0.329232	0.0123938	0.109821
hsa-miR-4635	No	0	0	0	0	0.266226	0.262709	0.66	1.64	0	0	0	0	NA	NA	NA	NA	0	1	0	1	0.00906562	0.946638	0.971162
hsa-miR-4636	No	0	0	0	0	0	0.00292318	0	0	0	0	0	0	NA	NA	NA	NA	0	0	0	0	NA	NA	NA
hsa-miR-4637	No	0	0	0	0	0	0.00912466	0.22	0	0	0	0	0	NA	NA	NA	NA	0	0	0	0	NA	NA	NA
hsa-miR-4638-3p	No	0	0	0	0	0.538037	0.110984	0.18	0.2	0	0	0	0	NA	NA	NA	NA	0	0	0	0	0.150876	0.262596	0.826554
hsa-miR-4638-5p	No	0	0	0	0	0.0241096	0.038781	0.04	0	0	0	0	0	NA	NA	NA	NA	0	0	0	0	-0.036352	0.788345	0.931858
hsa-miR-4639-5p	No	0	0	0	0	0.0314345	0.126783	0.07	0	0	0	0	0	NA	NA	NA	NA	0	0	0	0	0.233964	0.0798324	0.39514
hsa-miR-4640-3p	No	0	0	0	0	0	0.00874875	0	0	0	0	0	0	NA	NA	0	0	0	0	0	0	NA	NA	NA
hsa-miR-4640-5p	No	0	0	0	0	1.71911	0.24384	0	0.16	0	0	0	0	NA	NA	NA	NA	1	0	0	0	0.103251	0.444686	0.931858
hsa-miR-4641	No	0	0	0	0	0	0.00423132	0	0.12	0	0	0	0	NA	NA	NA	NA	0	0	0	0	NA	NA	NA
hsa-miR-4644	No	0	0	0	0	0.269564	1.43474	0.63	0	0	0	0	0	NA	NA	NA	NA	0	7	0	0	0.120398	0.372341	0.931858
hsa-miR-4645-3p	No	0	0	0	0	0.176282	0.00806064	0.13	0	0	0	0	0	NA	NA	NA	NA	0	0	0	0	0.187165	0.163283	0.633631
hsa-miR-4645-5p	No	0	0	0	0	0	0.026282	0.13	0	0	0	0	0	NA	NA	NA	NA	0	0	0	0	NA	NA	NA
hsa-miR-4646-5p	No	0	0	0.68	0	0.335474	0.519449	0.96	0.03	0	0	1.02	0	NA	NA	0.67	NA	0	1	0	0	-0.0075429	0.955591	0.97561
hsa-miR-4647	No	0	0	0	0	0.424768	0.401805	0.07	0	0	0	0	0	NA	NA	NA	NA	1	0	0	0	0.083875	0.535055	0.931858
hsa-miR-4648	No	0	0	0	0	0.172153	0.211324	0.18	0	0	0	0	0	NA	NA	NA	NA	0	0	0	0	0.179062	0.182618	0.673312
hsa-miR-4649-3p	No	0	0	0	0	0.0892667	0.0507764	0	0	0	0	0	0	NA	NA	NA	NA	0	0	0	0	0.58769	1.53784e-06	9.43776e-05
hsa-miR-4649-5p	No	0	0	0	0	0.433065	0.173725	0.75	3.11	0	0	0	0	NA	NA	NA	NA	1	0	0	1	0.301319	0.0227429	0.169752
hsa-miR-4650-3p	No	0	0	0	0	0.0400817	0.0732135	0	0	0	0	0	0	NA	NA	0	0	0	0	0	0	0.510707	4.9289e-05	0.00177547
hsa-miR-4650-5p	No	0	0	0	0	0	0.620058	0	0	0	0	0	0	NA	NA	NA	NA	0	1	0	0	NA	NA	NA
hsa-miR-4651	No	0	0	0	0	0.0709128	0.241669	0.11	0.1	0	0	0	0	NA	NA	NA	NA	0	0	0	0	-0.0314834	0.816161	0.931858
hsa-miR-4652-5p	No	0	0	0	0	0	0.175632	0.56	0	0	0	0	0	NA	NA	NA	NA	0	1	0	0	NA	NA	NA
hsa-miR-4653-3p	No	0	0	0	0	0.139346	0.0456711	0	0	0	0	0	0	NA	NA	0	0	0	0	0	0	0.430365	0.000833341	0.0150092
hsa-miR-4653-5p	No	0	0	0	0	0.0130764	0.0184868	0	0	0	0	0	0	NA	NA	0	0	0	0	0	0	-0.0254783	0.850778	0.931858
hsa-miR-4654	No	0	0	0	0	1.05723	0.234395	0.19	0.76	0	0	0	0	NA	NA	NA	NA	1	0	0	0	0.318096	0.0158931	0.133619
hsa-miR-4655-3p	No	0	0	0	0	0	0.0103974	0	0	0	0	0	0	NA	NA	0	0	0	0	0	0	NA	NA	NA
hsa-miR-4655-5p	No	0	0	0	0	0.158396	0.111449	0	0	0	0	0	0	NA	NA	0	0	0	0	0	0	-0.106003	0.432576	0.931858
hsa-miR-4656	No	0	0	1.71	0	0.110001	2.20833	151.14	1.14	0	0	2.54	0	NA	NA	0.67	NA	0	11	4	0	-0.243864	0.0675426	0.358712
hsa-miR-4657	No	0	0	0	0	0.625002	0.497213	0.07	0.88	0	0	0	0	NA	NA	NA	NA	1	1	0	0	-0.174399	0.194465	0.691478
hsa-miR-4658	No	0	0	0	0	0.166161	0.147759	0	0	0	0	0	0	NA	NA	NA	NA	0	0	0	0	-0.115544	0.392063	0.931858
hsa-miR-4659a-3p	No	0	0	0	0	0.0273562	0.0772731	0.31	0	0	0	0	0	NA	NA	NA	NA	0	0	0	0	-0.0523356	0.699025	0.931858
hsa-miR-4659a-5p	No	0	0	0	0	0	0.0434827	0	0	0	0	0	0	NA	NA	NA	NA	0	0	0	0	NA	NA	NA
hsa-miR-4659b-3p	No	0	0	0	0	0	0.011596	0	0	0	0	0	0	NA	NA	NA	NA	0	0	0	0	NA	NA	NA
hsa-miR-4659b-5p	No	0	0	0	0	0.0219831	0.03571	0.26	0	0	0	0	0	NA	NA	NA	NA	0	0	0	0	-0.0178571	0.895109	0.931858
hsa-miR-4660	No	0	0	0	0	0.12868	0.175514	0.13	0	0	0	0	0	NA	NA	NA	NA	0	0	0	0	-0.0939623	0.486915	0.931858
hsa-miR-4661-3p	No	0	0	0	0	0.0166633	0.0126214	0	0	0	0	0	0	NA	NA	0	0	0	0	0	0	NA	NA	NA
hsa-miR-4661-5p	No	0	0	0	0	1.27864	0.108012	0	0	0	0	0	0	NA	NA	NA	NA	1	0	0	0	-0.110498	0.413205	0.931858
hsa-miR-4662a-3p	No	0	0	0	0	0	0.0675653	0.34	0	0	0	0	0	NA	NA	NA	NA	0	0	0	0	NA	NA	NA
hsa-miR-4662a-5p	No	0	0	0	0	0.0246039	0.00128008	0	0	0	0	0	0	NA	NA	NA	NA	0	0	0	0	NA	NA	NA
hsa-miR-4662b	No	0	0	0	0	0.136248	0.141445	0	0	0	0	0	0	NA	NA	NA	NA	0	0	0	0	0.337476	0.0102513	0.0971978
hsa-miR-4663	No	0	0	0	0	0.159007	0.498931	0.07	0.17	0	0	0	0	NA	NA	NA	NA	0	3	0	0	-0.133442	0.32238	0.925794
hsa-miR-4664-3p	No	0	0	0	0	0.0668648	0.0778705	0	0.09	0	0	0	0	NA	NA	NA	NA	0	0	0	0	-0.0939623	0.486915	0.931858
hsa-miR-4664-5p	No	0	0	0	0	0	0.00130639	0.07	0	0	0	0	0	NA	NA	NA	NA	0	0	0	0	NA	NA	NA
hsa-miR-4665-3p	No	0	0	0	0	0.0246683	0.0750608	0.34	0.04	0	0	0	0	NA	NA	NA	NA	0	0	0	0	NA	NA	NA
hsa-miR-4665-5p	No	0	0	0	0	0.0661762	0.113097	0.1	0.11	0	0	0	0	NA	NA	NA	NA	0	0	0	0	0.120881	0.370412	0.931858
hsa-miR-4666a-3p	No	0	0	0	0	0	0.00234336	0	0	0	0	0	0	NA	NA	NA	NA	0	0	0	0	NA	NA	NA
hsa-miR-4666a-5p	No	0	0	0	0	0.0119764	0.0305034	0	0	0	0	0	0	NA	NA	NA	NA	0	0	0	0	-0.0178571	0.895109	0.931858
hsa-miR-4666b	No	0	0	0	0	0.754519	0.00523453	0	0.12	0	0	0	0	NA	NA	NA	NA	1	0	0	0	-0.0178571	0.895109	0.931858
hsa-miR-4667-3p	No	0	0	0	0	0.0117894	0	0.29	0	0	0	0	0	NA	NA	NA	NA	0	0	0	0	NA	NA	NA
hsa-miR-4667-5p	No	0	0	0	0	0.687253	0.628285	0.2	0.78	0	0	0	0	NA	NA	NA	NA	1	0	0	0	-0.0595793	0.659763	0.931858
hsa-miR-4668-3p	No	0	0	0	0	0	0.00676433	0.07	0	0	0	0	0	NA	NA	NA	NA	0	0	0	0	NA	NA	NA
hsa-miR-4668-5p	No	0	0	0	0	0.783723	1.02684	0.78	0	0	0	0	0	NA	NA	NA	NA	1	4	0	0	-0.0716909	0.59615	0.931858
hsa-miR-4669	No	0	0	0	0	1.20375	0.349456	0.23	0	0	0	0	0	NA	NA	NA	NA	1	0	0	0	-0.00815796	0.951974	0.973116
hsa-miR-4670-3p	No	0	0	0	0	0	0.0301189	0	0	0	0	0	0	NA	NA	NA	NA	0	0	0	0	NA	NA	NA
hsa-miR-4670-5p	No	0	0	0	0	0	0.0521233	0	0	0	0	0	0	NA	NA	NA	NA	0	0	0	0	NA	NA	NA
hsa-miR-4671-3p	No	0	0	0	0	0.575406	0.596117	0	0	0	0	0	0	NA	NA	NA	NA	1	3	0	0	0.295121	0.0258372	0.18363
hsa-miR-4671-5p	No	0	0	0	0	0.978122	0.224434	0.46	0.63	0	0	0	0	NA	NA	NA	NA	2	0	0	0	0.0469468	0.728757	0.931858
hsa-miR-4672	No	0	0	0	0	1.72896	0.527325	0.13	0	0	0	0	0	NA	NA	NA	NA	2	1	0	0	0.0346339	0.798133	0.931858
hsa-miR-4673	No	0	0	0	0	0.110385	0.588091	0.44	0.04	0	0	0	0	NA	NA	NA	NA	0	0	0	0	-0.166131	0.216802	0.737303
hsa-miR-4674	No	0	0	0	0	0.11755	0.197487	0	0	0	0	0	0	NA	NA	0	0	0	1	0	0	-0.0879071	0.515536	0.931858
hsa-miR-4675	No	0	0	0	0	1.00508	0.141986	0	0	0	0	0	0	NA	NA	0	0	1	0	0	0	0.156382	0.245371	0.79458
hsa-miR-4676-3p	No	0	0	0	0	0	0.00103598	0	0	0	0	0	0	NA	NA	NA	NA	0	0	0	0	NA	NA	NA
hsa-miR-4676-5p	No	0	0	0	0	0.908691	0.154542	0	0.47	0	0	0	0	NA	NA	NA	NA	1	0	0	0	-0.0552641	0.683051	0.931858
hsa-miR-4677-3p	No	0	0	0	0	0.0100065	0.0305816	0.13	0	0	0	0	0	NA	NA	NA	NA	0	0	0	0	-0.0254783	0.850778	0.931858
hsa-miR-4677-5p	No	0	0	0	0	0.0414071	0.23026	0.52	0	0	0	0	0	NA	NA	NA	NA	0	1	0	0	-0.0366808	0.786476	0.931858
hsa-miR-4678	No	0	0	0	0	0	0.0282214	0	0	0	0	0	0	NA	NA	0	0	0	0	0	0	NA	NA	NA
hsa-miR-4679	No	0	0	0	0	0.0127615	0.0142534	0	0	0	0	0	0	NA	NA	0	0	0	0	0	0	-0.0178571	0.895109	0.931858
hsa-miR-4680-3p	No	0	0	0	0	0.0628586	0.153708	0	0	0	0	0	0	NA	NA	0	0	0	1	0	0	-0.04492	0.740046	0.931858
hsa-miR-4680-5p	No	0	0	0.57	0	0	0.0076758	0.61	0.09	0	0	0.85	0	NA	NA	0.67	NA	0	0	0	0	NA	NA	NA
hsa-miR-4681	No	0	0	0	0	0.11098	0.269491	0.04	0	0	0	0	0	NA	NA	NA	NA	0	0	0	0	0.150581	0.26354	0.826554
hsa-miR-4682	No	0	0	0	0	0	0.0450729	0	0.16	0	0	0	0	NA	NA	NA	NA	0	0	0	0	NA	NA	NA
hsa-miR-4683	No	0	0	0	0	0.00803052	0.00188	0.08	0.11	0	0	0	0	NA	NA	NA	NA	0	0	0	0	NA	NA	NA
hsa-miR-4684-3p	No	0	0	0	0	0.811615	0.368141	0.05	0.17	0	0	0	0	NA	NA	NA	NA	1	0	0	0	0.257	0.0536226	0.306136
hsa-miR-4685-5p	No	0	0	0	0	0.0650129	0.0749965	0	0.09	0	0	0	0	NA	NA	NA	NA	0	0	0	0	0.202247	0.131364	0.562456
hsa-miR-4686	No	0	0	0	0	0.883082	0.528584	0.13	0.32	0	0	0	0	NA	NA	NA	NA	1	1	0	0	0.068277	0.613805	0.931858
hsa-miR-4687-3p	No	0	0	0	0	27.3064	0.961334	0.52	0	0	0	0	0	NA	NA	NA	NA	6	2	0	0	-0.018754	0.889873	0.931858
hsa-miR-4687-5p	No	0	0	0	0	0.60217	0.00440824	0.27	0.03	0	0	0	0	NA	NA	NA	NA	1	0	0	0	-0.0413813	0.759885	0.931858
hsa-miR-4688	No	0	0	0	0	0.339309	0.274626	0	0.17	0	0	0	0	NA	NA	NA	NA	1	0	0	0	0.157783	0.241116	0.788025
hsa-miR-4689	No	0	0	0	0	0.290298	0.196496	0.13	0.04	0	0	0	0	NA	NA	NA	NA	1	0	0	0	0.177998	0.185274	0.677702
hsa-miR-4690-3p	No	0	0	0	0	0.0246039	0.0778967	0	0	0	0	0	0	NA	NA	NA	NA	0	0	0	0	NA	NA	NA
hsa-miR-4690-5p	No	2.08101	3.39534	1.96	0	27.3206	9.80938	5.06	2.72	3.08531	4.222	2.18	0	1.4826	1.24347	0.9	NA	9	40	2	1	0.0550505	0.684212	0.931858
hsa-miR-4691-3p	No	0	0	0	0	0.101576	0.094315	0.13	0.32	0	0	0	0	NA	NA	NA	NA	0	0	0	0	-0.0590422	0.662645	0.931858
hsa-miR-4691-5p	No	0	0	0	0	0	0.0226592	0	0	0	0	0	0	NA	NA	0	0	0	0	0	0	NA	NA	NA
hsa-miR-4692	No	0	2.93836	0	0	0.446329	12.4324	0.64	0.24	0	4.35642	0	0	NA	1.4826	NA	NA	0	44	0	0	0.227058	0.0894068	0.433898
hsa-miR-4693-3p	No	2.3602	2.32473	1.31	0	8.68766	4.60221	1.63	1.19	3.49924	2.37376	1.84	0	1.4826	1.02109	0.71	NA	12	24	0	0	0.0591181	0.662238	0.931858
hsa-miR-4694-3p	No	0	0	0	0	0.815979	0.0699844	0	0	0	0	0	0	NA	NA	0	0	1	0	0	0	-0.075347	0.577495	0.931858
hsa-miR-4695-3p	No	0	0	0	0	0.0319578	0.292971	0.2	0.38	0	0	0	0	NA	NA	NA	NA	0	1	0	0	0.143842	0.285753	0.867202
hsa-miR-4695-5p	No	0	0	0	0	0.791267	0.396048	0.21	0.09	0	0	0	0	NA	NA	NA	NA	1	1	0	0	0.0550734	0.684087	0.931858
hsa-miR-4696	No	0	0	0	0	0.804459	0.0266701	0	0	0	0	0	0	NA	NA	0	0	1	0	0	0	0.308375	0.0196067	0.153247
hsa-miR-4697-5p	No	0	0	0	0	0	0.0517688	0	0	0	0	0	0	NA	NA	NA	NA	0	0	0	0	NA	NA	NA
hsa-miR-4698	No	4.56298	2.5929	0.97	0	14.1702	19.0109	4.98	1.78	5.57616	3.84423	1.44	0	1.22204	1.4826	0.67	NA	14	44	2	0	0.235607	0.0776795	0.388867
hsa-miR-4699-3p	No	0	0	0	0	0.00837515	0.0243267	0.26	0	0	0	0	0	NA	NA	NA	NA	0	0	0	0	-0.0178571	0.895109	0.931858
hsa-miR-4699-5p	No	0	0	0	0	0.348189	0.378252	0.27	0.38	0	0	0	0	NA	NA	NA	NA	0	0	0	0	0.0211153	0.87611	0.931858
hsa-miR-4700-5p	No	30.6826	2.6535	1.71	41.1	87.8885	7.89267	4.14	109.86	39.4247	3.34433	2.54	25.95	1.28492	1.26034	1.49	0.63	41	30	2	9	0.376435	0.00390124	0.0475321
hsa-miR-4701-3p	No	0	0	0	0	3.49954	1.04599	0.2	0	0	0	0	0	NA	NA	NA	NA	4	3	0	0	-0.0769747	0.569277	0.931858
hsa-miR-4703-3p	No	0	0	0	0	0	0.0658623	0	0	0	0	0	0	NA	NA	NA	NA	0	0	0	0	NA	NA	NA
hsa-miR-4703-5p	No	0	0	0	0	0	0.0245674	0	0	0	0	0	0	NA	NA	0	0	0	0	0	0	NA	NA	NA
hsa-miR-4704-5p	No	0	0	0	0	0	0.000252428	0	0	0	0	0	0	NA	NA	0	0	0	0	0	0	NA	NA	NA
hsa-miR-4705	No	0	0	0	0	0.328375	0.00548218	0	0.07	0	0	0	0	NA	NA	NA	NA	1	0	0	0	NA	NA	NA
hsa-miR-4706	No	0	0	0	0.54	2.37847	0.531854	0.36	0.61	0	0	0	0.8	NA	NA	NA	0.68	2	1	0	0	0.167356	0.213384	0.731265
hsa-miR-4707-5p	No	0	0	0	0	0.0669097	0.140488	0.25	0.09	0	0	0	0	NA	NA	NA	NA	0	0	0	0	0.240612	0.0714004	0.373219
hsa-miR-4708-3p	No	0	0	0	0	0.0841933	0.0637787	0.6	0.02	0	0	0	0	NA	NA	NA	NA	0	0	0	0	0.389044	0.00278115	0.0377734
hsa-miR-4708-5p	No	0	0	0	0	0.0101565	0.0164059	0.27	0	0	0	0	0	NA	NA	NA	NA	0	0	0	0	-0.0178571	0.895109	0.931858
hsa-miR-4709-3p	No	0	0	0	0	1.28674	0.632123	0	0.07	0	0	0	0	NA	NA	NA	NA	1	0	0	0	0.124356	0.356711	0.931858
hsa-miR-4709-5p	No	0	0	0	0	0.0257537	0.00512745	0	0	0	0	0	0	NA	NA	0	0	0	0	0	0	NA	NA	NA
hsa-miR-4710	No	0	0	0	0	0.324318	0.478497	0	0.09	0	0	0	0	NA	NA	NA	NA	0	1	0	0	-0.0628973	0.642071	0.931858
hsa-miR-4711-3p	No	0	0	0	0	0.076569	0.050823	0	0	0	0	0	0	NA	NA	NA	NA	0	0	0	0	-0.0498602	0.71263	0.931858
hsa-miR-4711-5p	No	0	0	0	0	0	0.0350293	0.04	0	0	0	0	0	NA	NA	NA	NA	0	0	0	0	NA	NA	NA
hsa-miR-4712-3p	No	0	0	0	0	0.365367	0.256401	0	0	0	0	0	0	NA	NA	NA	NA	0	0	0	0	-0.0194792	0.885643	0.931858
hsa-miR-4712-5p	No	0	0	0	0	0	0.000579498	0.23	0	0	0	0	0	NA	NA	NA	NA	0	0	0	0	NA	NA	NA
hsa-miR-4713-5p	No	0	0	0	0	0	0.0102549	0	0.08	0	0	0	0	NA	NA	NA	NA	0	0	0	0	NA	NA	NA
hsa-miR-4714-3p	No	0	0	0	0	0.0729946	0.00334854	0	0	0	0	0	0	NA	NA	NA	NA	0	0	0	0	NA	NA	NA
hsa-miR-4715-3p	No	0	0	0	0	0	0.0077552	0	0	0	0	0	0	NA	NA	NA	NA	0	0	0	0	NA	NA	NA
hsa-miR-4715-5p	No	0	0	0	0	0.203437	0.135713	0.08	0	0	0	0	0	NA	NA	NA	NA	0	0	0	0	-0.0590422	0.662645	0.931858
hsa-miR-4716-3p	No	0	0	0	0	0.118882	1.10221	1.89	3.18	0	0	0	0	NA	NA	NA	NA	0	3	1	1	0.152092	0.258722	0.822846
hsa-miR-4717-3p	No	0	0	0	0	0.0281052	0.0791656	0	0	0	0	0	0	NA	NA	0	0	0	0	0	0	-0.0523356	0.699025	0.931858
hsa-miR-4718	No	0	0	0	0	7.00711	0.108821	0	0.11	0	0	0	0	NA	NA	NA	NA	1	0	0	0	0.356347	0.0065144	0.069641
hsa-miR-4719	No	0	0	0	0	0	0.00482583	0	0	0	0	0	0	NA	NA	0	0	0	0	0	0	NA	NA	NA
hsa-miR-4720-5p	No	0	0	0	0	0	0.00881146	0	0	0	0	0	0	NA	NA	0	0	0	0	0	0	NA	NA	NA
hsa-miR-4721	No	0	0	0	0	0	0.00812739	0	0	0	0	0	0	NA	NA	0	0	0	0	0	0	NA	NA	NA
hsa-miR-4722-3p	No	0	0	0	0	0.00791606	0.00627237	0.11	0.34	0	0	0	0	NA	NA	NA	NA	0	0	0	0	NA	NA	NA
hsa-miR-4722-5p	No	0	1.77549	0.57	0	0.346711	8.0375	3.28	0	0	2.63234	0.85	0	NA	1.4826	0.67	NA	0	38	1	0	0.249967	0.0607534	0.333339
hsa-miR-4723-3p	No	0	0	0	0	0	0.00331768	0.07	0.06	0	0	0	0	NA	NA	NA	NA	0	0	0	0	NA	NA	NA
hsa-miR-4723-5p	No	0	0	0	0	0.0595495	0.0146166	0	0.11	0	0	0	0	NA	NA	NA	NA	0	0	0	0	0.404543	0.00180138	0.0282983
hsa-miR-4724-3p	No	0	0	0	0	0.0101565	0.00533562	0.19	1.31	0	0	0	0	NA	NA	NA	NA	0	0	0	1	NA	NA	NA
hsa-miR-4724-5p	No	0	0	0	0	0.0379235	0.0221442	0.1	0	0	0	0	0	NA	NA	NA	NA	0	0	0	0	NA	NA	NA
hsa-miR-4725-3p	No	0	0	0	0	0	0.117578	0.08	0.2	0	0	0	0	NA	NA	NA	NA	0	0	0	0	NA	NA	NA
hsa-miR-4725-5p	No	0	0	0	0	0.0737053	0.0233088	0	0.31	0	0	0	0	NA	NA	NA	NA	0	0	0	0	-0.036352	0.788345	0.931858
hsa-miR-4726-3p	No	0	0	0	2.92	0	0.00691074	0.12	5.38	0	0	0	4.33	NA	NA	NA	0.67	0	0	0	2	NA	NA	NA
hsa-miR-4726-5p	No	0	0	0	0	0.0986197	0.126881	0	0.17	0	0	0	0	NA	NA	NA	NA	0	0	0	0	0.0659109	0.626172	0.931858
hsa-miR-4727-3p	No	0	0	0	0	1.0949	0.491475	0.04	0	0	0	0	0	NA	NA	NA	NA	3	2	0	0	-0.138461	0.304348	0.902154
hsa-miR-4728-3p	No	0	0	0	0.9	0.0700183	0.00527553	0.34	1.52	0	0	0	1.34	NA	NA	NA	0.67	0	0	0	0	-0.0178571	0.895109	0.931858
hsa-miR-4728-5p	No	0	0	0	0	0.590878	0.155681	0.07	0	0	0	0	0	NA	NA	NA	NA	1	0	0	0	0.120338	0.372582	0.931858
hsa-miR-4729	No	0	0	0	0	0.216855	0.00536409	0	0	0	0	0	0	NA	NA	0	0	0	0	0	0	0.396441	0.00226631	0.0329409
hsa-miR-4731-5p	No	0	0	0	0	0.00837515	0	0.07	0	0	0	0	0	NA	NA	NA	NA	0	0	0	0	NA	NA	NA
hsa-miR-4732-3p	No	0	0	0	0	0.0299051	0.0822944	0.13	0.09	0	0	0	0	NA	NA	NA	NA	0	0	0	0	-0.0254783	0.850778	0.931858
hsa-miR-4732-5p	No	0	0	0	0	0.253846	0.232651	0.14	0.29	0	0	0	0	NA	NA	NA	NA	1	0	0	0	-0.110498	0.413205	0.931858
hsa-miR-4733-3p	No	0	0	0	0	0.00837515	0.0288552	0	0	0	0	0	0	NA	NA	0	0	0	0	0	0	-0.0178571	0.895109	0.931858
hsa-miR-4733-5p	No	0	0	0	0	0.0325199	0.0394476	0	0	0	0	0	0	NA	NA	0	0	0	0	0	0	-0.036352	0.788345	0.931858
hsa-miR-4734	No	0	0	0	0	0.684631	0.277848	0	0.95	0	0	0	0	NA	NA	NA	NA	1	1	0	0	0.330561	0.0120243	0.107699
hsa-miR-4735-3p	No	0	0	0	0	0.719925	0.00367211	0	0	0	0	0	0	NA	NA	0	0	1	0	0	0	NA	NA	NA
hsa-miR-4735-5p	No	0	0	0	0	0.0158321	0.0153725	0	0	0	0	0	0	NA	NA	NA	NA	0	0	0	0	-0.0178571	0.895109	0.931858
hsa-miR-4736	No	0	0	0	0	0	0.0776318	0	0.29	0	0	0	0	NA	NA	NA	NA	0	0	0	0	NA	NA	NA
hsa-miR-4737	No	0	0	0	0	0.151766	0.452713	0	0	0	0	0	0	NA	NA	0	0	0	2	0	0	0.0610876	0.651697	0.931858
hsa-miR-4738-3p	No	0	0.43215	0	0	1.83956	1.55141	0.14	0	0	0.640705	0	0	NA	1.4826	NA	NA	2	7	0	0	0.0114961	0.932362	0.958116
hsa-miR-4738-5p	No	0	0	0	0	0	0.0069643	0	0	0	0	0	0	NA	NA	0	0	0	0	0	0	NA	NA	NA
hsa-miR-4739	No	0	0	0	0	0.556663	0.622537	0.35	0.49	0	0	0	0	NA	NA	NA	NA	0	1	0	0	-0.0232834	0.863505	0.931858
hsa-miR-4740-3p	No	0	0	0	0	0.00791606	0.00542164	0.05	0.18	0	0	0	0	NA	NA	NA	NA	0	0	0	0	-0.0254783	0.850778	0.931858
hsa-miR-4740-5p	No	0	0	0	0	0	0.153322	0	0.26	0	0	0	0	NA	NA	NA	NA	0	1	0	0	NA	NA	NA
hsa-miR-4741	No	0	0	0	0	0.025523	0.198736	0	0	0	0	0	0	NA	NA	NA	NA	0	0	0	0	-0.061263	0.650762	0.931858
hsa-miR-4742-3p	No	0	0	0	0	0.0119764	0.0206047	0.18	0	0	0	0	0	NA	NA	NA	NA	0	0	0	0	-0.0178571	0.895109	0.931858
hsa-miR-4742-5p	No	0	0	0	0	0.0375532	0.0517211	0	0	0	0	0	0	NA	NA	NA	NA	0	0	0	0	-0.0254783	0.850778	0.931858
hsa-miR-4743-3p	No	0	0	0	0	0.816446	0.388212	0.27	0	0	0	0	0	NA	NA	NA	NA	1	1	0	0	0.0858325	0.525534	0.931858
hsa-miR-4743-5p	No	0	0	0	0	0.835472	0.185443	0.09	0.02	0	0	0	0	NA	NA	NA	NA	1	0	0	0	0.0952319	0.481022	0.931858
hsa-miR-4744	No	0	0	0	0	0.115022	0.172279	1.17	0.35	0	0	0	0	NA	NA	NA	NA	0	0	0	0	0.254196	0.0563791	0.313491
hsa-miR-4745-3p	No	0	0	0	0	0.00837515	0.00892147	1.21	0	0	0	0	0	NA	NA	NA	NA	0	0	1	0	NA	NA	NA
hsa-miR-4745-5p	No	0	0	0	0	0.0299051	0.16136	0.13	0.04	0	0	0	0	NA	NA	NA	NA	0	1	0	0	-0.0314834	0.816161	0.931858
hsa-miR-4746-3p	No	0	0	0	0	0.0801062	0.109824	0.04	0	0	0	0	0	NA	NA	NA	NA	0	0	0	0	-0.0523356	0.699025	0.931858
hsa-miR-4746-5p	No	0	0	0	0	0.00791606	0.0514355	0	0.11	0	0	0	0	NA	NA	NA	NA	0	0	0	0	-0.0314834	0.816161	0.931858
hsa-miR-4747-3p	No	0	0	5.48	5	0.226181	0.0663547	9.64	12.55	0	0	5.59	6.4	NA	NA	0.98	0.78	0	0	5	3	-0.0806485	0.550931	0.931858
hsa-miR-4747-5p	No	0	0	0	0	0.011702	0.11045	0.05	0	0	0	0	0	NA	NA	NA	NA	0	0	0	0	-0.0457432	0.735454	0.931858
hsa-miR-4748	No	0	0	0	0	0.374618	0.28953	0.14	0	0	0	0	0	NA	NA	NA	NA	1	0	0	0	0.0421092	0.755791	0.931858
hsa-miR-4749-5p	No	0	0	0	0	0.0490717	0.0934284	0.13	0.11	0	0	0	0	NA	NA	NA	NA	0	0	0	0	-0.04492	0.740046	0.931858
hsa-miR-4750-3p	No	0	0	0	0	0.0276044	0	0.14	0	0	0	0	0	NA	NA	NA	NA	0	0	0	0	NA	NA	NA
hsa-miR-4750-5p	No	2.60663	0.71355	0	0	6.77171	2.8692	0.08	0.13	3.86458	1.05791	0	0	1.4826	1.4826	NA	NA	13	15	0	0	0.348132	0.00796183	0.0814367
hsa-miR-4751	No	0	0	0	0	0	0.0550295	0	0	0	0	0	0	NA	NA	NA	NA	0	0	0	0	NA	NA	NA
hsa-miR-4752	No	0	0	0	0	0.0830306	0.222137	0.08	0	0	0	0	0	NA	NA	NA	NA	0	1	0	0	0.136822	0.310161	0.909624
hsa-miR-4753-3p	No	0	0	0	0	0	0.0497926	0.08	0	0	0	0	0	NA	NA	NA	NA	0	0	0	0	NA	NA	NA
hsa-miR-4753-5p	No	0	0.388388	0	0	3.69063	1.5858	0.07	0.47	0	0.575824	0	0	NA	1.4826	NA	NA	4	6	0	0	0.260529	0.0503097	0.294568
hsa-miR-4754	No	0	0	0	0	0.0513348	0.201105	0.2	0.13	0	0	0	0	NA	NA	NA	NA	0	0	0	0	-0.0821597	0.543467	0.931858
hsa-miR-4755-3p	No	0	0	0	0	3.73827	2.43677	0.73	0.94	0	0	0	0	NA	NA	NA	NA	3	9	0	0	0.484595	0.000133544	0.00340434
hsa-miR-4755-5p	No	0	0	0	0	0.0520093	0.0802446	0.67	0.94	0	0	0	0	NA	NA	NA	NA	0	0	0	0	0.460674	0.00031096	0.00628366
hsa-miR-4756-3p	No	0	0	0	0	0.035366	0	0	0.27	0	0	0	0	NA	NA	NA	NA	0	0	0	0	NA	NA	NA
hsa-miR-4756-5p	No	0	0	0	0	0.0250612	0.0264259	0	0.2	0	0	0	0	NA	NA	NA	NA	0	0	0	0	NA	NA	NA
hsa-miR-4757-3p	No	0	0	0	0	1.19424	0.375069	0	0	0	0	0	0	NA	NA	NA	NA	2	1	0	0	0.246606	0.0644201	0.34545
hsa-miR-4757-5p	No	0	0	0	0	0.00470124	0	0.05	0	0	0	0	0	NA	NA	NA	NA	0	0	0	0	NA	NA	NA
hsa-miR-4758-3p	No	0	0	0	0	0	0.0320224	0.11	0.02	0	0	0	0	NA	NA	NA	NA	0	0	0	0	NA	NA	NA
hsa-miR-4758-5p	No	0	0	0	0	0.731075	0.312434	0.4	0.21	0	0	0	0	NA	NA	NA	NA	1	0	0	0	0.00838005	0.950668	0.972982
hsa-miR-4759	No	0	0	0	0	0.462958	0.11047	0	0.12	0	0	0	0	NA	NA	NA	NA	1	0	0	0	0.055048	0.684225	0.931858
hsa-miR-4760-3p	No	0	0	0	0	0	0.0034183	0.05	0	0	0	0	0	NA	NA	NA	NA	0	0	0	0	NA	NA	NA
hsa-miR-4760-5p	No	0	0	0	0	0	0.00931267	0.11	0	0	0	0	0	NA	NA	NA	NA	0	0	0	0	NA	NA	NA
hsa-miR-4761-3p	No	0	0	0	0	0.0100065	0.0355119	0	0	0	0	0	0	NA	NA	0	0	0	0	0	0	-0.0314834	0.816161	0.931858
hsa-miR-4761-5p	No	0	0	0	0	0.0654584	0.110521	0.05	0	0	0	0	0	NA	NA	NA	NA	0	0	0	0	-0.0523356	0.699025	0.931858
hsa-miR-4762-3p	No	0	0	0	0	0	0.0627616	0	0	0	0	0	0	NA	NA	NA	NA	0	0	0	0	NA	NA	NA
hsa-miR-4762-5p	No	0	0	0	0	0	0.000714235	0	0	0	0	0	0	NA	NA	NA	NA	0	0	0	0	NA	NA	NA
hsa-miR-4763-3p	No	0	0	0.39	0	0.52648	0.725686	1.07	1.02	0	0	0.58	0	NA	NA	0.67	NA	2	2	0	0	0.340992	0.00943985	0.0925553
hsa-miR-4764-5p	No	0	0	0	0	0.490814	0.853716	0	0	0	0	0	0	NA	NA	0	0	1	2	0	0	0.0178238	0.895304	0.931858
hsa-miR-4765	No	0	0	0	0	0.00470124	0.0604756	0	0	0	0	0	0	NA	NA	0	0	0	0	0	0	-0.0314834	0.816161	0.931858
hsa-miR-4766-3p	No	0	0	0	0	0	0.0983506	0	0	0	0	0	0	NA	NA	0	0	0	1	0	0	NA	NA	NA
hsa-miR-4766-5p	No	0	0	0	0	0.192264	0.14939	0.05	0	0	0	0	0	NA	NA	NA	NA	0	0	0	0	0.0395262	0.770348	0.931858
hsa-miR-4767	No	0	0	0	0	0.0801474	0.00900003	0.13	0.16	0	0	0	0	NA	NA	NA	NA	0	0	0	0	NA	NA	NA
hsa-miR-4768-3p	No	0	0	0	0	0.011962	0.043237	0	0	0	0	0	0	NA	NA	0	0	0	0	0	0	-0.0254783	0.850778	0.931858
hsa-miR-4768-5p	No	0	0	0	0	0.00837515	0.0403845	0	0	0	0	0	0	NA	NA	0	0	0	0	0	0	-0.0314834	0.816161	0.931858
hsa-miR-4769-3p	No	0	0	0	0	0.0700183	0.0080444	0.07	0.19	0	0	0	0	NA	NA	NA	NA	0	0	0	0	-0.0178571	0.895109	0.931858
hsa-miR-4769-5p	No	0	0	0	0	0.236406	0.704539	0.28	0.24	0	0	0	0	NA	NA	NA	NA	0	1	0	0	0.0615185	0.6494	0.931858
hsa-miR-4770	No	0	0	0	0	0.0611698	0.0566247	0	0.05	0	0	0	0	NA	NA	NA	NA	0	0	0	0	-0.036352	0.788345	0.931858
hsa-miR-4771	No	0	0	0	0	0	0.0143275	0.13	0	0	0	0	0	NA	NA	NA	NA	0	0	0	0	NA	NA	NA
hsa-miR-4772-3p	No	0	0	0	0	0.0114326	0.0252654	0	0	0	0	0	0	NA	NA	NA	NA	0	0	0	0	0.713392	4.7409e-10	7.14151e-08
hsa-miR-4772-5p	No	0	0	0	0	0.0395193	0.0721217	0	0	0	0	0	0	NA	NA	NA	NA	0	0	0	0	0.374334	0.00412238	0.0489987
hsa-miR-4773	No	0	0	0	0	0.0926429	0.128477	0	0	0	0	0	0	NA	NA	NA	NA	0	0	0	0	-0.0806485	0.550931	0.931858
hsa-miR-4774-5p	No	0	0	0	0	0.149028	1.30874	0	0.09	0	0	0	0	NA	NA	NA	NA	0	3	0	0	0.171783	0.201346	0.708345
hsa-miR-4775	No	0	0	0	0	0.0237549	0.0112633	0.13	0	0	0	0	0	NA	NA	NA	NA	0	0	0	0	-0.036352	0.788345	0.931858
hsa-miR-4776-3p	No	0	0	0	0	0	0.000911441	0.07	0	0	0	0	0	NA	NA	NA	NA	0	0	0	0	NA	NA	NA
hsa-miR-4776-5p	No	0	0	0	0	0.971997	0.187307	0.38	0	0	0	0	0	NA	NA	NA	NA	1	0	0	0	0.0335973	0.804054	0.931858
hsa-miR-4777-3p	No	0	0	0	0	0.0235827	0.073318	0	0	0	0	0	0	NA	NA	NA	NA	0	1	0	0	-0.0178571	0.895109	0.931858
hsa-miR-4777-5p	No	0	0	0	0	0.113197	0	0	0	0	0	0	0	NA	NA	0	0	0	0	0	0	NA	NA	NA
hsa-miR-4778-3p	No	0	0	0	0	0	0.0125963	0.33	0	0	0	0	0	NA	NA	NA	NA	0	0	0	0	NA	NA	NA
hsa-miR-4778-5p	No	0	0	0	0	0.187423	0.394229	0.27	0.26	0	0	0	0	NA	NA	NA	NA	0	0	0	0	-0.195367	0.145287	0.597371
hsa-miR-4779	No	0	0	0	0	0.0317925	0.0818313	0.13	0	0	0	0	0	NA	NA	NA	NA	0	0	0	0	-0.036352	0.788345	0.931858
hsa-miR-4780	No	0	0	0	0	0	0.00759215	0	0	0	0	0	0	NA	NA	0	0	0	0	0	0	NA	NA	NA
hsa-miR-4781-3p	No	0	0	0	0	0.0153798	0.00489334	0	0	0	0	0	0	NA	NA	NA	NA	0	0	0	0	-0.0178571	0.895109	0.931858
hsa-miR-4781-5p	No	0	0	0	0	0.011962	0.0582734	0	0	0	0	0	0	NA	NA	NA	NA	0	0	0	0	-0.0254783	0.850778	0.931858
hsa-miR-4782-3p	No	0	0	0	0	0	0.0350899	0	0	0	0	0	0	NA	NA	0	0	0	0	0	0	NA	NA	NA
hsa-miR-4782-5p	No	0	0	0	0	0.0473378	0.117475	0	0	0	0	0	0	NA	NA	NA	NA	0	0	0	0	-0.0652657	0.629562	0.931858
hsa-miR-4783-3p	No	0	0	0	0	0.0874473	0.104566	0.14	0.16	0	0	0	0	NA	NA	NA	NA	0	0	0	0	-0.0523356	0.699025	0.931858
hsa-miR-4783-5p	No	0	0	0	0	0.0148259	0.0490815	0.4	0.42	0	0	0	0	NA	NA	NA	NA	0	0	0	0	NA	NA	NA
hsa-miR-4784	No	0	0	0	0	0.923002	0.481299	0.4	0.76	0	0	0	0	NA	NA	NA	NA	1	1	0	0	0.302779	0.022061	0.166159
hsa-miR-4785	No	0	0	0	0	0.0819803	0.105459	0.28	0.43	0	0	0	0	NA	NA	NA	NA	0	0	0	0	-0.0590422	0.662645	0.931858
hsa-miR-4786-3p	No	0	0	0	0	0.089654	0.00365216	0	0	0	0	0	0	NA	NA	NA	NA	0	0	0	0	NA	NA	NA
hsa-miR-4786-5p	No	0	0	0	0	0.0441056	0.11008	0	0	0	0	0	0	NA	NA	NA	NA	0	0	0	0	-0.0806485	0.550931	0.931858
hsa-miR-4787-5p	No	1.43359	0	0.57	0.97	1.9019	0.838458	1.31	1.75	2.12543	0	0.85	1.44	1.4826	NA	0.67	0.67	1	2	0	0	0.0885828	0.512301	0.931858
hsa-miR-4788	No	0	0	0	0	0	0.0599208	0.1	0	0	0	0	0	NA	NA	NA	NA	0	0	0	0	NA	NA	NA
hsa-miR-4790-3p	No	0	0	0	0	0.0733392	0.028376	0	0	0	0	0	0	NA	NA	0	0	0	0	0	0	-0.0254783	0.850778	0.931858
hsa-miR-4790-5p	No	0	0	0	0	0	0.00274885	0	0	0	0	0	0	NA	NA	0	0	0	0	0	0	NA	NA	NA
hsa-miR-4791	No	0	0	0	0	0.947595	0.63363	0	0	0	0	0	0	NA	NA	NA	NA	1	2	0	0	0.246151	0.0649303	0.347063
hsa-miR-4793-3p	No	0	0	0	0	0.0806423	0.0825738	0	0	0	0	0	0	NA	NA	0	0	0	0	0	0	-0.0555075	0.681729	0.931858
hsa-miR-4793-5p	No	0	0	0	0	0.0246039	0	0.13	0	0	0	0	0	NA	NA	NA	NA	0	0	0	0	NA	NA	NA
hsa-miR-4794	No	0	0	0	0	0.0100065	0	0.03	0	0	0	0	0	NA	NA	NA	NA	0	0	0	0	NA	NA	NA
hsa-miR-4795-3p	No	0	0	0	0	0.00837515	0	0.04	0	0	0	0	0	NA	NA	NA	NA	0	0	0	0	NA	NA	NA
hsa-miR-4795-5p	No	0	0	0	0	0.0363202	0.0699725	0.04	0	0	0	0	0	NA	NA	NA	NA	0	0	0	0	0.566701	4.31851e-06	0.000238526
hsa-miR-4796-3p	No	0	0	0	0	2.23259	0.543771	7.68	0	0	0	0	0	NA	NA	NA	NA	2	2	1	0	0.207027	0.122302	0.538672
hsa-miR-4796-5p	No	0	0	0	0	0	0.0051172	0	0	0	0	0	0	NA	NA	NA	NA	0	0	0	0	NA	NA	NA
hsa-miR-4797-3p	No	0	0	0	0	0.00837515	0.0139073	0	0	0	0	0	0	NA	NA	NA	NA	0	0	0	0	-0.0178571	0.895109	0.931858
hsa-miR-4797-5p	No	0	0	0	0	0	0.00459353	0	0	0	0	0	0	NA	NA	NA	NA	0	0	0	0	NA	NA	NA
hsa-miR-4798-3p	No	0	0	0	0	0.0543729	0.0244897	0	0	0	0	0	0	NA	NA	0	0	0	0	0	0	-0.0590422	0.662645	0.931858
hsa-miR-4798-5p	No	0	0	0	0	0	0.0393887	0	0	0	0	0	0	NA	NA	0	0	0	0	0	0	NA	NA	NA
hsa-miR-4799-3p	No	0	0	0	0	0	0.0235598	0	0	0	0	0	0	NA	NA	0	0	0	0	0	0	NA	NA	NA
hsa-miR-4799-5p	No	0	0	0	0	0	0.00635439	0	0	0	0	0	0	NA	NA	NA	NA	0	0	0	0	NA	NA	NA
hsa-miR-4800-3p	No	13.7834	0	0	0	25.9113	0.56694	1.13	0.39	17.908	0	0	0	1.29925	NA	NA	NA	36	2	1	0	0.223151	0.095209	0.453337
hsa-miR-4800-5p	No	0	0	0	0	0.312111	0.478112	0.1	0	0	0	0	0	NA	NA	NA	NA	0	0	0	0	0.0353765	0.793899	0.931858
hsa-miR-4801	No	0	0	0	0	0	0.0114917	0	0	0	0	0	0	NA	NA	NA	NA	0	0	0	0	NA	NA	NA
hsa-miR-4802-3p	No	0	1.30232	0	0	7.51533	5.93101	0.08	0.24	0	1.93083	0	0	NA	1.4826	NA	NA	8	31	0	0	0.0379428	0.779311	0.931858
hsa-miR-4802-5p	No	0	0	0	0	0.528922	0.0890687	0	0	0	0	0	0	NA	NA	NA	NA	1	0	0	0	-0.0366808	0.786476	0.931858
hsa-miR-4803	No	0	0	0	0	0.0485648	0.119988	0	0	0	0	0	0	NA	NA	NA	NA	0	1	0	0	0.270029	0.0422127	0.262957
hsa-miR-4804-5p	No	0	0	0	0	0.344944	0.503428	0	0	0	0	0	0	NA	NA	NA	NA	0	1	0	0	-0.00312793	0.981577	0.988737
hsa-miR-483-3p	No	0	0	0	0	0.0180371	0.0143387	0.17	0.04	0	0	0	0	NA	NA	NA	NA	0	0	0	0	NA	NA	NA
hsa-miR-483-5p	No	0	0.754068	0	0	2.40709	2.87631	0.56	0.87	0	1.11798	0	0	NA	1.4826	NA	NA	2	10	0	0	0.0465194	0.731133	0.931858
hsa-miR-484	No	0	0	0	0	0.973054	0.18692	0.67	0.28	0	0	0	0	NA	NA	NA	NA	2	0	0	0	0.451957	0.000416791	0.0082217
hsa-miR-485-3p	No	0	0	0	0	0.0295227	0.00511293	0	0.34	0	0	0	0	NA	NA	NA	NA	0	0	0	0	-0.0178571	0.895109	0.931858
hsa-miR-485-5p	No	0	0	0	0	0.722938	0.771771	0	0	0	0	0	0	NA	NA	NA	NA	1	3	0	0	0.469659	0.000228022	0.00497148
hsa-miR-486-3p	No	0	0	0	0	0.0817	0.0604654	0	0.09	0	0	0	0	NA	NA	NA	NA	0	0	0	0	-0.0646709	0.632694	0.931858
hsa-miR-486-5p	No	0	0	0	0	1.27656	0.338561	0.26	0.09	0	0	0	0	NA	NA	NA	NA	3	0	0	0	0.126626	0.34793	0.931858
hsa-miR-487a-3p	No	0	0	0	0	0	0.00874875	0	0	0	0	0	0	NA	NA	NA	NA	0	0	0	0	NA	NA	NA
hsa-miR-487a-5p	No	0	0	0	0	0.835496	0.580628	2.61	0	0	0	0	0	NA	NA	NA	NA	1	2	1	0	-0.0753098	0.577683	0.931858
hsa-miR-487b-3p	No	0	0	0	0	0	0.0133356	0	0	0	0	0	0	NA	NA	NA	NA	0	0	0	0	NA	NA	NA
hsa-miR-487b-5p	No	0	0	0	0	0.0896141	0.00816801	0.58	0.66	0	0	0	0	NA	NA	NA	NA	0	0	0	0	NA	NA	NA
hsa-miR-488-3p	No	0	0	0	0	0.0611698	0.0337649	0	0	0	0	0	0	NA	NA	0	0	0	0	0	0	-0.0254783	0.850778	0.931858
hsa-miR-488-5p	No	0	0	0	0	0.0119764	0.00955579	0	0	0	0	0	0	NA	NA	0	0	0	0	0	0	-0.0254783	0.850778	0.931858
hsa-miR-489-5p	No	0	0	0	0	0	0.0078003	0	0	0	0	0	0	NA	NA	0	0	0	0	0	0	NA	NA	NA
hsa-miR-490-3p	No	0	0	0	0	0.187144	0.127767	0	0.04	0	0	0	0	NA	NA	NA	NA	1	0	0	0	0.188313	0.16067	0.630077
hsa-miR-490-5p	No	0	0	0	0	0	0.0503616	0	0	0	0	0	0	NA	NA	NA	NA	0	0	0	0	NA	NA	NA
hsa-miR-491-5p	No	0	0	0	0	0	0.00873897	0	0	0	0	0	0	NA	NA	NA	NA	0	0	0	0	NA	NA	NA
hsa-miR-492	No	0	0	0	0	0.169786	0.457158	0.52	0.12	0	0	0	0	NA	NA	NA	NA	0	1	0	0	-0.175149	0.192524	0.691478
hsa-miR-493-3p	No	0	0	0	0	22.0887	0.219017	0.28	0	0	0	0	0	NA	NA	NA	NA	1	1	0	0	0.119168	0.377279	0.931858
hsa-miR-493-5p	No	0	0	0	0	0.0356927	0.0634538	0	0	0	0	0	0	NA	NA	NA	NA	0	0	0	0	-0.0767511	0.570403	0.931858
hsa-miR-494-3p	No	0	0	0	0	0.799056	0.102599	0	0.12	0	0	0	0	NA	NA	NA	NA	1	0	0	0	-0.079715	0.555566	0.931858
hsa-miR-494-5p	No	0	0	0	0	0.260091	0.238065	0.16	0	0	0	0	0	NA	NA	NA	NA	0	1	0	0	-0.0850024	0.529562	0.931858
hsa-miR-495-3p	No	0	0	0	0	0.101576	0.00494704	0	0	0	0	0	0	NA	NA	NA	NA	0	0	0	0	-0.0254783	0.850778	0.931858
hsa-miR-495-5p	No	0	0	0	0	0	0.00222568	0.07	0	0	0	0	0	NA	NA	NA	NA	0	0	0	0	NA	NA	NA
hsa-miR-496	No	0	0	0	0	0.0130764	0.0538008	0	0	0	0	0	0	NA	NA	NA	NA	0	0	0	0	-0.036352	0.788345	0.931858
hsa-miR-497-3p	No	0	0	0	0	0	0.00323804	0	0	0	0	0	0	NA	NA	NA	NA	0	0	0	0	NA	NA	NA
hsa-miR-497-5p	No	0	0	0	0	0	0.0581385	0	0	0	0	0	0	NA	NA	NA	NA	0	0	0	0	NA	NA	NA
hsa-miR-498-3p	No	0	0	0.57	0	0.217295	0.0723749	1.84	2.68	0	0	0.85	0	NA	NA	0.67	NA	0	0	1	1	0.18341	0.172047	0.653856
hsa-miR-498-5p	No	0	0	0	0	0.0100065	0.0284035	0.07	0.17	0	0	0	0	NA	NA	NA	NA	0	0	0	0	-0.0314834	0.816161	0.931858
hsa-miR-4999-3p	No	0	0	0	0	0	0.0175147	0	0.17	0	0	0	0	NA	NA	NA	NA	0	0	0	0	NA	NA	NA
hsa-miR-4999-5p	No	0	0	0	0	0.00837515	0.0883486	0.1	0	0	0	0	0	NA	NA	NA	NA	0	0	0	0	-0.0254783	0.850778	0.931858
hsa-miR-499a-3p	No	0	0	0	0	0.657224	0.407154	0	0	0	0	0	0	NA	NA	NA	NA	0	0	0	0	0.196738	0.142427	0.58961
hsa-miR-499a-5p	No	0	0	0	0	0.431973	0.272215	0.18	0.76	0	0	0	0	NA	NA	NA	NA	1	0	0	0	-0.192782	0.15079	0.612358
hsa-miR-499b-3p	No	0	0	0	0	0.568177	0.052903	0.12	0.76	0	0	0	0	NA	NA	NA	NA	1	0	0	0	-0.0366808	0.786476	0.931858
hsa-miR-499b-5p	No	0	0	0	0	2.19145	0.0249772	0	0	0	0	0	0	NA	NA	0	0	1	0	0	0	-0.0314834	0.816161	0.931858
hsa-miR-5000-3p	No	0	0	0	0	0.040579	0.00584732	0	0	0	0	0	0	NA	NA	0	0	0	0	0	0	-0.0314834	0.816161	0.931858
hsa-miR-5000-5p	No	0	0	0	0	0	0.0205402	0.07	0.04	0	0	0	0	NA	NA	NA	NA	0	0	0	0	NA	NA	NA
hsa-miR-5001-3p	No	0	0	0	0	0.0896141	0.0126214	0.34	0.76	0	0	0	0	NA	NA	NA	NA	0	0	0	0	NA	NA	NA
hsa-miR-5001-5p	No	0	0	0	0	0.153614	0.193722	0.21	0	0	0	0	0	NA	NA	NA	NA	0	0	0	0	-0.127723	0.343736	0.931858
hsa-miR-5002-3p	No	0	0	0	0	0.0437639	0.0147547	0.04	0	0	0	0	0	NA	NA	NA	NA	0	0	0	0	-0.0254783	0.850778	0.931858
hsa-miR-5002-5p	No	0	0	0	0	0.0236505	0.00405132	0.16	0.76	0	0	0	0	NA	NA	NA	NA	0	0	0	0	-0.0254783	0.850778	0.931858
hsa-miR-5003-3p	No	0	0	0	0	0.0153798	0.0790819	0.2	0	0	0	0	0	NA	NA	NA	NA	0	0	0	0	-0.0366808	0.786476	0.931858
hsa-miR-5003-5p	No	0	0	0	0	0	0.0126722	0.04	0	0	0	0	0	NA	NA	NA	NA	0	0	0	0	NA	NA	NA
hsa-miR-5004-3p	No	0	0	0	0	0.0684813	0.0110418	0.29	0	0	0	0	0	NA	NA	NA	NA	0	0	0	0	NA	NA	NA
hsa-miR-5004-5p	No	0	0	0	0	0.093616	0.118544	0	0	0	0	0	0	NA	NA	NA	NA	0	0	0	0	0.404543	0.00180138	0.0282983
hsa-miR-5006-3p	No	0	0	0	0	0	0.121353	0.13	0.17	0	0	0	0	NA	NA	NA	NA	0	1	0	0	NA	NA	NA
hsa-miR-5006-5p	No	0	0.528782	0	0	0.547462	1.3335	0.63	0	0	0.783972	0	0	NA	1.4826	NA	NA	0	2	0	0	0.328175	0.0126948	0.111889
hsa-miR-5007-3p	No	0	0	0	0	0	0.0374253	0	0	0	0	0	0	NA	NA	0	0	0	0	0	0	NA	NA	NA
hsa-miR-5007-5p	No	0	0	0	0	0.11482	0.233485	0.08	0.11	0	0	0	0	NA	NA	NA	NA	0	0	0	0	-0.102419	0.448383	0.931858
hsa-miR-5008-3p	No	0	0	0	0	0	0.00452847	0	0.04	0	0	0	0	NA	NA	NA	NA	0	0	0	0	NA	NA	NA
hsa-miR-5008-5p	No	0	0	0	0	0.0655346	0.0369407	0	0	0	0	0	0	NA	NA	0	0	0	0	0	0	-0.0523356	0.699025	0.931858
hsa-miR-5009-3p	No	0	0	0	0	0	0.0140953	0	0	0	0	0	0	NA	NA	NA	NA	0	0	0	0	NA	NA	NA
hsa-miR-5009-5p	No	0	0	0	0	0.0138022	0.0513977	0.13	0	0	0	0	0	NA	NA	NA	NA	0	0	0	0	NA	NA	NA
hsa-miR-500a-3p	No	0	0	0	0	0.142207	0.0731996	0.13	0	0	0	0	0	NA	NA	NA	NA	0	0	0	0	0.30462	0.0212266	0.160605
hsa-miR-500a-5p	No	0	0	0	0	0	0.0604817	0	0	0	0	0	0	NA	NA	NA	NA	0	0	0	0	NA	NA	NA
hsa-miR-500b-3p	No	0	0	0	0	0	0.049553	0	0	0	0	0	0	NA	NA	NA	NA	0	0	0	0	NA	NA	NA
hsa-miR-501-3p	No	0	0	0	0	0.262637	0.0965424	0.14	0	0	0	0	0	NA	NA	NA	NA	0	0	0	0	0.1101	0.4149	0.931858
hsa-miR-501-5p	No	0	0	0	0	0.0157345	0.0223353	0.21	0.28	0	0	0	0	NA	NA	NA	NA	0	0	0	0	-0.0254783	0.850778	0.931858
hsa-miR-5010-5p	No	0	0	0	0	0.977168	0.61225	0	0.04	0	0	0	0	NA	NA	NA	NA	1	2	0	0	0.215063	0.108147	0.497777
hsa-miR-5011-3p	No	0	0	0	0	0.011962	0.0790474	0	0	0	0	0	0	NA	NA	0	0	0	0	0	0	-0.0254783	0.850778	0.931858
hsa-miR-5011-5p	No	0	0	0	0	0	0.000579498	0	0	0	0	0	0	NA	NA	0	0	0	0	0	0	NA	NA	NA
hsa-miR-502-3p	No	0	0	0	0	0.0689974	0.0055264	0.74	0	0	0	0	0	NA	NA	NA	NA	0	0	0	0	-0.0413813	0.759885	0.931858
hsa-miR-502-5p	No	0	0	0	0	0.0365659	0.0223667	0.34	0	0	0	0	0	NA	NA	NA	NA	0	0	0	0	-0.0254783	0.850778	0.931858
hsa-miR-503-3p	No	0	0	0	0	0	0.0119584	0	0	0	0	0	0	NA	NA	0	0	0	0	0	0	NA	NA	NA
hsa-miR-503-5p	No	0	0	0	0	0.135117	0.166197	0.34	0.02	0	0	0	0	NA	NA	NA	NA	0	0	0	0	0.0497537	0.713218	0.931858
hsa-miR-504-3p	No	0	0	0	0	0.150673	0.0732048	0	0	0	0	0	0	NA	NA	NA	NA	0	0	0	0	-0.0729581	0.589653	0.931858
hsa-miR-504-5p	No	0	0	0	0	0.00837515	0.0188359	0.2	0	0	0	0	0	NA	NA	NA	NA	0	0	0	0	NA	NA	NA
hsa-miR-5047	No	0	0	0	0	0.0313203	0.0925467	0	0	0	0	0	0	NA	NA	NA	NA	0	0	0	0	-0.04492	0.740046	0.931858
hsa-miR-505-3p	No	0	0	0	0	0.200115	0.017372	0	0	0	0	0	0	NA	NA	NA	NA	0	0	0	0	0.179219	0.182228	0.673312
hsa-miR-505-5p	No	0	0	0	0	0.0664965	0.0509983	0	0	0	0	0	0	NA	NA	NA	NA	0	0	0	0	-0.0555075	0.681729	0.931858
hsa-miR-506-3p	No	0	0	0	0	0	0.0159114	0	0	0	0	0	0	NA	NA	0	0	0	0	0	0	NA	NA	NA
hsa-miR-506-5p	No	0	0	0	0	0.0838582	0.248635	0	0	0	0	0	0	NA	NA	0	0	0	1	0	0	0.161454	0.230202	0.762889
hsa-miR-507	No	0	0	0	0	0.0299051	0.0102549	0.13	0.17	0	0	0	0	NA	NA	NA	NA	0	0	0	0	NA	NA	NA
hsa-miR-508-3p	No	0	0	0	0	0.0167503	0.0689416	0	0	0	0	0	0	NA	NA	0	0	0	0	0	0	-0.0314834	0.816161	0.931858
hsa-miR-508-5p	No	0	0	0	0	0.00791606	0.00368963	0	0	0	0	0	0	NA	NA	0	0	0	0	0	0	-0.0178571	0.895109	0.931858
hsa-miR-5087	No	0	0	0	0	0.395089	0.23221	0.13	0	0	0	0	0	NA	NA	NA	NA	1	0	0	0	-0.094841	0.482832	0.931858
hsa-miR-5088-3p	No	0	0	1.71	0	0	0.00151831	3.4	0.24	0	0	2.54	0	NA	NA	0.67	NA	0	0	2	0	NA	NA	NA
hsa-miR-5088-5p	No	0	0	0	0	0.0535504	0.236288	0.1	0	0	0	0	0	NA	NA	NA	NA	0	0	0	0	-0.154589	0.250893	0.805677
hsa-miR-5089-3p	No	0	0	0	0	0	0.00329067	0.2	0	0	0	0	0	NA	NA	NA	NA	0	0	0	0	NA	NA	NA
hsa-miR-5089-5p	No	0	0	0	0	1.15176	0.0883072	0	0.09	0	0	0	0	NA	NA	NA	NA	2	0	0	0	0.217604	0.103944	0.48359
hsa-miR-509-3-5p	No	0	0	0	0	0.0937665	0.0407062	0	0	0	0	0	0	NA	NA	NA	NA	0	0	0	0	-0.04492	0.740046	0.931858
hsa-miR-509-3p	No	0	0	0	0	0.0635844	0.0371238	0	0	0	0	0	0	NA	NA	NA	NA	0	0	0	0	-0.0555075	0.681729	0.931858
hsa-miR-509-5p	No	0	0	0	0	0.290613	0.182113	0	0	0	0	0	0	NA	NA	NA	NA	0	1	0	0	0.177115	0.1875	0.682828
hsa-miR-5090	No	0	0	0	0	0.0841205	0.191488	0.34	0	0	0	0	0	NA	NA	NA	NA	0	0	0	0	-0.0729581	0.589653	0.931858
hsa-miR-5091	No	0	0	0	0	1.36814	0.334279	0	0.04	0	0	0	0	NA	NA	NA	NA	1	1	0	0	-0.00661341	0.961059	0.977569
hsa-miR-5092	No	0	0	0	0	0.0235787	0.157307	0.08	0	0	0	0	0	NA	NA	NA	NA	0	0	0	0	0.430365	0.000833341	0.0150092
hsa-miR-5093	No	0	0	0	0	0.235594	0.308614	0.07	0	0	0	0	0	NA	NA	NA	NA	0	1	0	0	0.0526586	0.697257	0.931858
hsa-miR-5094	No	0	0	0	0	0.0235827	0.0703695	0.1	0	0	0	0	0	NA	NA	NA	NA	0	0	0	0	-0.0178571	0.895109	0.931858
hsa-miR-510-3p	No	0	0	0	0	0.0138022	0.0152048	0	0	0	0	0	0	NA	NA	0	0	0	0	0	0	-0.0178571	0.895109	0.931858
hsa-miR-510-5p	No	0	0	0	0	0.0235827	0.0625084	0	0	0	0	0	0	NA	NA	NA	NA	0	0	0	0	-0.0178571	0.895109	0.931858
hsa-miR-5100	No	0	0	0	0	1.30713	0.173448	0	0.09	0	0	0	0	NA	NA	NA	NA	1	0	0	0	0.162087	0.228355	0.762726
hsa-miR-511-3p	No	0	0	0	0	1.93856	1.01042	0.95	0.91	0	0	0	0	NA	NA	NA	NA	3	1	0	0	0.279177	0.0354607	0.229525
hsa-miR-511-5p	No	0	0	0	0	0.173764	0.0736287	0.34	0	0	0	0	0	NA	NA	NA	NA	0	0	0	0	-0.075347	0.577495	0.931858
hsa-miR-512-3p	No	0	0	0	0	0.221027	0.144951	0	0	0	0	0	0	NA	NA	NA	NA	0	0	0	0	-0.0850024	0.529562	0.931858
hsa-miR-512-5p	No	0	0	0	0	0.136849	0.0239533	0	0	0	0	0	0	NA	NA	0	0	0	0	0	0	-0.0366808	0.786476	0.931858
hsa-miR-513a-5p	No	0	0	0	0	0.0867375	0.0211873	0	0	0	0	0	0	NA	NA	0	0	0	0	0	0	-0.04492	0.740046	0.931858
hsa-miR-513b-3p	No	0	0	0	0	0.00803052	0.0101298	0	0	0	0	0	0	NA	NA	NA	NA	0	0	0	0	NA	NA	NA
hsa-miR-513b-5p	No	0	0	0	0	0.186207	0.275409	0	0	0	0	0	0	NA	NA	0	0	0	0	0	0	-0.0301441	0.823854	0.931858
hsa-miR-513c-3p	No	0	0	0	0	0	0.0086357	0	0	0	0	0	0	NA	NA	0	0	0	0	0	0	NA	NA	NA
hsa-miR-513c-5p	No	0	0	0	0	0.0971954	0.80536	0	0	0	0	0	0	NA	NA	NA	NA	0	1	0	0	0.171191	0.202929	0.708804
hsa-miR-514a-3p	No	0	0	0	0	0	0.0167331	0	0	0	0	0	0	NA	NA	NA	NA	0	0	0	0	NA	NA	NA
hsa-miR-514a-5p	No	0	0	0	0	0.0157345	0.0118863	0	0	0	0	0	0	NA	NA	NA	NA	0	0	0	0	NA	NA	NA
hsa-miR-514b-3p	No	0	0	0	0	0	0.0297472	0	0	0	0	0	0	NA	NA	0	0	0	0	0	0	NA	NA	NA
hsa-miR-514b-5p	No	0	0	0	0	0.72597	0.426624	0	0	0	0	0	0	NA	NA	0	0	1	2	0	0	0.241726	0.0700596	0.368536
hsa-miR-515-3p	No	0	0	0	0	0	0.0226232	0.04	0	0	0	0	0	NA	NA	NA	NA	0	0	0	0	NA	NA	NA
hsa-miR-515-5p	No	0	0	0	0	0.176912	0.00694121	0	0	0	0	0	0	NA	NA	NA	NA	0	0	0	0	-0.0413813	0.759885	0.931858
hsa-miR-516a-3p	No	0	0	0	0	0	0.00188	0.88	0	0	0	0	0	NA	NA	NA	NA	0	0	0	0	NA	NA	NA
hsa-miR-516a-5p	No	0	0	0	0	0.27786	0.0226916	0.04	0.11	0	0	0	0	NA	NA	NA	NA	0	0	0	0	-0.095895	0.477959	0.931858
hsa-miR-516b-3p	No	0	0	0	0	0	0.00704042	0.88	0	0	0	0	0	NA	NA	NA	NA	0	0	0	0	NA	NA	NA
hsa-miR-516b-5p	No	0	0	0	0	0.103802	0.443977	0	0	0	0	0	0	NA	NA	NA	NA	0	1	0	0	0.404371	0.00181027	0.0282983
hsa-miR-517-5p	No	0	0	0	0	0	0.0363307	0	0	0	0	0	0	NA	NA	0	0	0	0	0	0	NA	NA	NA
hsa-miR-517c-3p	No	0	0	0	0	0	0.00275762	0	0	0	0	0	0	NA	NA	NA	NA	0	0	0	0	NA	NA	NA
hsa-miR-5186	No	0	0	0	0	0.212137	0.767312	0	0	0	0	0	0	NA	NA	NA	NA	0	3	0	0	0.199736	0.136325	0.577723
hsa-miR-5187-5p	No	0	0	0	0	0.325362	0.206409	0.21	0	0	0	0	0	NA	NA	NA	NA	0	0	0	0	-0.0576313	0.670238	0.931858
hsa-miR-5189-3p	No	0	0	0	0	0.101719	0.0298684	0.13	0.17	0	0	0	0	NA	NA	NA	NA	0	0	0	0	-0.036352	0.788345	0.931858
hsa-miR-5189-5p	No	0	0	0	0	0.560999	0.577054	0.31	0.34	0	0	0	0	NA	NA	NA	NA	0	1	0	0	0.170775	0.204043	0.708804
hsa-miR-518a-3p	No	0	0	0	0	0	0.0135287	0.1	0	0	0	0	0	NA	NA	NA	NA	0	0	0	0	NA	NA	NA
hsa-miR-518a-5p	No	0	0	0	0	0.0352847	0.0635148	0	0	0	0	0	0	NA	NA	0	0	0	0	0	0	-0.04492	0.740046	0.931858
hsa-miR-518c-3p	No	0	0	0	0	0	0.00197685	0	0	0	0	0	0	NA	NA	NA	NA	0	0	0	0	NA	NA	NA
hsa-miR-518c-5p	No	0	0	0	0	0	0.0293579	0	0	0	0	0	0	NA	NA	NA	NA	0	0	0	0	NA	NA	NA
hsa-miR-518d-3p	No	0	0	0	0	0	0.00855874	0	0	0	0	0	0	NA	NA	0	0	0	0	0	0	NA	NA	NA
hsa-miR-518e-3p	No	0	0	0	0	0	0.0126214	0	0	0	0	0	0	NA	NA	NA	NA	0	0	0	0	NA	NA	NA
hsa-miR-518f-3p	No	0	0	0	0	0.0145723	0	0	0	0	0	0	0	NA	NA	NA	NA	0	0	0	0	NA	NA	NA
hsa-miR-5190	No	0.908611	2.27279	3.42	0	4.70899	7.79214	7.06	0.95	1.34711	3.36964	5.08	0	1.4826	1.4826	0.67	NA	7	32	4	0	0.310736	0.0186429	0.149233
hsa-miR-5191	No	0	0	0	0	0.549963	0.72495	0	0	0	0	0	0	NA	NA	0	0	0	2	0	0	0.103772	0.442378	0.931858
hsa-miR-5192	No	0	0	0	0	1.69763	0.367849	0.14	0	0	0	0	0	NA	NA	NA	NA	2	1	0	0	0.336578	0.0104678	0.097445
hsa-miR-5194	No	0	0	0	0	0.752365	0.50255	0	0	0	0	0	0	NA	NA	NA	NA	1	1	0	0	-0.113256	0.40157	0.931858
hsa-miR-5195-3p	No	0	0	0	0	0.243987	0.101801	0	0	0	0	0	0	NA	NA	NA	NA	0	0	0	0	0.255338	0.0552432	0.311354
hsa-miR-5195-5p	No	0	0	0	0	0	0.0401017	0	0	0	0	0	0	NA	NA	0	0	0	0	0	0	NA	NA	NA
hsa-miR-5196-3p	No	0	0	0	0	0	0.0718826	1.16	0.02	0	0	0	0	NA	NA	NA	NA	0	0	0	0	NA	NA	NA
hsa-miR-5196-5p	No	0	0	0	0	0.516466	0.87457	0.2	0.28	0	0	0	0	NA	NA	NA	NA	0	2	0	0	-0.262496	0.0485366	0.289432
hsa-miR-5197-3p	No	0	0	0	0	0.023404	0.0897028	0	0	0	0	0	0	NA	NA	0	0	0	0	0	0	-0.0413813	0.759885	0.931858
hsa-miR-5197-5p	No	0	0	0	0	0.0167503	0.00844233	0.53	0	0	0	0	0	NA	NA	NA	NA	0	0	0	0	0.687914	3.37918e-09	3.49956e-07
hsa-miR-519a-2-5p	No	0	0	0	0	0.0453871	0.0290028	0.07	0	0	0	0	0	NA	NA	NA	NA	0	0	0	0	-0.04492	0.740046	0.931858
hsa-miR-519b-3p	No	0	0	0	0	0	0.00782375	0	0	0	0	0	0	NA	NA	NA	NA	0	0	0	0	NA	NA	NA
hsa-miR-519b-5p	No	0	0	0	0	0	0.0083205	0	0	0	0	0	0	NA	NA	NA	NA	0	0	0	0	NA	NA	NA
hsa-miR-519c-3p	No	0	0	0	0	0.0489692	0.0200906	0.15	0	0	0	0	0	NA	NA	NA	NA	0	0	0	0	NA	NA	NA
hsa-miR-519d-5p	No	0	0	0	0	0	0.0169898	0	0	0	0	0	0	NA	NA	NA	NA	0	0	0	0	NA	NA	NA
hsa-miR-519e-5p	No	0	0	0	0	0	0.0199453	0	0	0	0	0	0	NA	NA	0	0	0	0	0	0	NA	NA	NA
hsa-miR-520a-3p	No	0	0	0	0	0	0.0118988	0.19	0	0	0	0	0	NA	NA	NA	NA	0	0	0	0	NA	NA	NA
hsa-miR-520a-5p	No	0	0	0	0	0	0.0210119	0	0.12	0	0	0	0	NA	NA	NA	NA	0	0	0	0	NA	NA	NA
hsa-miR-520b-3p	No	0	0	0	0	0	0.00410196	0	0	0	0	0	0	NA	NA	NA	NA	0	0	0	0	NA	NA	NA
hsa-miR-520d-3p	No	0	0	0	0	0.0379118	0.0387648	0	0	0	0	0	0	NA	NA	NA	NA	0	0	0	0	-0.04492	0.740046	0.931858
hsa-miR-520d-5p	No	1.70459	0	0	0	62.8112	1.35507	0	0	2.52723	0	0	0	1.4826	NA	NA	NA	8	3	0	0	0.355628	0.00663111	0.0704343
hsa-miR-520e-3p	No	0	0	0	0	0	0.00729899	0.05	0	0	0	0	0	NA	NA	NA	NA	0	0	0	0	NA	NA	NA
hsa-miR-520e-5p	No	0	0	0	0	0.0740159	0.0769756	0	0	0	0	0	0	NA	NA	0	0	0	0	0	0	-0.0366808	0.786476	0.931858
hsa-miR-520g-5p	No	0	0	0	0	0	0.0221852	0	0	0	0	0	0	NA	NA	0	0	0	0	0	0	NA	NA	NA
hsa-miR-522-3p	No	0	0	0	0	0.095351	0.0234731	0	0.04	0	0	0	0	NA	NA	NA	NA	0	0	0	0	-0.0254783	0.850778	0.931858
hsa-miR-524-3p	No	0	0	0	0	0.00803052	0.0661475	0	0	0	0	0	0	NA	NA	0	0	0	0	0	0	-0.0254783	0.850778	0.931858
hsa-miR-524-5p	No	0	0	0	0	0.0149904	0.00353826	0	0	0	0	0	0	NA	NA	NA	NA	0	0	0	0	-0.0178571	0.895109	0.931858
hsa-miR-525-3p	No	0	0	0	0	0	0.0107806	0	0	0	0	0	0	NA	NA	0	0	0	0	0	0	NA	NA	NA
hsa-miR-525-5p	No	0	0	0	0	0	0.0156809	0	0	0	0	0	0	NA	NA	0	0	0	0	0	0	NA	NA	NA
hsa-miR-526a-3p	No	0	0	0	0	0	0.0239354	0	0	0	0	0	0	NA	NA	NA	NA	0	0	0	0	NA	NA	NA
hsa-miR-526a-5p	No	0	0	0	0	0	0.0069643	0	0	0	0	0	0	NA	NA	0	0	0	0	0	0	NA	NA	NA
hsa-miR-526b-3p	No	0	0	0	0	0	0.00317589	0	0	0	0	0	0	NA	NA	0	0	0	0	0	0	NA	NA	NA
hsa-miR-526b-5p	No	0	0	0	0	0.0728489	0.00165736	0	0	0	0	0	0	NA	NA	0	0	0	0	0	0	NA	NA	NA
hsa-miR-527	No	0	0	0	0	0.30111	0.113141	0	0	0	0	0	0	NA	NA	0	0	0	0	0	0	0.260335	0.0504871	0.294568
hsa-miR-532-3p	No	0	0	0	0	0.0571786	0.00876465	0.07	0.78	0	0	0	0	NA	NA	NA	NA	0	0	0	0	0.46347	0.000282599	0.00585334
hsa-miR-532-5p	No	0.854455	0.929777	1.57	0.36	4.08775	1.20437	2.71	0.53	1.26682	1.37849	2.32	0.53	1.4826	1.4826	0.68	0.68	5	0	1	0	0.0344872	0.79897	0.931858
hsa-miR-539-3p	No	0	0	0	0	0	0.0156809	0	0	0	0	0	0	NA	NA	NA	NA	0	0	0	0	NA	NA	NA
hsa-miR-539-5p	No	0	0	0	0	0.0267879	0.0276156	0	0	0	0	0	0	NA	NA	NA	NA	0	0	0	0	-0.0254783	0.850778	0.931858
hsa-miR-541-3p	No	0	0	0	0	0	0.0245896	0.22	0	0	0	0	0	NA	NA	NA	NA	0	0	0	0	NA	NA	NA
hsa-miR-541-5p	No	0	0	0	0	0	0.0915673	0	0	0	0	0	0	NA	NA	NA	NA	0	0	0	0	NA	NA	NA
hsa-miR-542-3p	No	0	0	0	0	1.19271	0.310148	0.36	0.83	0	0	0	0	NA	NA	NA	NA	1	0	0	0	0.0359063	0.790881	0.931858
hsa-miR-542-5p	No	0	0	0	0	0	0.0285045	0.26	0.11	0	0	0	0	NA	NA	NA	NA	0	0	0	0	NA	NA	NA
hsa-miR-543	No	0	0	0	0	0.17171	0.0615263	0.1	0	0	0	0	0	NA	NA	NA	NA	0	0	0	0	-0.0806485	0.550931	0.931858
hsa-miR-544a	No	0	0	0	0	0.0552093	0.00338216	0	0.09	0	0	0	0	NA	NA	NA	NA	0	0	0	0	NA	NA	NA
hsa-miR-544b	No	0	0	0	0	0	0.0115403	0	0	0	0	0	0	NA	NA	NA	NA	0	0	0	0	NA	NA	NA
hsa-miR-545-5p	No	0	0	0	0	0	0.028978	0	0	0	0	0	0	NA	NA	NA	NA	0	0	0	0	NA	NA	NA
hsa-miR-548a-3p	No	0	0	0	0	4.54504	0.0682831	0.04	0	0	0	0	0	NA	NA	NA	NA	1	0	0	0	0.295607	0.0255826	0.183423
hsa-miR-548a-5p	No	0	0	0	0	0	0.0135304	0	0	0	0	0	0	NA	NA	NA	NA	0	0	0	0	NA	NA	NA
hsa-miR-548ab	No	0	0	0	0	0.0532593	0.150097	0	0	0	0	0	0	NA	NA	NA	NA	0	0	0	0	-0.0652657	0.629562	0.931858
hsa-miR-548ac	No	0	0	0	0	0.00837515	0.00234336	0	0	0	0	0	0	NA	NA	NA	NA	0	0	0	0	NA	NA	NA
hsa-miR-548ad-3p	No	0	0	0	0	0.130834	0.0471588	0.04	0	0	0	0	0	NA	NA	NA	NA	0	0	0	0	-0.04492	0.740046	0.931858
hsa-miR-548ad-5p	No	0	0	0	0	0.106652	0.122534	0	0	0	0	0	0	NA	NA	NA	NA	0	0	0	0	-0.04492	0.740046	0.931858
hsa-miR-548ae-3p	No	0	0	0	0	0.00837515	0.0113157	0	0	0	0	0	0	NA	NA	NA	NA	0	0	0	0	-0.0178571	0.895109	0.931858
hsa-miR-548ae-5p	No	0	0	0	0	0.0552093	0.0742896	0	0	0	0	0	0	NA	NA	NA	NA	0	0	0	0	-0.0590422	0.662645	0.931858
hsa-miR-548ag	No	0	0	0	0	0.0298519	0.137062	0.13	0	0	0	0	0	NA	NA	NA	NA	0	0	0	0	-0.04492	0.740046	0.931858
hsa-miR-548ah-3p	No	0	0	0	0	0	0.000714235	0	0	0	0	0	0	NA	NA	NA	NA	0	0	0	0	NA	NA	NA
hsa-miR-548ah-5p	No	0	0	0	0	0.862814	0.218621	0	0	0	0	0	0	NA	NA	NA	NA	2	1	0	0	-0.0939623	0.486915	0.931858
hsa-miR-548ai	No	0	0	0	0	0	0.0252428	0	0.17	0	0	0	0	NA	NA	NA	NA	0	0	0	0	NA	NA	NA
hsa-miR-548ak	No	0	0	0	0	0.0556486	0.213315	0.04	0.11	0	0	0	0	NA	NA	NA	NA	0	0	0	0	-0.0806485	0.550931	0.931858
hsa-miR-548al	No	0	0	0	0	0.0389627	0.0280811	0	0	0	0	0	0	NA	NA	NA	NA	0	0	0	0	-0.0413813	0.759885	0.931858
hsa-miR-548an	No	0	0	0	0	0.0251254	0.148518	0	0	0	0	0	0	NA	NA	NA	NA	0	0	0	0	-0.0457432	0.735454	0.931858
hsa-miR-548ao-3p	No	0	0	0	0	0.137005	0.107464	0	0	0	0	0	0	NA	NA	NA	NA	0	0	0	0	-0.0729581	0.589653	0.931858
hsa-miR-548ao-5p	No	0	0	0	0	0.86189	0.192854	0	0	0	0	0	0	NA	NA	NA	NA	2	0	0	0	0.384092	0.00318151	0.04151
hsa-miR-548ap-3p	No	0	0	0	0	0	0.0176238	0	0	0	0	0	0	NA	NA	NA	NA	0	0	0	0	NA	NA	NA
hsa-miR-548ap-5p	No	0	0	0	0	0.00470124	0.0283531	0	0	0	0	0	0	NA	NA	NA	NA	0	0	0	0	-0.0178571	0.895109	0.931858
hsa-miR-548aq-3p	No	0	0	0	0	0	0.00310012	0	0	0	0	0	0	NA	NA	NA	NA	0	0	0	0	NA	NA	NA
hsa-miR-548aq-5p	No	0	0	0	0	0.0492078	0.00457822	0	0	0	0	0	0	NA	NA	NA	NA	0	0	0	0	-0.0178571	0.895109	0.931858
hsa-miR-548ar-3p	No	0	0	0	0	0	0.0111743	0	0.76	0	0	0	0	NA	NA	NA	NA	0	0	0	0	NA	NA	NA
hsa-miR-548ar-5p	No	0	0	0	0	0	0.0346024	0	0	0	0	0	0	NA	NA	NA	NA	0	0	0	0	NA	NA	NA
hsa-miR-548as-5p	No	0	0	0	0	0	0.0225846	0	0	0	0	0	0	NA	NA	NA	NA	0	0	0	0	NA	NA	NA
hsa-miR-548at-3p	No	0	0	0	0	0.0241814	0.061371	0	0	0	0	0	0	NA	NA	NA	NA	0	0	0	0	NA	NA	NA
hsa-miR-548at-5p	No	0	0	0	0	0	0.0322035	0	0	0	0	0	0	NA	NA	NA	NA	0	0	0	0	NA	NA	NA
hsa-miR-548au-3p	No	0	0	0	0	0.176986	0.11331	0.08	0.04	0	0	0	0	NA	NA	NA	NA	0	1	0	0	-0.0314834	0.816161	0.931858
hsa-miR-548au-5p	No	0	0	0	0	0.00837515	0	0	0	0	0	0	0	NA	NA	NA	NA	0	0	0	0	NA	NA	NA
hsa-miR-548av-5p	No	0	0	0	0	0.0389627	0.0797875	0	0	0	0	0	0	NA	NA	NA	NA	0	0	0	0	-0.0366808	0.786476	0.931858
hsa-miR-548aw	No	0	0	0	0	0.00837515	0.00381577	0	0	0	0	0	0	NA	NA	NA	NA	0	0	0	0	-0.0178571	0.895109	0.931858
hsa-miR-548ax	No	0	0	0	0	0	0.0219377	0	0	0	0	0	0	NA	NA	NA	NA	0	0	0	0	NA	NA	NA
hsa-miR-548ay-3p	No	0	0	0	0	0	0.0409692	0	0	0	0	0	0	NA	NA	NA	NA	0	0	0	0	NA	NA	NA
hsa-miR-548ay-5p	No	0	0	0	0	0	0.0537118	0	0	0	0	0	0	NA	NA	NA	NA	0	0	0	0	NA	NA	NA
hsa-miR-548az-3p	No	0	0	0	0	0	0.0343727	0	0	0	0	0	0	NA	NA	0	0	0	0	0	0	NA	NA	NA
hsa-miR-548az-5p	No	0	0	0	0	0.17948	0.329624	0.69	0	0	0	0	0	NA	NA	NA	NA	0	0	0	0	-0.133442	0.32238	0.925794
hsa-miR-548b-3p	No	0	0	0	0	0	0.00334898	0.04	0	0	0	0	0	NA	NA	NA	NA	0	0	0	0	NA	NA	NA
hsa-miR-548b-5p	No	0	0	0	0	0.0326238	0.0148946	0.13	0	0	0	0	0	NA	NA	NA	NA	0	0	0	0	NA	NA	NA
hsa-miR-548ba	No	0	0	0	0	0.0437412	0.046039	0	0	0	0	0	0	NA	NA	NA	NA	0	0	0	0	NA	NA	NA
hsa-miR-548bb-5p	No	0	0	0	0	0	0.018585	0	0	0	0	0	0	NA	NA	NA	NA	0	0	0	0	NA	NA	NA
hsa-miR-548bc	No	0	0	0	0	0.0251254	0.0285889	0.13	0	0	0	0	0	NA	NA	NA	NA	0	0	0	0	NA	NA	NA
hsa-miR-548c-3p	No	0	0	0	0	0.0521121	0.00403245	0	0	0	0	0	0	NA	NA	NA	NA	0	0	0	0	NA	NA	NA
hsa-miR-548d-3p	No	0	0	0	0	0	0.00341565	0	0.11	0	0	0	0	NA	NA	NA	NA	0	0	0	0	NA	NA	NA
hsa-miR-548e-3p	No	0	0	0.39	0	0.011962	0.0455922	1.87	0.66	0	0	0.58	0	NA	NA	0.67	NA	0	0	0	0	-0.0413813	0.759885	0.931858
hsa-miR-548e-5p	No	0	0	0	0	0.0114326	0.0461607	0	0.09	0	0	0	0	NA	NA	NA	NA	0	0	0	0	-0.0178571	0.895109	0.931858
hsa-miR-548f-3p	No	0	0	0	0	0.0604959	0.0823143	0	0.76	0	0	0	0	NA	NA	NA	NA	0	0	0	0	-0.110498	0.413205	0.931858
hsa-miR-548g-3p	No	0	0	0	0	0	0.0078812	0	0	0	0	0	0	NA	NA	NA	NA	0	0	0	0	NA	NA	NA
hsa-miR-548h-5p	No	0	0	0	0	0	0.00188	0	0	0	0	0	0	NA	NA	NA	NA	0	0	0	0	NA	NA	NA
hsa-miR-548i	No	0	0	0	0	0	0.0481194	0.07	0	0	0	0	0	NA	NA	NA	NA	0	0	0	0	NA	NA	NA
hsa-miR-548j-3p	No	0	0	0	0	0	0.0192353	0	0	0	0	0	0	NA	NA	NA	NA	0	0	0	0	NA	NA	NA
hsa-miR-548j-5p	No	0	0	0	0	0.162489	0.00679253	0	0	0	0	0	0	NA	NA	NA	NA	0	0	0	0	-0.0254783	0.850778	0.931858
hsa-miR-548k	No	0	0	0	0	0.177581	0.111028	0.26	0	0	0	0	0	NA	NA	NA	NA	0	0	0	0	-0.133442	0.32238	0.925794
hsa-miR-548l	No	0	0	0	0	0.13662	0.126311	0	0	0	0	0	0	NA	NA	NA	NA	0	0	0	0	-0.0523356	0.699025	0.931858
hsa-miR-548m	No	0	0	0	0	3.20009	0.857589	0	0	0	0	0	0	NA	NA	0	0	2	2	0	0	0.49686	8.44616e-05	0.0025446
hsa-miR-548n	No	0	0	0	0	0.0630099	0.0143002	0	0	0	0	0	0	NA	NA	NA	NA	0	0	0	0	-0.0254783	0.850778	0.931858
hsa-miR-548o-3p	No	0	0	0	0	0.00837515	0.0141949	0	0	0	0	0	0	NA	NA	NA	NA	0	0	0	0	-0.0254783	0.850778	0.931858
hsa-miR-548p	No	0	0	0	0	0	0.0234398	0	0.17	0	0	0	0	NA	NA	NA	NA	0	0	0	0	NA	NA	NA
hsa-miR-548q	No	0	0	0	0	0	0.0480131	0	0	0	0	0	0	NA	NA	NA	NA	0	0	0	0	NA	NA	NA
hsa-miR-548s	No	0	0	0	0	0.0998671	0.015361	0	0	0	0	0	0	NA	NA	NA	NA	0	0	0	0	-0.0366808	0.786476	0.931858
hsa-miR-548t-5p	No	0	0	0	0	0.0614651	0.0288929	0	0	0	0	0	0	NA	NA	NA	NA	0	0	0	0	-0.0729581	0.589653	0.931858
hsa-miR-548u	No	0	0	0	0	0.0167503	0.0741015	0	0	0	0	0	0	NA	NA	NA	NA	0	0	0	0	-0.0178571	0.895109	0.931858
hsa-miR-548v	No	0	0	0	0	0	0.0111284	0	0	0	0	0	0	NA	NA	0	0	0	0	0	0	NA	NA	NA
hsa-miR-548w	No	0	0	0	0	0	0.0134205	0	0	0	0	0	0	NA	NA	NA	NA	0	0	0	0	NA	NA	NA
hsa-miR-548x-3p	No	0	0	0	0	0.0246683	0.0101587	0	0	0	0	0	0	NA	NA	NA	NA	0	0	0	0	NA	NA	NA
hsa-miR-548x-5p	No	0	0	0	0	0.176484	0.102971	0	0	0	0	0	0	NA	NA	NA	NA	0	0	0	0	0.307434	0.0200025	0.153733
hsa-miR-548y	No	0	0	0	0	0.791372	0.24064	0.34	0	0	0	0	0	NA	NA	NA	NA	1	1	0	0	0.143953	0.285377	0.867202
hsa-miR-549a-3p	No	0	0	0	0	0.0597588	0.341256	0	0	0	0	0	0	NA	NA	0	0	0	1	0	0	-0.0939623	0.486915	0.931858
hsa-miR-550a-3-5p	No	0	0	0	0	0.509934	0.513401	0	0	0	0	0	0	NA	NA	NA	NA	1	0	0	0	0.237483	0.0752758	0.382613
hsa-miR-550a-3p	No	0	0	0	0.72	0	0.000579498	0.84	1	0	0	0	1.07	NA	NA	NA	0.67	0	0	0	0	NA	NA	NA
hsa-miR-550a-5p	No	0	0	0	0	0.868325	0.339833	0	0.38	0	0	0	0	NA	NA	NA	NA	2	2	0	0	0.168982	0.208906	0.719662
hsa-miR-550b-2-5p	No	0	0	0	0.72	4.19051	1.12156	0.84	1	0	0	0	1.07	NA	NA	NA	0.67	3	3	0	0	0.493325	9.65574e-05	0.00271179
hsa-miR-550b-3p	No	0	0	0	0	0	0.0773965	0	0	0	0	0	0	NA	NA	NA	NA	0	1	0	0	NA	NA	NA
hsa-miR-551a	No	0	0	0	0	0	0.00459353	0	0.06	0	0	0	0	NA	NA	NA	NA	0	0	0	0	NA	NA	NA
hsa-miR-551b-5p	No	0	0	0	0	0.036509	0.0872936	0	0.76	0	0	0	0	NA	NA	NA	NA	0	0	0	0	0.398882	0.00211612	0.0318764
hsa-miR-552-3p	No	0	0	0	0	1.05533	0.384585	0.94	0.06	0	0	0	0	NA	NA	NA	NA	1	0	0	0	-0.0474178	0.726142	0.931858
hsa-miR-552-5p	No	0	0	0	0	0.139497	0.08651	0	0	0	0	0	0	NA	NA	0	0	0	0	0	0	-0.106003	0.432576	0.931858
hsa-miR-553	No	0	0	0	0	0.0287351	0.136305	0	0	0	0	0	0	NA	NA	0	0	0	0	0	0	-0.04492	0.740046	0.931858
hsa-miR-554	No	0	0	0	0	0	0.00527553	0	0	0	0	0	0	NA	NA	0	0	0	0	0	0	NA	NA	NA
hsa-miR-555	No	0	0	0	0	0.16812	0.0365464	0	0	0	0	0	0	NA	NA	0	0	0	0	0	0	0.223738	0.094318	0.450389
hsa-miR-556-3p	No	0	0	0	0	0	0.00125686	0	0	0	0	0	0	NA	NA	NA	NA	0	0	0	0	NA	NA	NA
hsa-miR-556-5p	No	0	0	0	0	0.0257786	0.120045	0	0.07	0	0	0	0	NA	NA	NA	NA	0	0	0	0	-0.0652657	0.629562	0.931858
hsa-miR-557	No	0	0	0	0	0.011962	0.00844988	0	0	0	0	0	0	NA	NA	0	0	0	0	0	0	NA	NA	NA
hsa-miR-5571-3p	No	0	0	0	0	0.46162	2.484	0.43	0.3	0	0	0	0	NA	NA	NA	NA	1	9	0	0	0.414219	0.00135904	0.0229788
hsa-miR-5571-5p	No	0	0	0	0	3.7139	0.665686	0	0	0	0	0	0	NA	NA	0	0	4	2	0	0	0.487663	0.000119278	0.00308818
hsa-miR-5572	No	0	0	0	0	0.681965	1.00252	0.4	0.16	0	0	0	0	NA	NA	NA	NA	1	3	0	0	0.00719372	0.957645	0.975903
hsa-miR-5579-3p	No	0	0	0	0	0.011962	0.0308048	0.05	0	0	0	0	0	NA	NA	NA	NA	0	0	0	0	-0.0178571	0.895109	0.931858
hsa-miR-5579-5p	No	0	0	0	0	0	0.00292356	0	0	0	0	0	0	NA	NA	0	0	0	0	0	0	NA	NA	NA
hsa-miR-558	No	0	0	0	0	0.0327746	0.0233489	0	0	0	0	0	0	NA	NA	0	0	0	0	0	0	0.389307	0.00276122	0.0377734
hsa-miR-5580-3p	No	0	0	0	0	0	0.0510072	0	0	0	0	0	0	NA	NA	0	0	0	0	0	0	NA	NA	NA
hsa-miR-5581-3p	No	0	0	0	0	0.102339	0	0.07	0	0	0	0	0	NA	NA	NA	NA	0	0	0	0	NA	NA	NA
hsa-miR-5581-5p	No	0	0	0	0	0	0.0488714	0	0	0	0	0	0	NA	NA	NA	NA	0	0	0	0	NA	NA	NA
hsa-miR-5582-3p	No	0	0	0	0	0	0.00199411	0	0	0	0	0	0	NA	NA	NA	NA	0	0	0	0	NA	NA	NA
hsa-miR-5583-3p	No	0	0	0	0	0.0982773	0.137492	0	0	0	0	0	0	NA	NA	NA	NA	0	1	0	0	0.513531	4.40336e-05	0.00162142
hsa-miR-5584-5p	No	0	0	0	0	0.336771	1.11593	0.45	0.28	0	0	0	0	NA	NA	NA	NA	0	4	0	0	0.130828	0.332033	0.931858
hsa-miR-5585-3p	No	0	0	0	0	1.04332	0.208941	0.1	0	0	0	0	0	NA	NA	NA	NA	2	1	0	0	0.107308	0.426899	0.931858
hsa-miR-5586-3p	No	0	0	0	0	0	0.0535795	0	0	0	0	0	0	NA	NA	NA	NA	0	0	0	0	NA	NA	NA
hsa-miR-5587-3p	No	0	0	0	0	0.0839027	0.0598009	0	0	0	0	0	0	NA	NA	0	0	0	0	0	0	NA	NA	NA
hsa-miR-5588-5p	No	0	0	0	0	0.137525	0.301836	0.3	0	0	0	0	0	NA	NA	NA	NA	0	1	0	0	0.323667	0.0140494	0.121884
hsa-miR-5589-5p	No	0	0	0	0	1.85093	0.179609	0	0	0	0	0	0	NA	NA	NA	NA	2	0	0	0	0.489755	0.000110365	0.00290279
hsa-miR-559	No	0	0	0	0	0	0.0124901	0.13	0	0	0	0	0	NA	NA	NA	NA	0	0	0	0	NA	NA	NA
hsa-miR-5590-3p	No	0	0	0	0	0.023404	0.00989249	0.16	0	0	0	0	0	NA	NA	NA	NA	0	0	0	0	-0.0178571	0.895109	0.931858
hsa-miR-5591-3p	No	0	0	0	0	0	0.0170287	0	0.17	0	0	0	0	NA	NA	NA	NA	0	0	0	0	NA	NA	NA
hsa-miR-5591-5p	No	0	0	0	0	0.0402562	0.00584644	0	0.17	0	0	0	0	NA	NA	NA	NA	0	0	0	0	NA	NA	NA
hsa-miR-561-3p	No	0	0	0	0	0	0.0161292	0	0	0	0	0	0	NA	NA	NA	NA	0	0	0	0	NA	NA	NA
hsa-miR-561-5p	No	0	0	0	0	0.0355408	0.0617442	0	0	0	0	0	0	NA	NA	NA	NA	0	0	0	0	0.374071	0.00415079	0.0489987
hsa-miR-562	No	0	0	0	0	0	0.0497477	0.07	0	0	0	0	0	NA	NA	NA	NA	0	0	0	0	NA	NA	NA
hsa-miR-564	No	0	0	0	0	0.0164057	0.0648529	0.34	0	0	0	0	0	NA	NA	NA	NA	0	0	0	0	-0.036352	0.788345	0.931858
hsa-miR-567	No	0	0	0	0	0	0.0113954	0.13	0	0	0	0	0	NA	NA	NA	NA	0	0	0	0	NA	NA	NA
hsa-miR-568	No	0	0	0	0	0	0.00694463	0	0	0	0	0	0	NA	NA	0	0	0	0	0	0	NA	NA	NA
hsa-miR-5680	No	0	0	0	0	0.24805	0.151188	0.07	0	0	0	0	0	NA	NA	NA	NA	0	0	0	0	-0.0939623	0.486915	0.931858
hsa-miR-5681a	No	0	0	0	0	0.00837515	0.0930089	0.13	0	0	0	0	0	NA	NA	NA	NA	0	0	0	0	-0.0314834	0.816161	0.931858
hsa-miR-5681b	No	0	0	0	0	0	0.0131263	0	0	0	0	0	0	NA	NA	0	0	0	0	0	0	NA	NA	NA
hsa-miR-5682	No	0	0	0	0	0.0859588	0	0	0	0	0	0	0	NA	NA	NA	NA	0	0	0	0	NA	NA	NA
hsa-miR-5683	No	0	0	0	0	0.0700183	0.0145922	0.04	0.85	0	0	0	0	NA	NA	NA	NA	0	0	0	0	-0.0254783	0.850778	0.931858
hsa-miR-5684	No	0	0	0	0	0.660845	0.0571934	0	0	0	0	0	0	NA	NA	NA	NA	0	0	0	0	-0.138652	0.303672	0.901765
hsa-miR-5687	No	0	0	0	0	0	0.0143259	0	0	0	0	0	0	NA	NA	0	0	0	0	0	0	NA	NA	NA
hsa-miR-5688	No	0	0	0	0	0	0.0273725	0	0	0	0	0	0	NA	NA	0	0	0	0	0	0	NA	NA	NA
hsa-miR-5689	No	0	0	15.31	0	0.22401	1.69045	64.2	0.12	0	0	22.7	0	NA	NA	0.67	NA	0	9	7	0	0.0220424	0.870716	0.931858
hsa-miR-569	No	0	0	0	0	0.173818	0.0768768	0.08	0	0	0	0	0	NA	NA	NA	NA	0	0	0	0	-0.0729581	0.589653	0.931858
hsa-miR-5690	No	0	0	0	0	0	0.0190815	0	0	0	0	0	0	NA	NA	NA	NA	0	0	0	0	NA	NA	NA
hsa-miR-5691	No	0	0	0	0	0.0414071	0.130908	0.03	0	0	0	0	0	NA	NA	NA	NA	0	0	0	0	-0.0413813	0.759885	0.931858
hsa-miR-5692c	No	0	0	0	0	0.0361434	0.0492241	0	0	0	0	0	0	NA	NA	0	0	0	0	0	0	-0.04492	0.740046	0.931858
hsa-miR-5693	No	0	0	0	0	0.042713	0.0819168	1.34	0	0	0	0	0	NA	NA	NA	NA	0	0	1	0	-0.0729581	0.589653	0.931858
hsa-miR-5694	No	0	0	0	0	0.0537468	0.123596	0.05	0	0	0	0	0	NA	NA	NA	NA	0	0	0	0	0.102034	0.4501	0.931858
hsa-miR-5695	No	0	0	0	0	6.05169	0.426526	0	0	0	0	0	0	NA	NA	0	0	2	1	0	0	0.0950516	0.481856	0.931858
hsa-miR-5696	No	0	0	0	0	0.0719687	0.000784047	0	0	0	0	0	0	NA	NA	NA	NA	0	0	0	0	NA	NA	NA
hsa-miR-5697	No	0	0	0	0	0	0.00677073	0.04	0	0	0	0	0	NA	NA	NA	NA	0	0	0	0	NA	NA	NA
hsa-miR-5698	No	0	0	0	0	0.538292	0.108544	0	0	0	0	0	0	NA	NA	NA	NA	1	0	0	0	-0.0314834	0.816161	0.931858
hsa-miR-5699-3p	No	0	0	1.05	0	0.103528	0.414799	2.33	0.11	0	0	1.56	0	NA	NA	0.67	NA	0	0	0	0	0.243531	0.0679296	0.359615
hsa-miR-5699-5p	No	0	0	0	0	0.0167503	0.127855	0.34	0	0	0	0	0	NA	NA	NA	NA	0	0	0	0	-0.0314834	0.816161	0.931858
hsa-miR-570-5p	No	0	0	0	0	0.0896141	0.00860674	0	0.17	0	0	0	0	NA	NA	NA	NA	0	0	0	0	-0.0178571	0.895109	0.931858
hsa-miR-5701	No	0	0	0	0	0.143375	0.026157	0.04	0.13	0	0	0	0	NA	NA	NA	NA	0	0	0	0	-0.0652657	0.629562	0.931858
hsa-miR-5703	No	0	0.543056	0	0	10.3473	1.24236	0.43	0	0	0.805134	0	0	NA	1.4826	NA	NA	2	2	0	0	-0.0975464	0.470376	0.931858
hsa-miR-5705	No	0	0	0	0	0.0584257	0.0147862	0	0	0	0	0	0	NA	NA	0	0	0	0	0	0	-0.0314834	0.816161	0.931858
hsa-miR-5706	No	0	0.509759	1.71	0	3.37428	3.12016	2.15	1.16	0	0.755769	2.51	0	NA	1.4826	0.68	NA	3	12	0	0	0.35498	0.00673795	0.0711132
hsa-miR-5707	No	0	0	0	0	0	0.000911441	0.47	0.05	0	0	0	0	NA	NA	NA	NA	0	0	0	0	NA	NA	NA
hsa-miR-5708	No	0	0	0	0	0.128297	0.28075	0	0	0	0	0	0	NA	NA	NA	NA	0	1	0	0	0.0311644	0.817991	0.931858
hsa-miR-571	No	0	0	0	0	0.0653513	0.0247933	0	0	0	0	0	0	NA	NA	0	0	0	0	0	0	-0.0590422	0.662645	0.931858
hsa-miR-572	No	0	0	0	0	0.0510054	0.106804	0.77	4.29	0	0	0	0	NA	NA	NA	NA	0	0	0	1	0.308375	0.0196067	0.153247
hsa-miR-573	No	0	0	0	0	0.023404	0.0827313	0	0	0	0	0	0	NA	NA	0	0	0	0	0	0	-0.0366808	0.786476	0.931858
hsa-miR-5739	No	0	0	0	0	1.10185	0.46889	0.14	0.76	0	0	0	0	NA	NA	NA	NA	1	0	0	0	-0.184787	0.168795	0.648941
hsa-miR-574-3p	No	0	0	0	0	0.322223	0.0264249	0.68	0.09	0	0	0	0	NA	NA	NA	NA	0	0	0	0	0.21159	0.114101	0.513767
hsa-miR-574-5p	No	0.578918	0.858989	1.74	1.37	1.20427	3.87664	4.87	4.62	0.858304	1.27354	2.58	2.03	1.4826	1.4826	0.67	0.67	0	7	2	2	0.261543	0.0493894	0.290206
hsa-miR-575	No	0	0	0	0	0.170368	0.207135	0	0	0	0	0	0	NA	NA	0	0	0	0	0	0	0.030383	0.82248	0.931858
hsa-miR-576-3p	No	0	0	0	0	0.651336	0.953354	0.44	3.34	0	0	0	0	NA	NA	NA	NA	0	2	0	1	-0.150192	0.26479	0.826554
hsa-miR-576-5p	No	0	0	0	0	0.0251254	0.00363636	0.18	0	0	0	0	0	NA	NA	NA	NA	0	0	0	0	NA	NA	NA
hsa-miR-577	No	0	0	0	0	0.307313	0.0801596	0	0	0	0	0	0	NA	NA	0	0	1	0	0	0	0.343979	0.00879485	0.0872639
hsa-miR-578	No	0	0	0	0	0	0.0106589	0	0	0	0	0	0	NA	NA	0	0	0	0	0	0	NA	NA	NA
hsa-miR-5787	No	0	0	0	0	0.209052	0.315284	0.15	0.11	0	0	0	0	NA	NA	NA	NA	0	0	0	0	0.151564	0.2604	0.825016
hsa-miR-579-3p	No	0	0	0	0	0.0609725	0.0201673	0	0	0	0	0	0	NA	NA	NA	NA	0	0	0	0	-0.04492	0.740046	0.931858
hsa-miR-579-5p	No	0	0	0	0	0.011962	0.0179296	0	0	0	0	0	0	NA	NA	NA	NA	0	0	0	0	-0.0178571	0.895109	0.931858
hsa-miR-580-3p	No	0	0	0	0	0.0561028	0.015431	0	0	0	0	0	0	NA	NA	NA	NA	0	0	0	0	-0.0314834	0.816161	0.931858
hsa-miR-580-5p	No	0	0	0	0	0.00837515	0.08796	0	0	0	0	0	0	NA	NA	0	0	0	1	0	0	-0.0178571	0.895109	0.931858
hsa-miR-581	No	0	0	0	0	0.0173786	0.0164329	0.56	0.11	0	0	0	0	NA	NA	NA	NA	0	0	0	0	-0.0178571	0.895109	0.931858
hsa-miR-582-3p	No	0	0	0	0	0.992242	0.14075	0.12	0.17	0	0	0	0	NA	NA	NA	NA	1	0	0	0	0.349058	0.00778584	0.0801313
hsa-miR-582-5p	No	0	0	0	0	0	0.0127429	0	0	0	0	0	0	NA	NA	NA	NA	0	0	0	0	NA	NA	NA
hsa-miR-583	No	0	0	0	0	6.91841	0.194428	0.09	0.29	0	0	0	0	NA	NA	NA	NA	4	0	0	0	-0.0409591	0.762263	0.931858
hsa-miR-584-5p	No	0	0	0	0	0.140113	0.148074	0.07	0.17	0	0	0	0	NA	NA	NA	NA	0	0	0	0	-0.0156223	0.908176	0.939942
hsa-miR-585-3p	No	0	0	0	0	0.0653116	0.158482	0	0	0	0	0	0	NA	NA	0	0	0	0	0	0	-0.0850024	0.529562	0.931858
hsa-miR-586	No	0	0	0	0	0.0235787	0.00540633	0	0	0	0	0	0	NA	NA	NA	NA	0	0	0	0	NA	NA	NA
hsa-miR-588	No	0	0	0	0	0.00837515	0	0.12	0	0	0	0	0	NA	NA	NA	NA	0	0	0	0	NA	NA	NA
hsa-miR-589-3p	No	0	0	0	0	0.106912	0.206116	0.93	0.17	0	0	0	0	NA	NA	NA	NA	0	0	0	0	0.103438	0.443859	0.931858
hsa-miR-589-5p	No	0	0	0	0	0.0509742	0.0262442	0.17	0	0	0	0	0	NA	NA	NA	NA	0	0	0	0	-0.0314834	0.816161	0.931858
hsa-miR-590-3p	No	0	0	0	0	0	0.000784047	0.75	0	0	0	0	0	NA	NA	NA	NA	0	0	0	0	NA	NA	NA
hsa-miR-590-5p	No	0	0	0	0	0	0.00138463	0.1	0	0	0	0	0	NA	NA	NA	NA	0	0	0	0	NA	NA	NA
hsa-miR-591	No	0	0	0	0	0.770459	0.0929861	0	0	0	0	0	0	NA	NA	NA	NA	1	0	0	0	-0.036352	0.788345	0.931858
hsa-miR-592	No	0	0	0	0	0.0363059	0.0509771	0.2	0	0	0	0	0	NA	NA	NA	NA	0	0	0	0	0.481505	0.000149477	0.00353835
hsa-miR-593-3p	No	0	0	0	0	1.67321	0.342531	0	0	0	0	0	0	NA	NA	0	0	1	1	0	0	0.299916	0.0234144	0.173204
hsa-miR-593-5p	No	0	0	0	0	0	0.0126214	0	0.06	0	0	0	0	NA	NA	NA	NA	0	0	0	0	NA	NA	NA
hsa-miR-595	No	0	0	0	0	0.585742	0.554538	0.07	0.07	0	0	0	0	NA	NA	NA	NA	1	1	0	0	0.298166	0.0242754	0.1772
hsa-miR-596	No	0	0	0	0	0.0633285	0.051712	0.77	0.02	0	0	0	0	NA	NA	NA	NA	0	0	0	0	-0.0314834	0.816161	0.931858
hsa-miR-597-3p	No	0	0	0	0	0.0199002	0.0255119	0	0	0	0	0	0	NA	NA	NA	NA	0	0	0	0	NA	NA	NA
hsa-miR-597-5p	No	0	0	0	0	0	0.00621587	0	0	0	0	0	0	NA	NA	NA	NA	0	0	0	0	NA	NA	NA
hsa-miR-598-3p	No	0	0	0	0	0.0832828	0.0335126	0.16	0.18	0	0	0	0	NA	NA	NA	NA	0	0	0	0	-0.036352	0.788345	0.931858
hsa-miR-598-5p	No	0	0.546635	0	0	2.84252	2.19263	1.25	0.12	0	0.810442	0	0	NA	1.4826	NA	NA	1	6	0	0	0.120869	0.370457	0.931858
hsa-miR-600	No	0	0	0	0	0.0199002	0.0492397	0	0	0	0	0	0	NA	NA	0	0	0	0	0	0	-0.0178571	0.895109	0.931858
hsa-miR-601	No	0	0	0	0	0.526127	0.368569	0	0	0	0	0	0	NA	NA	NA	NA	0	1	0	0	0.00233403	0.986252	0.991037
hsa-miR-602	No	0	0	0	0	0.0643904	0.0442013	1.77	0.4	0	0	0	0	NA	NA	NA	NA	0	0	1	0	-0.0314834	0.816161	0.931858
hsa-miR-604	No	0	0	0	0	0.380439	0.282246	0.08	0	0	0	0	0	NA	NA	NA	NA	0	0	0	0	0.214039	0.109877	0.502276
hsa-miR-605-3p	No	0	0	0	0	0.0281829	0.0222113	0	0	0	0	0	0	NA	NA	NA	NA	0	0	0	0	NA	NA	NA
hsa-miR-606	No	0	0	0	0	0.0840256	0.0727523	0	0	0	0	0	0	NA	NA	NA	NA	0	0	0	0	-0.0590422	0.662645	0.931858
hsa-miR-6068	No	0	0	0	0	1.25874	0.22652	0.48	0	0	0	0	0	NA	NA	NA	NA	2	0	0	0	0.543273	1.26138e-05	0.000535925
hsa-miR-6069	No	0	0	0.53	0	2.09017	0.126767	0.84	0.76	0	0	0.78	0	NA	NA	0.68	NA	2	0	0	0	0.268834	0.043168	0.264717
hsa-miR-607	No	0	0	0	0	2.31058	0.0146853	0.2	0.04	0	0	0	0	NA	NA	NA	NA	1	0	0	0	NA	NA	NA
hsa-miR-6071	No	0	0	0	0	0.0353681	0.127633	0	0.2	0	0	0	0	NA	NA	NA	NA	0	0	0	0	-0.0413813	0.759885	0.931858
hsa-miR-6072	No	0	0	0	0	0	0.00292318	0.76	0.12	0	0	0	0	NA	NA	NA	NA	0	0	0	0	NA	NA	NA
hsa-miR-6073	No	0	0	0	0	0.0251506	0.0167872	0	0	0	0	0	0	NA	NA	NA	NA	0	0	0	0	-0.0366808	0.786476	0.931858
hsa-miR-6074	No	0	0	0	0	0.0663991	0.334543	0	0	0	0	0	0	NA	NA	NA	NA	0	1	0	0	0.0902439	0.504392	0.931858
hsa-miR-6075	No	0	0	0	0	0	0.0582722	0	0	0	0	0	0	NA	NA	0	0	0	0	0	0	NA	NA	NA
hsa-miR-6076	No	0	0	0	0	0.745201	0.209939	0	0	0	0	0	0	NA	NA	NA	NA	1	0	0	0	-0.00567872	0.966559	0.981366
hsa-miR-6077	No	0	0	0	0	0.333287	0.142454	0.08	0	0	0	0	0	NA	NA	NA	NA	1	0	0	0	0.133954	0.320511	0.925794
hsa-miR-6078	No	0	0	0	0	0.0777896	0.0720588	0	0.17	0	0	0	0	NA	NA	NA	NA	0	0	0	0	0.247716	0.0631901	0.341062
hsa-miR-6079	No	0	0	0	0	0	0.0104898	0	0	0	0	0	0	NA	NA	0	0	0	0	0	0	NA	NA	NA
hsa-miR-608	No	0	0	0	0	0.169531	0.365268	1.49	2.42	0	0	0	0	NA	NA	NA	NA	0	2	1	1	0.317196	0.0162093	0.134792
hsa-miR-6080	No	0	0	0	0	0.141722	0.0217091	0	0	0	0	0	0	NA	NA	0	0	0	0	0	0	0.58769	1.53784e-06	9.43776e-05
hsa-miR-6081	No	0	0	0	0	0	0.055744	0.13	0	0	0	0	0	NA	NA	NA	NA	0	0	0	0	NA	NA	NA
hsa-miR-6082	No	0	0	0	0	0.0934223	0.0396799	0.07	0	0	0	0	0	NA	NA	NA	NA	0	0	0	0	-0.04492	0.740046	0.931858
hsa-miR-6083	No	0	0	0	0	0.0660479	0.19225	0	0	0	0	0	0	NA	NA	0	0	0	1	0	0	-0.0523356	0.699025	0.931858
hsa-miR-6084	No	0	0	0	0	0.0581753	0.0341202	0.34	0.76	0	0	0	0	NA	NA	NA	NA	0	0	0	0	-0.036352	0.788345	0.931858
hsa-miR-6085	No	1.40609	0.826835	0	0	3.35971	1.66291	0.13	0	2.08467	1.22587	0	0	1.4826	1.4826	NA	NA	5	3	0	0	-0.0994587	0.461677	0.931858
hsa-miR-6086	No	0	0	0	0	0.117537	0.384694	0.13	0.04	0	0	0	0	NA	NA	NA	NA	0	1	0	0	-0.0652657	0.629562	0.931858
hsa-miR-6088	No	0	0	0	0	1.98556	0.251779	0.14	0.04	0	0	0	0	NA	NA	NA	NA	2	0	0	0	0.257583	0.0530638	0.304245
hsa-miR-6089	No	0	0	0.97	0	3.81723	0.500862	2.58	1.24	0	0	1.44	0	NA	NA	0.67	NA	4	1	1	0	0.126002	0.35033	0.931858
hsa-miR-609	No	0	0	0	0	0.00470124	0.018561	0	0	0	0	0	0	NA	NA	0	0	0	0	0	0	NA	NA	NA
hsa-miR-6090	No	0	0	0	0	1.38514	0.412589	2.17	0.17	0	0	0	0	NA	NA	NA	NA	1	1	2	0	-0.0966169	0.474636	0.931858
hsa-miR-610	No	0	0	0	0	0.180771	0.119165	0	0	0	0	0	0	NA	NA	NA	NA	0	0	0	0	-0.133442	0.32238	0.925794
hsa-miR-611	No	0	0	0	0	0	0.0824279	0	0.12	0	0	0	0	NA	NA	NA	NA	0	0	0	0	NA	NA	NA
hsa-miR-612	No	0	0	0	0	0.234563	21.7917	0.46	0	0	0	0	0	NA	NA	NA	NA	0	5	0	0	0.346423	0.00829601	0.0843343
hsa-miR-6124	No	2.68842	2.33565	1.7	0	5.66007	7.07629	1.43	0.81	3.20154	2.51496	1.36	0	1.19086	1.07677	1.2	NA	9	22	0	0	0.0718729	0.595214	0.931858
hsa-miR-6125	No	0	0	0	0	1.06754	0.675272	0.04	0	0	0	0	0	NA	NA	NA	NA	1	1	0	0	-0.00460422	0.972884	0.983569
hsa-miR-6126	No	0	0	0	0	1.74887	0.62684	0	0.12	0	0	0	0	NA	NA	NA	NA	2	1	0	0	0.219342	0.101143	0.476119
hsa-miR-6127	No	0.754519	0	0	0.49	3.12751	0.852937	0.2	3.02	1.11865	0	0	0.73	1.4826	NA	NA	0.67	5	1	0	1	0.180169	0.179884	0.673312
hsa-miR-6128	No	0	0	0	0	0.097996	0.0932198	0.04	0	0	0	0	0	NA	NA	NA	NA	0	0	0	0	-0.036352	0.788345	0.931858
hsa-miR-6129	No	0	0	0	0	0.0203372	0.309468	0	0.11	0	0	0	0	NA	NA	NA	NA	0	0	0	0	-0.0767511	0.570403	0.931858
hsa-miR-613	No	0	0	0	0	0	0.00565787	0.07	0	0	0	0	0	NA	NA	NA	NA	0	0	0	0	NA	NA	NA
hsa-miR-6130	No	0	0	0	0	0.718157	0.513976	0.34	0	0	0	0	0	NA	NA	NA	NA	1	1	0	0	0.0406003	0.764285	0.931858
hsa-miR-6131	No	20.853	2.48051	1.01	0	33.0158	4.5416	3.38	0.45	18.5291	2.99514	1.5	0	0.888557	1.20747	1.49	NA	42	19	2	0	0.259259	0.0514821	0.297233
hsa-miR-6132	No	0	0	0	0	0.151527	0.0948211	0.13	0	0	0	0	0	NA	NA	NA	NA	0	0	0	0	0.178803	0.183261	0.673312
hsa-miR-6133	No	0	0	0	0	2.41807	0.728184	0.04	0	0	0	0	0	NA	NA	NA	NA	3	1	0	0	0.0833349	0.537697	0.931858
hsa-miR-6134	No	0	0	0	0	0.583556	0.486926	0	0.17	0	0	0	0	NA	NA	NA	NA	0	1	0	0	0.0274594	0.839324	0.931858
hsa-miR-614	No	0	0	0	0	0.0167503	0	0	0	0	0	0	0	NA	NA	0	0	0	0	0	0	NA	NA	NA
hsa-miR-615-3p	No	0	0	0	0	2.57798	0.546109	0	0	0	0	0	0	NA	NA	NA	NA	4	1	0	0	0.111637	0.408377	0.931858
hsa-miR-615-5p	No	0	0	0	0	0	0.0554037	0	0.16	0	0	0	0	NA	NA	NA	NA	0	0	0	0	NA	NA	NA
hsa-miR-616-3p	No	0	0	0	0	0.951867	0.637027	0.83	0	0	0	0	0	NA	NA	NA	NA	3	2	0	0	-0.1503	0.264441	0.826554
hsa-miR-616-5p	No	0	0	0	0	0.0153798	0.0104334	0	0	0	0	0	0	NA	NA	NA	NA	0	0	0	0	-0.0178571	0.895109	0.931858
hsa-miR-6165	No	0	0	0	0	0.756051	0.762059	0.13	0.09	0	0	0	0	NA	NA	NA	NA	1	2	0	0	0.264901	0.046439	0.279816
hsa-miR-617	No	0	0	0	0	0	0.00331471	0	0	0	0	0	0	NA	NA	0	0	0	0	0	0	NA	NA	NA
hsa-miR-618	No	0	0	0	0	0.0752219	0.0123582	0.44	0.13	0	0	0	0	NA	NA	NA	NA	0	0	0	0	-0.0366808	0.786476	0.931858
hsa-miR-619-3p	No	0	0	0	0	0	0.0216093	0	0	0	0	0	0	NA	NA	0	0	0	0	0	0	NA	NA	NA
hsa-miR-619-5p	No	2.56337	0	0	0	5.63951	0.647667	0.73	2.33	3.80045	0	0	0	1.4826	NA	NA	NA	5	3	0	1	-0.0674068	0.618341	0.931858
hsa-miR-620	No	0	0	0	0	0.105892	0.0859373	0	0	0	0	0	0	NA	NA	0	0	0	0	0	0	-0.0850024	0.529562	0.931858
hsa-miR-622	No	0	0	0	0	0.356925	0.383664	0	0	0	0	0	0	NA	NA	0	0	0	2	0	0	0.015434	0.909278	0.940495
hsa-miR-623	No	0	0	0	0	0.380237	0.324867	0	0	0	0	0	0	NA	NA	0	0	0	2	0	0	0.220874	0.0987229	0.467382
hsa-miR-624-3p	No	0	0	0	0	0.0092809	0.0190047	0	0	0	0	0	0	NA	NA	NA	NA	0	0	0	0	-0.0178571	0.895109	0.931858
hsa-miR-624-5p	No	0	0	0	0	0	0.0147618	0	0	0	0	0	0	NA	NA	NA	NA	0	0	0	0	NA	NA	NA
hsa-miR-625-3p	No	0	0	0	0	0.0797987	0.00758647	0.11	0	0	0	0	0	NA	NA	NA	NA	0	0	0	0	-0.0314834	0.816161	0.931858
hsa-miR-625-5p	No	0	0	0	0	0.12266	0.060384	0	0	0	0	0	0	NA	NA	NA	NA	0	0	0	0	-0.04492	0.740046	0.931858
hsa-miR-626	No	0	0	0	0	0.0153798	0.0656255	0	0.24	0	0	0	0	NA	NA	NA	NA	0	0	0	0	NA	NA	NA
hsa-miR-627-3p	No	0	0	0	0	0	0.0244097	0	0.17	0	0	0	0	NA	NA	NA	NA	0	0	0	0	NA	NA	NA
hsa-miR-627-5p	No	0	0	0	0	0	0.0142591	7.23	0.17	0	0	0	0	NA	NA	NA	NA	0	0	1	0	NA	NA	NA
hsa-miR-628-3p	No	0	0	0	0	0.159113	0.0836005	0	0	0	0	0	0	NA	NA	NA	NA	0	0	0	0	0.571827	3.37817e-06	0.000199915
hsa-miR-628-5p	No	0	0	0	0	0	0.00737205	0.07	0	0	0	0	0	NA	NA	NA	NA	0	0	0	0	NA	NA	NA
hsa-miR-629-5p	No	0	0	0	0	1.54704	0.363987	0.2	0.09	0	0	0	0	NA	NA	NA	NA	2	0	0	0	0.370286	0.00457966	0.0526979
hsa-miR-630	No	0	0	0	0	0	0.0181657	0	0	0	0	0	0	NA	NA	0	0	0	0	0	0	NA	NA	NA
hsa-miR-631	No	0	0	0	0	0.863632	0.0700512	0.07	0.09	0	0	0	0	NA	NA	NA	NA	1	0	0	0	-0.0652657	0.629562	0.931858
hsa-miR-632	No	0	0	0	0	1.31794	0.183349	0	0	0	0	0	0	NA	NA	0	0	2	0	0	0	0.0969726	0.473004	0.931858
hsa-miR-633	No	0	0	0	0	0.0092809	0	0	0	0	0	0	0	NA	NA	0	0	0	0	0	0	NA	NA	NA
hsa-miR-635	No	0	0	0	0	0.0318623	0.041572	0.13	0	0	0	0	0	NA	NA	NA	NA	0	0	0	0	-0.0254783	0.850778	0.931858
hsa-miR-636	No	0	0	0	0	0	0.00809324	0	0	0	0	0	0	NA	NA	NA	NA	0	0	0	0	NA	NA	NA
hsa-miR-637	No	0	0	0	0	0	0.0391863	0.04	0	0	0	0	0	NA	NA	NA	NA	0	0	0	0	NA	NA	NA
hsa-miR-638	No	0	0	0	0	1.15698	0.302068	0.23	0.36	0	0	0	0	NA	NA	NA	NA	2	0	0	0	0.213947	0.110034	0.502276
hsa-miR-639	No	0	0	0	0	0.155133	0.0877574	0.07	0	0	0	0	0	NA	NA	NA	NA	0	0	0	0	-0.0729581	0.589653	0.931858
hsa-miR-640	No	0	0	0	0	0	0.0696262	0.66	0.21	0	0	0	0	NA	NA	NA	NA	0	0	0	0	NA	NA	NA
hsa-miR-641	No	0	0	0	0	0.0247235	0.0525024	0	0	0	0	0	0	NA	NA	NA	NA	0	0	0	0	-0.036352	0.788345	0.931858
hsa-miR-642a-3p	No	0	0	0	0	1.26832	0.178221	0.13	0.18	0	0	0	0	NA	NA	NA	NA	2	0	0	0	-0.140233	0.298138	0.895728
hsa-miR-642a-5p	No	0	0	0	0	0.0290943	0.0291631	0.08	0.09	0	0	0	0	NA	NA	NA	NA	0	0	0	0	NA	NA	NA
hsa-miR-642b-3p	No	0	0	0	0	0.577255	0.039893	0.08	0.09	0	0	0	0	NA	NA	NA	NA	1	0	0	0	-0.036352	0.788345	0.931858
hsa-miR-643	No	0	0	0	0	0.00837515	0.0597878	0	0	0	0	0	0	NA	NA	NA	NA	0	0	0	0	-0.0254783	0.850778	0.931858
hsa-miR-644a	No	0	0	0	0	0	0.0647105	0	0	0	0	0	0	NA	NA	0	0	0	0	0	0	NA	NA	NA
hsa-miR-645	No	0	0	0	0	1.69355	0.314778	0	0	0	0	0	0	NA	NA	NA	NA	1	1	0	0	0.114799	0.395144	0.931858
hsa-miR-646	No	0	0	0	0	0.488221	0.207058	0	0	0	0	0	0	NA	NA	NA	NA	1	0	0	0	0.00898163	0.947132	0.971162
hsa-miR-647	No	0	0	0	0	0	0.0225129	0	0	0	0	0	0	NA	NA	NA	NA	0	0	0	0	NA	NA	NA
hsa-miR-648	No	0	0	0	0	0.0491703	0.200312	0	0	0	0	0	0	NA	NA	0	0	0	0	0	0	-0.0590422	0.662645	0.931858
hsa-miR-649	No	0	0	0	0	0.0119764	0.0364601	0	0	0	0	0	0	NA	NA	0	0	0	0	0	0	NA	NA	NA
hsa-miR-6499-3p	No	0	0	0	0	0.00837515	0.210549	0	0	0	0	0	0	NA	NA	0	0	0	1	0	0	-0.0178571	0.895109	0.931858
hsa-miR-6499-5p	No	0	0	0	0	0.750764	0.435871	0.67	0.02	0	0	0	0	NA	NA	NA	NA	1	0	0	0	0.139215	0.301695	0.899235
hsa-miR-650	No	0	0	0.86	0	0.163082	0.769851	10.31	0	0	0	1.27	0	NA	NA	0.68	NA	0	1	2	0	-0.0130016	0.923529	0.95108
hsa-miR-6500-3p	No	0	0	0	0	0	0.0413869	0	0	0	0	0	0	NA	NA	NA	NA	0	0	0	0	NA	NA	NA
hsa-miR-6501-3p	No	0	0	0	0	0	0.0272153	0	0	0	0	0	0	NA	NA	0	0	0	0	0	0	NA	NA	NA
hsa-miR-6501-5p	No	0	0	0	0	0.0201645	0.178469	0.13	0	0	0	0	0	NA	NA	NA	NA	0	0	0	0	-0.0652657	0.629562	0.931858
hsa-miR-6502-3p	No	0	0	0	0	0	0.00444183	0.22	0	0	0	0	0	NA	NA	NA	NA	0	0	0	0	NA	NA	NA
hsa-miR-6502-5p	No	0	0	0	0	0.210099	0.209167	0	0.34	0	0	0	0	NA	NA	NA	NA	0	1	0	0	0.120338	0.372582	0.931858
hsa-miR-6503-3p	No	0	0	0	0	0.854301	0.751397	1.38	0	0	0	0	0	NA	NA	NA	NA	1	2	0	0	-0.0469481	0.72875	0.931858
hsa-miR-6503-5p	No	0	0	0	0	1.65726	2.43603	1.57	0.76	0	0	0	0	NA	NA	NA	NA	3	11	1	0	0.416254	0.0012795	0.0218571
hsa-miR-6504-5p	No	0	0	0	0	0.0396067	0.0619252	0	0	0	0	0	0	NA	NA	NA	NA	0	0	0	0	-0.0646709	0.632694	0.931858
hsa-miR-6505-3p	No	0	0	0	0	0	0.00437542	0.21	0	0	0	0	0	NA	NA	NA	NA	0	0	0	0	NA	NA	NA
hsa-miR-6505-5p	No	0	0	0	0	0.104894	0.212681	0	0	0	0	0	0	NA	NA	NA	NA	0	1	0	0	0.389307	0.00276122	0.0377734
hsa-miR-6506-3p	No	0	0	0	0	0.00803052	0.0301578	0.1	0	0	0	0	0	NA	NA	NA	NA	0	0	0	0	-0.0178571	0.895109	0.931858
hsa-miR-6506-5p	No	0	0	0	0	0	0.0959989	0	0	0	0	0	0	NA	NA	0	0	0	0	0	0	NA	NA	NA
hsa-miR-6507-5p	No	0	0	0	0	0.973976	0.830165	0.2	0	0	0	0	0	NA	NA	NA	NA	1	3	0	0	0.00553597	0.9674	0.981617
hsa-miR-6508-3p	No	0	0	0	0	0	0.00151831	0	0	0	0	0	0	NA	NA	0	0	0	0	0	0	NA	NA	NA
hsa-miR-6508-5p	No	0	0	0	0	0.0426666	0.30122	0.47	0.11	0	0	0	0	NA	NA	NA	NA	0	1	0	0	-0.0652657	0.629562	0.931858
hsa-miR-6509-3p	No	0	0	0	0	0.0138022	0.00543594	0	0	0	0	0	0	NA	NA	NA	NA	0	0	0	0	-0.0178571	0.895109	0.931858
hsa-miR-6509-5p	No	0	0	0	0	0.991125	0.452012	0.27	0	0	0	0	0	NA	NA	NA	NA	1	0	0	0	-0.106151	0.431932	0.931858
hsa-miR-651-3p	No	0	0	0	0	0.1992	0.0261623	0	0	0	0	0	0	NA	NA	NA	NA	0	0	0	0	0.100269	0.458016	0.931858
hsa-miR-651-5p	No	0	0	0	0	0.0638588	0.0565305	0.04	0	0	0	0	0	NA	NA	NA	NA	0	0	0	0	-0.0523356	0.699025	0.931858
hsa-miR-6510-3p	No	0	0	0	0	1.35996	0.0395127	0	0	0	0	0	0	NA	NA	0	0	2	0	0	0	-0.110498	0.413205	0.931858
hsa-miR-6510-5p	No	0	0	0	0	0.552015	0.574414	0.17	0.17	0	0	0	0	NA	NA	NA	NA	1	1	0	0	-0.100784	0.4557	0.931858
hsa-miR-6511a-3p	No	0	0	0.39	0	0.0571415	0	0.57	3.4	0	0	0.58	0	NA	NA	0.67	NA	0	0	0	2	NA	NA	NA
hsa-miR-6511a-5p	No	0	0	0	1.95	0.825959	0.40089	0.53	6.91	0	0	0	2.88	NA	NA	NA	0.68	2	0	0	2	0.180688	0.178611	0.671109
hsa-miR-6511b-3p	No	0	0	0	0.97	0.0633285	0	0.18	9.89	0	0	0	1.44	NA	NA	NA	0.67	0	0	0	2	NA	NA	NA
hsa-miR-6511b-5p	No	0	0	1.31	3.42	0.635857	0.712539	1.05	6.91	0	0	0.68	2.82	NA	NA	1.9	1.2	0	1	0	2	0.172292	0.199994	0.705085
hsa-miR-6512-5p	No	0	0	0	0	0.0873152	0.307236	0	0	0	0	0	0	NA	NA	0	0	0	1	0	0	-0.125842	0.350948	0.931858
hsa-miR-6513-3p	No	0	0	0	0	0.00837515	0.00572738	0.04	0	0	0	0	0	NA	NA	NA	NA	0	0	0	0	-0.0254783	0.850778	0.931858
hsa-miR-6513-5p	No	0	0	0	0	0.124592	0.00759528	0	0	0	0	0	0	NA	NA	NA	NA	0	0	0	0	-0.0314834	0.816161	0.931858
hsa-miR-6514-3p	No	0	0	0	0	0	0.0664078	0.68	0.36	0	0	0	0	NA	NA	NA	NA	0	0	0	0	NA	NA	NA
hsa-miR-6514-5p	No	0	0	20.55	6.38	2.02969	1.13425	76.36	12.25	0	0	29.89	6.41	NA	NA	0.69	1	2	4	8	3	0.169913	0.20637	0.713894
hsa-miR-6515-3p	No	0	0	0	0	0.121842	1.11414	0.1	0.04	0	0	0	0	NA	NA	NA	NA	0	4	0	0	-0.139204	0.301735	0.899235
hsa-miR-6515-5p	No	0	0.54183	0	0	1.68697	1.57923	0.36	0.16	0	0.803318	0	0	NA	1.4826	NA	NA	2	4	0	0	0.39976	0.00206429	0.031381
hsa-miR-6516-3p	No	0	0	0	0	0.378197	0.0787362	0	0	0	0	0	0	NA	NA	NA	NA	1	0	0	0	-0.0523356	0.699025	0.931858
hsa-miR-6516-5p	No	0	0	0	0	0.0649245	0.112759	0	0	0	0	0	0	NA	NA	NA	NA	0	0	0	0	-0.0879071	0.515536	0.931858
hsa-miR-652-3p	No	0	0	0	0	0.477546	0.06083	0.08	0	0	0	0	0	NA	NA	NA	NA	0	0	0	0	0.0977785	0.469315	0.931858
hsa-miR-652-5p	No	0	0	0	0	0	0.00165736	0	0	0	0	0	0	NA	NA	NA	NA	0	0	0	0	NA	NA	NA
hsa-miR-6529-3p	No	0	0	0	0	0.011962	0.00971776	0.4	0	0	0	0	0	NA	NA	NA	NA	0	0	0	0	NA	NA	NA
hsa-miR-6529-5p	No	0	0	0	0	0.344936	0.198497	0.07	0	0	0	0	0	NA	NA	NA	NA	0	0	0	0	0.00282089	0.983385	0.988867
hsa-miR-653-3p	No	0	0	0	0	0	0.0504286	0.34	0	0	0	0	0	NA	NA	NA	NA	0	0	0	0	NA	NA	NA
hsa-miR-653-5p	No	0	0	0	0	0.128232	0.0034183	0.13	0	0	0	0	0	NA	NA	NA	NA	0	0	0	0	NA	NA	NA
hsa-miR-654-3p	No	0	0	0	0	0.0153798	0.0108834	0.07	1.29	0	0	0	0	NA	NA	NA	NA	0	0	0	1	-0.0178571	0.895109	0.931858
hsa-miR-654-5p	No	1.73675	2.25035	0.68	0	5.95308	14.7636	1.52	0	2.57491	3.33637	1.02	0	1.4826	1.4826	0.67	NA	11	43	1	0	0.191191	0.154255	0.621761
hsa-miR-655-3p	No	0	0	0	0	0.124982	0	0	0	0	0	0	0	NA	NA	NA	NA	0	0	0	0	NA	NA	NA
hsa-miR-655-5p	No	0	0	0	0	0	0.00781582	0	0	0	0	0	0	NA	NA	0	0	0	0	0	0	NA	NA	NA
hsa-miR-656-5p	No	0	0	0	0	0.142623	0.0485841	0	0	0	0	0	0	NA	NA	NA	NA	0	0	0	0	-0.0366808	0.786476	0.931858
hsa-miR-658	No	0	0	0	0	0.164583	0.253677	0.87	0	0	0	0	0	NA	NA	NA	NA	0	0	0	0	0.0672226	0.619303	0.931858
hsa-miR-659-3p	No	0	0	0	0	0.0717723	0.0331161	0	0	0	0	0	0	NA	NA	NA	NA	0	0	0	0	-0.0178571	0.895109	0.931858
hsa-miR-659-5p	No	0	0	0	0	0	0.00290404	0	0	0	0	0	0	NA	NA	NA	NA	0	0	0	0	NA	NA	NA
hsa-miR-660-3p	No	0	0	0	0	0	0.031595	0.34	0	0	0	0	0	NA	NA	NA	NA	0	0	0	0	NA	NA	NA
hsa-miR-660-5p	No	0	0	0	0	0.16458	0.0616069	0.69	0	0	0	0	0	NA	NA	NA	NA	0	0	0	0	0.129879	0.335584	0.931858
hsa-miR-661	No	0	0	0	0	0.754519	0.221882	0	0.02	0	0	0	0	NA	NA	NA	NA	1	2	0	0	-0.0314834	0.816161	0.931858
hsa-miR-662	No	0	0	0	0	0.0858847	0.016901	0.13	0	0	0	0	0	NA	NA	NA	NA	0	0	0	0	0.481505	0.000149477	0.00353835
hsa-miR-663a	No	0	0	0	0	0.337467	0.0856043	0.55	0	0	0	0	0	NA	NA	NA	NA	0	0	0	0	0.249673	0.0610667	0.333952
hsa-miR-663b	No	0	0	0	0	0.0517614	0.321834	0.13	0.04	0	0	0	0	NA	NA	NA	NA	0	2	0	0	-0.036352	0.788345	0.931858
hsa-miR-664a-3p	No	0	0	0	0	0.0237549	0.00252902	0.13	0	0	0	0	0	NA	NA	NA	NA	0	0	0	0	NA	NA	NA
hsa-miR-664a-5p	No	0	0	0	0	1.18202	0.37413	0.34	0	0	0	0	0	NA	NA	NA	NA	1	0	0	0	0.0164347	0.903423	0.937952
hsa-miR-664b-3p	No	0	0	0	0	0	0.00417385	0.13	0	0	0	0	0	NA	NA	NA	NA	0	0	0	0	NA	NA	NA
hsa-miR-664b-5p	No	0	0	0	0	0.109816	0.172953	0	0	0	0	0	0	NA	NA	NA	NA	0	1	0	0	0.0687803	0.611188	0.931858
hsa-miR-665	No	0	0	0	0	3.32261	0.217088	0.1	0	0	0	0	0	NA	NA	NA	NA	1	0	0	0	0.102554	0.447783	0.931858
hsa-miR-668-3p	No	0	0	0	0	0.0295227	0	0	0	0	0	0	0	NA	NA	NA	NA	0	0	0	0	NA	NA	NA
hsa-miR-668-5p	No	0	0	0	0	0	0.0135741	0	0	0	0	0	0	NA	NA	0	0	0	0	0	0	NA	NA	NA
hsa-miR-670-3p	No	0	0	0	0	0	0.00755608	0.13	0	0	0	0	0	NA	NA	NA	NA	0	0	0	0	NA	NA	NA
hsa-miR-670-5p	No	0	0	0	0	1.41875	2.80591	0	0	0	0	0	0	NA	NA	0	0	1	9	0	0	0.283843	0.0323779	0.217821
hsa-miR-671-3p	No	0	0	0	0	0.948638	0.136997	0	0.02	0	0	0	0	NA	NA	NA	NA	1	0	0	0	0.140159	0.298396	0.895728
hsa-miR-671-5p	No	0	0	0	0	0.249666	0.380214	0.07	0.17	0	0	0	0	NA	NA	NA	NA	0	0	0	0	0.00708164	0.958305	0.975932
hsa-miR-6715a-3p	No	0	0	0	0	0.0286526	0.0635132	0	0	0	0	0	0	NA	NA	0	0	0	0	0	0	-0.0254783	0.850778	0.931858
hsa-miR-6715b-3p	No	0	0	0	0	0.210094	0.145011	0.77	0	0	0	0	0	NA	NA	NA	NA	0	0	0	0	-0.110498	0.413205	0.931858
hsa-miR-6715b-5p	No	0	0	0	0	0	0.0713364	0	0	0	0	0	0	NA	NA	0	0	0	0	0	0	NA	NA	NA
hsa-miR-6716-3p	No	0	0	0	0	0.00837515	0	0	0.77	0	0	0	0	NA	NA	NA	NA	0	0	0	0	NA	NA	NA
hsa-miR-6716-5p	No	0	0	0	0	0.112323	0.202512	0.03	0.04	0	0	0	0	NA	NA	NA	NA	0	0	0	0	-0.117177	0.38536	0.931858
hsa-miR-6717-5p	No	7.16793	9.81845	0	0	34.3273	21.4077	0.45	0.56	7.63828	10.2279	0	0	1.06562	1.04171	NA	NA	25	91	0	0	0.37092	0.00450522	0.0522038
hsa-miR-6718-5p	No	0	0	0	0	0.0443835	0.0518848	0.07	0.17	0	0	0	0	NA	NA	NA	NA	0	0	0	0	0.545712	1.13242e-05	0.000493795
hsa-miR-6719-3p	No	0	0	0	0	0.0700183	0.000714235	0.13	0	0	0	0	0	NA	NA	NA	NA	0	0	0	0	NA	NA	NA
hsa-miR-6720-3p	No	0.754519	1.18485	0.53	0	5.44328	2.10292	1.15	1.69	1.11865	1.75665	0.78	0	1.4826	1.4826	0.68	NA	6	5	0	0	0.0706628	0.601443	0.931858
hsa-miR-6720-5p	No	0	0	0	0	0.0727904	0.057107	0	0	0	0	0	0	NA	NA	NA	NA	0	0	0	0	NA	NA	NA
hsa-miR-6721-5p	No	0	0	0	0	0.0173114	0.009845	0	0	0	0	0	0	NA	NA	NA	NA	0	0	0	0	NA	NA	NA
hsa-miR-6722-3p	No	0	0	0	0	0.0436431	0.0467348	0.13	0.04	0	0	0	0	NA	NA	NA	NA	0	0	0	0	-0.04492	0.740046	0.931858
hsa-miR-6722-5p	No	0	0	0	0	0.0167503	0.0185221	0	0	0	0	0	0	NA	NA	0	0	0	0	0	0	-0.0178571	0.895109	0.931858
hsa-miR-6724-5p	No	0	0	0	0	0.0682277	0.0845496	0.28	0.81	0	0	0	0	NA	NA	NA	NA	0	0	0	0	-0.0555075	0.681729	0.931858
hsa-miR-6726-3p	No	0	0	0	0	0.550254	0	0	0.23	0	0	0	0	NA	NA	NA	NA	1	0	0	0	NA	NA	NA
hsa-miR-6726-5p	No	0	0	0	0	0.626566	0.34153	0.3	0.2	0	0	0	0	NA	NA	NA	NA	1	0	0	0	-0.1147	0.395551	0.931858
hsa-miR-6727-3p	No	0	0	0	0	0	0.0118336	0.33	0	0	0	0	0	NA	NA	NA	NA	0	0	0	0	NA	NA	NA
hsa-miR-6727-5p	No	0	0	0	0	0.216363	0.304202	0.15	0.27	0	0	0	0	NA	NA	NA	NA	0	0	0	0	-0.130053	0.334932	0.931858
hsa-miR-6728-3p	No	0	0	0	0	0	0.0267072	0.04	0.02	0	0	0	0	NA	NA	NA	NA	0	0	0	0	NA	NA	NA
hsa-miR-6728-5p	No	22.4072	3.90978	10.96	18.84	63.4568	7.07173	14.87	96.82	27.5588	3.98568	15.09	23.83	1.22991	1.01941	1.38	1.26	43	35	7	6	0.129643	0.336471	0.931858
hsa-miR-6729-3p	No	0	0	0	0	0.784171	0.00881146	0.11	0.31	0	0	0	0	NA	NA	NA	NA	1	0	0	0	NA	NA	NA
hsa-miR-6729-5p	No	0	0	0	0	0.396483	0.408124	0.29	1.24	0	0	0	0	NA	NA	NA	NA	0	0	0	0	0.0642731	0.634792	0.931858
hsa-miR-6730-3p	No	0	0	0	0	0.0235787	0	0	0	0	0	0	0	NA	NA	NA	NA	0	0	0	0	NA	NA	NA
hsa-miR-6730-5p	No	0	0	0	0	1.05721	0.671887	0.47	0.09	0	0	0	0	NA	NA	NA	NA	3	0	0	0	0.316477	0.0164662	0.135743
hsa-miR-6731-3p	No	0	0	0	0	0	0.00553609	0.13	0.09	0	0	0	0	NA	NA	NA	NA	0	0	0	0	NA	NA	NA
hsa-miR-6731-5p	No	0	0	0	0	1.2887	0.983888	0.48	0.85	0	0	0	0	NA	NA	NA	NA	1	2	0	0	0.0429403	0.751125	0.931858
hsa-miR-6732-3p	No	0	0	0	0	0.0158321	0	0	0.09	0	0	0	0	NA	NA	NA	NA	0	0	0	0	NA	NA	NA
hsa-miR-6732-5p	No	0	0	0	0	0.07009	0.823361	0.07	0.24	0	0	0	0	NA	NA	NA	NA	0	3	0	0	-0.147565	0.273333	0.842424
hsa-miR-6733-3p	No	0	0	0	0	0.0092809	0.0516502	0.34	0.71	0	0	0	0	NA	NA	NA	NA	0	0	0	0	-0.0314834	0.816161	0.931858
hsa-miR-6733-5p	No	0	0	0	0	0.0719687	0.0524893	0	0	0	0	0	0	NA	NA	0	0	0	0	0	0	NA	NA	NA
hsa-miR-6734-5p	No	0	0	0	0	0.271807	0.535045	0.11	0.14	0	0	0	0	NA	NA	NA	NA	0	2	0	0	-0.0612131	0.651028	0.931858
hsa-miR-6735-3p	No	0	0	0	0	0.0982773	0.0192855	0.34	0	0	0	0	0	NA	NA	NA	NA	0	0	0	0	-0.0254783	0.850778	0.931858
hsa-miR-6735-5p	No	0	0	0	0	0.149176	0.290163	0.21	0.23	0	0	0	0	NA	NA	NA	NA	0	2	0	0	0.376674	0.00387681	0.0475321
hsa-miR-6736-5p	No	0	0	0	0	0.334462	0.369145	0	0	0	0	0	0	NA	NA	0	0	0	1	0	0	0.0110908	0.934741	0.959645
hsa-miR-6737-3p	No	0	0	0	0	0	0.0215613	0.14	0.09	0	0	0	0	NA	NA	NA	NA	0	0	0	0	NA	NA	NA
hsa-miR-6737-5p	No	0	0	0	0	2.8025	0.684533	0	0.17	0	0	0	0	NA	NA	NA	NA	2	1	0	0	0.032827	0.80846	0.931858
hsa-miR-6738-3p	No	0	0	0	0	0	0.00611519	0.04	0	0	0	0	0	NA	NA	NA	NA	0	0	0	0	NA	NA	NA
hsa-miR-6738-5p	No	17.5425	8.95844	1.31	2.3	48.7268	24.3396	2.25	3.92	25.313	12.737	1.94	3.41	1.44295	1.42179	1.48	1.48	39	92	0	1	0.556571	6.93354e-06	0.000340303
hsa-miR-6739-3p	No	0	0	0	0	0	0.0134131	0.18	0	0	0	0	0	NA	NA	NA	NA	0	0	0	0	NA	NA	NA
hsa-miR-6739-5p	No	0	0	0	0	0.336694	0.847849	0.65	0	0	0	0	0	NA	NA	NA	NA	0	4	0	0	-0.331232	0.0118415	0.10722
hsa-miR-6740-3p	No	0	0	0	0	0	0.00315505	0.21	0	0	0	0	0	NA	NA	NA	NA	0	0	0	0	NA	NA	NA
hsa-miR-6740-5p	No	0	0	0	0	0.162541	0.637742	0.23	0.22	0	0	0	0	NA	NA	NA	NA	0	3	0	0	0.167324	0.213472	0.731265
hsa-miR-6741-3p	No	0	0	2.62	2.3	0.0180371	0.0706467	6.15	21.35	0	0	3.88	2.69	NA	NA	0.68	0.86	0	1	2	3	NA	NA	NA
hsa-miR-6741-5p	No	0.896864	0	0	3.04	3.24648	1.34314	2.86	4.34	1.32969	0	0	1.63	1.4826	NA	NA	1.9	4	3	1	1	0.0398483	0.768529	0.931858
hsa-miR-6742-5p	No	0	0	0	0	0	0.0745528	0.14	0	0	0	0	0	NA	NA	NA	NA	0	0	0	0	NA	NA	NA
hsa-miR-6743-3p	No	0	0	0	0	0.0157345	0.00199411	0.28	0.38	0	0	0	0	NA	NA	NA	NA	0	0	0	0	-0.0178571	0.895109	0.931858
hsa-miR-6743-5p	No	0	0	0	0	4.94736	0.895948	0.11	0.16	0	0	0	0	NA	NA	NA	NA	3	1	0	0	0.103734	0.442548	0.931858
hsa-miR-6744-5p	No	0	0	0	0	2.08611	0.287223	0	0.04	0	0	0	0	NA	NA	NA	NA	2	1	0	0	0.158138	0.240045	0.788025
hsa-miR-6745	No	0	0	0	0	2.52326	0.980399	0.1	0.12	0	0	0	0	NA	NA	NA	NA	1	1	0	0	0.0344374	0.799255	0.931858
hsa-miR-6746-3p	No	0	0	0	0	0	0.00423132	0.36	0.4	0	0	0	0	NA	NA	NA	NA	0	0	0	0	NA	NA	NA
hsa-miR-6746-5p	No	0	0	0	0	0.358153	0.356219	0.34	0	0	0	0	0	NA	NA	NA	NA	0	0	0	0	0.0136847	0.919525	0.948134
hsa-miR-6747-3p	No	0	0	0	0	0.265439	0.132622	0.75	0.83	0	0	0	0	NA	NA	NA	NA	0	0	0	0	-0.156938	0.243675	0.791762
hsa-miR-6747-5p	No	0	0	0	0	0.224917	0.310236	0.04	0	0	0	0	0	NA	NA	NA	NA	0	1	0	0	-0.0939623	0.486915	0.931858
hsa-miR-6748-3p	No	0	0	0	0	0.294801	0.181656	1.12	0.09	0	0	0	0	NA	NA	NA	NA	0	0	1	0	0.140413	0.297513	0.895728
hsa-miR-6748-5p	No	0	0	0	0	0.284326	0.466409	0.47	0	0	0	0	0	NA	NA	NA	NA	0	3	0	0	-0.181083	0.177647	0.670528
hsa-miR-6749-3p	No	0	0	0	0	0.0159405	0.00527553	0	0.03	0	0	0	0	NA	NA	NA	NA	0	0	0	0	-0.0178571	0.895109	0.931858
hsa-miR-6749-5p	No	0	0	0	0	2.17419	0.169297	0.07	1.75	0	0	0	0	NA	NA	NA	NA	2	0	0	1	-0.174399	0.194465	0.691478
hsa-miR-675-3p	No	0	0	0	0	0	0.00580297	0.13	0.04	0	0	0	0	NA	NA	NA	NA	0	0	0	0	NA	NA	NA
hsa-miR-675-5p	No	0	0	0	0	0.0257642	0.0780103	0	0.12	0	0	0	0	NA	NA	NA	NA	0	0	0	0	-0.0254783	0.850778	0.931858
hsa-miR-6750-3p	No	0	0	0	0	0.0295227	0.00483302	0	0.68	0	0	0	0	NA	NA	NA	NA	0	0	0	0	-0.0178571	0.895109	0.931858
hsa-miR-6750-5p	No	0	0	0	0	0.491211	0.323108	0.04	0.17	0	0	0	0	NA	NA	NA	NA	1	0	0	0	0.181429	0.176806	0.668876
hsa-miR-6751-3p	No	0	0	0	0	0.0286526	0.0125213	0	0.09	0	0	0	0	NA	NA	NA	NA	0	0	0	0	-0.0178571	0.895109	0.931858
hsa-miR-6751-5p	No	0	0	0	0	0.796491	0.310452	0.2	0.04	0	0	0	0	NA	NA	NA	NA	1	0	0	0	0.337566	0.0102298	0.0971978
hsa-miR-6752-3p	No	0	0	0	0	0.0238566	0.0034183	0	1.09	0	0	0	0	NA	NA	NA	NA	0	0	0	0	NA	NA	NA
hsa-miR-6752-5p	No	0	0	0	0	0.227433	0.616964	0.65	0.15	0	0	0	0	NA	NA	NA	NA	0	1	0	0	0.281135	0.0341387	0.226164
hsa-miR-6753-3p	No	0	0	0	0	0.0569394	0.0493867	0.21	0	0	0	0	0	NA	NA	NA	NA	0	0	0	0	-0.0729581	0.589653	0.931858
hsa-miR-6753-5p	No	0	0	0	0	0.128622	0.164046	0.13	0.09	0	0	0	0	NA	NA	NA	NA	0	0	0	0	-0.0806485	0.550931	0.931858
hsa-miR-6754-3p	No	0	0	0	0	0	0.00197685	0	0.16	0	0	0	0	NA	NA	NA	NA	0	0	0	0	NA	NA	NA
hsa-miR-6754-5p	No	0	0	0	0	0.148303	0.241879	0.07	0.76	0	0	0	0	NA	NA	NA	NA	0	0	0	0	0.00886416	0.947822	0.971269
hsa-miR-6755-3p	No	0	0	0	0	0.0251254	0.00855859	0.32	0	0	0	0	0	NA	NA	NA	NA	0	0	0	0	NA	NA	NA
hsa-miR-6755-5p	No	0	0	0	0	0	0.044632	0	0	0	0	0	0	NA	NA	0	0	0	0	0	0	NA	NA	NA
hsa-miR-6756-3p	No	0	0	0	0	0.0235827	0	0.04	0	0	0	0	0	NA	NA	NA	NA	0	0	0	0	NA	NA	NA
hsa-miR-6756-5p	No	0	0.283924	0	0	2.48852	0.924306	0.58	0.62	0	0.420946	0	0	NA	1.4826	NA	NA	2	1	0	0	0.0543321	0.68812	0.931858
hsa-miR-6757-3p	No	0	0	0	0	0	0.0125124	0	0.02	0	0	0	0	NA	NA	NA	NA	0	0	0	0	NA	NA	NA
hsa-miR-6757-5p	No	0	0	0	0	0.056433	1.72831	0.11	0.13	0	0	0	0	NA	NA	NA	NA	0	3	0	0	0.319086	0.015551	0.13198
hsa-miR-6758-3p	No	0	0	0	0	0.0313233	0	0.04	0.07	0	0	0	0	NA	NA	NA	NA	0	0	0	0	NA	NA	NA
hsa-miR-6758-5p	No	1.43215	1.10245	0	0.49	5.79795	3.13277	0.82	1.03	2.12331	1.63449	0	0.73	1.4826	1.4826	NA	0.67	5	16	0	0	0.122146	0.365386	0.931858
hsa-miR-6759-5p	No	0	0	0	0	0.0575724	0.0898724	0.04	0	0	0	0	0	NA	NA	NA	NA	0	0	0	0	-0.0939623	0.486915	0.931858
hsa-miR-676-3p	No	0	0	0	0	0.011962	0.361908	0.04	0	0	0	0	0	NA	NA	NA	NA	0	1	0	0	0.30931	0.01922	0.15238
hsa-miR-676-5p	No	0	0	0	0	0	0.0296019	0	0	0	0	0	0	NA	NA	0	0	0	0	0	0	NA	NA	NA
hsa-miR-6760-3p	No	0	0	0	0	0.0867686	0.252596	0.13	0.17	0	0	0	0	NA	NA	NA	NA	0	0	0	0	-0.0711398	0.598984	0.931858
hsa-miR-6761-5p	No	0	0	0	0	0.017197	0.0782694	0.05	0.16	0	0	0	0	NA	NA	NA	NA	0	0	0	0	-0.0652657	0.629562	0.931858
hsa-miR-6762-3p	No	0	0	0	0	0	0.0338008	0.27	0.58	0	0	0	0	NA	NA	NA	NA	0	0	0	0	NA	NA	NA
hsa-miR-6762-5p	No	0	0	0	0	0.194348	0.509886	0.94	0.3	0	0	0	0	NA	NA	NA	NA	0	2	0	0	0.0362789	0.788761	0.931858
hsa-miR-6763-3p	No	0	0	0	0	0.0157345	0.0163407	0.12	0.02	0	0	0	0	NA	NA	NA	NA	0	0	0	0	NA	NA	NA
hsa-miR-6763-5p	No	0	0	0	0	0.144792	0.356217	0	0	0	0	0	0	NA	NA	NA	NA	0	0	0	0	-0.014662	0.913798	0.943404
hsa-miR-6764-3p	No	0	0	0	0	0	0.0446124	0	0	0	0	0	0	NA	NA	NA	NA	0	0	0	0	NA	NA	NA
hsa-miR-6764-5p	No	0	0	0	0	0.0361008	0.00275762	0	0	0	0	0	0	NA	NA	NA	NA	0	0	0	0	NA	NA	NA
hsa-miR-6765-3p	No	0	0	0	0	0.454361	0.0385281	0	0	0	0	0	0	NA	NA	NA	NA	0	0	0	0	0.0280792	0.835747	0.931858
hsa-miR-6765-5p	No	0	0	0	0	0.142438	0.0378292	0.07	0	0	0	0	0	NA	NA	NA	NA	0	0	0	0	0.202247	0.131364	0.562456
hsa-miR-6766-3p	No	0	0	0	0	0.0157345	0	0.04	0	0	0	0	0	NA	NA	NA	NA	0	0	0	0	NA	NA	NA
hsa-miR-6766-5p	No	0	0	0	0	0.197666	0.139191	0	0	0	0	0	0	NA	NA	NA	NA	0	1	0	0	0.495191	8.99881e-05	0.00257087
hsa-miR-6767-3p	No	0	0	0	0	0	0.00260363	0	0.11	0	0	0	0	NA	NA	NA	NA	0	0	0	0	NA	NA	NA
hsa-miR-6767-5p	No	0	0	0	1.95	0.504509	0.569178	3.31	2.06	0	0	0	1.87	NA	NA	NA	1	1	0	1	0	0.336929	0.0103826	0.0971978
hsa-miR-6768-5p	No	0	0	0	0	0.0799545	0.163776	0	0.04	0	0	0	0	NA	NA	NA	NA	0	0	0	0	-0.0806485	0.550931	0.931858
hsa-miR-6769a-3p	No	0	0	0	0	0	0.013251	0	0.76	0	0	0	0	NA	NA	NA	NA	0	0	0	0	NA	NA	NA
hsa-miR-6769a-5p	No	0	0.818204	0.85	0	3.82642	61.8117	2.12	2.62	0	1.21307	1.26	0	NA	1.4826	0.67	NA	4	17	1	1	0.31227	0.0180385	0.145804
hsa-miR-6769b-5p	No	0	0	0	0	0.0786328	0.362771	0.21	0.43	0	0	0	0	NA	NA	NA	NA	0	0	0	0	0.226067	0.0908517	0.436491
hsa-miR-6770-3p	No	0	0	0	0	0.161252	0.0588437	0	0	0	0	0	0	NA	NA	NA	NA	0	0	0	0	-0.095895	0.477959	0.931858
hsa-miR-6770-5p	No	0	0	0	0	0	0.200491	0	0.76	0	0	0	0	NA	NA	NA	NA	0	2	0	0	NA	NA	NA
hsa-miR-6771-3p	No	0	0	0	0	0.0455657	0.00417385	0	0	0	0	0	0	NA	NA	0	0	0	0	0	0	NA	NA	NA
hsa-miR-6771-5p	No	0.477384	0	0	0	1.55879	1.4284	0.53	0.79	0.707769	0	0	0	1.4826	NA	NA	NA	2	6	0	0	0.153962	0.252844	0.810371
hsa-miR-6772-3p	No	0	0	0	0	0.0314948	0.0436563	0.26	0	0	0	0	0	NA	NA	NA	NA	0	0	0	0	-0.0523356	0.699025	0.931858
hsa-miR-6772-5p	No	0	0	0	0	0.787075	0.130126	0	0.02	0	0	0	0	NA	NA	NA	NA	1	0	0	0	0.0874153	0.517898	0.931858
hsa-miR-6773-3p	No	0	0	0	0	0.754519	0.00147386	0.15	0.03	0	0	0	0	NA	NA	NA	NA	1	0	0	0	NA	NA	NA
hsa-miR-6773-5p	No	0	0	0	0	0.0167503	0.0358575	0	0	0	0	0	0	NA	NA	0	0	0	0	0	0	-0.0366808	0.786476	0.931858
hsa-miR-6774-3p	No	0	0	0.86	0	0	0.0399	1.13	2.99	0	0	1.25	0	NA	NA	0.69	NA	0	0	0	1	NA	NA	NA
hsa-miR-6774-5p	No	0	0	0	0	0.0740308	0.0820621	0.38	0.24	0	0	0	0	NA	NA	NA	NA	0	0	0	0	-0.0590422	0.662645	0.931858
hsa-miR-6775-3p	No	0	0	0	0	0.187603	0.0313606	0.07	0.15	0	0	0	0	NA	NA	NA	NA	1	0	0	0	0.5	7.49031e-05	0.00241945
hsa-miR-6775-5p	No	0	0	0	0	0.153493	0.22466	0.14	0	0	0	0	0	NA	NA	NA	NA	0	0	0	0	0.000358193	0.99789	0.998493
hsa-miR-6776-3p	No	0	0	0	0	0	0.00565787	0.34	0	0	0	0	0	NA	NA	NA	NA	0	0	0	0	NA	NA	NA
hsa-miR-6776-5p	No	0	0	0	0	0.11546	0.141062	0.07	0	0	0	0	0	NA	NA	NA	NA	0	0	0	0	-0.095895	0.477959	0.931858
hsa-miR-6777-5p	No	32.4875	2.45461	1.71	32.89	80.7168	6.12292	2.46	42.29	26.5811	3.2537	2.54	30.57	0.818196	1.32554	1.49	0.93	46	34	0	8	0.198406	0.139007	0.586093
hsa-miR-6778-5p	No	0	0.43215	0	0.18	1.73953	1.66689	1.55	1.52	0	0.640705	0	0.27	NA	1.4826	NA	0.67	1	6	1	0	-0.0713486	0.597909	0.931858
hsa-miR-6779-3p	No	0	0	0	0	0.583194	0.0482901	0	0	0	0	0	0	NA	NA	NA	NA	1	0	0	0	-0.0555075	0.681729	0.931858
hsa-miR-6779-5p	No	0	0	0	0	0.709064	0.309783	0.12	0	0	0	0	0	NA	NA	NA	NA	1	1	0	0	0.0238366	0.860294	0.931858
[truncated: 392 more rows]

## Sheet: E_DESeq2_MITOS_Stool
		Median level				Average Level				log2FC				p-value				adj. p-value
ID	Test with adj p < 0.0.5	Neg	nAA	AA	CRC	Neg	nAA	AA	CRC	nAA vs Neg	AA vs Neg	CRC vs Neg	CRC + AA vs Neg	nAA vs Neg	AA vs Neg	CRC vs Neg	CRC + AA vs Neg	nAA vs Neg	AA vs Neg	CRC vs Neg	CRC + AA vs Neg
hsa-miR-4713-3p	Yes	113.536	99.9777	115.257	25.5565	157.46	146.841	270.217	28.3647	0.27367	0.73884	-3.02069	0.58469	0.67627	0.15163	9e-05	0.25226	0.826789	0.317818	0.00207	0.2898
hsa-miR-148a-3p	Yes	28.8822	29.2035	30.9571	205.457	43.3179	24.1054	145.454	249.386	-0.66703	0.37302	2.22603	0.94211	0.19283	0.3559	0.00049	0.0228	0.826789	0.454889	0.005635	0.05589
hsa-miR-200b-3p	Yes	23.7907	20.9973	31.0649	85.1773	22.9862	19.0528	123.646	82.8417	-0.22071	0.69805	1.40893	0.91408	0.55288	0.03059	0.00395	0.00475	0.826789	0.100543	0.01817	0.018285
hsa-miR-11399	Yes	55.6583	55.8394	68.1381	25.1148	83.0015	69.2247	171.949	27.0061	-0.11057	1.07403	-1.76625	0.9395	0.85682	0.01886	0.00253	0.04228	0.857	0.07245	0.01817	0.0884455
hsa-miR-200a-3p	Yes	9.72316	10.5422	12.3828	32.395	12.4859	10.0844	74.9985	54.9023	-0.22675	0.25659	1.86672	0.67467	0.65838	0.44563	0.00336	0.05941	0.826789	0.539895	0.01817	0.105092
hsa-miR-21-5p	Yes	40.5457	38.874	47.6515	182.358	59.3828	42.3336	287.641	209.69	-0.3068	0.42654	1.5062	0.74695	0.48028	0.27092	0.008	0.04703	0.826789	0.415533	0.0306667	0.0900833
hsa-let-7b-5p	Yes	24.0366	32.7993	30.0468	118.211	33.8363	31.6025	73.107	115.008	0.09326	1.17884	1.1849	1.31669	0.82039	0.00669	0.01414	0.00137	0.857	0.0384675	0.0428375	0.015755
hsa-miR-215-5p	No	14.2307	13.0782	22.0096	43.417	27.3719	12.0977	559.332	56.4722	-0.48796	0.67172	0.74439	0.83608	0.35502	0.05581	0.37266	0.01861	0.826789	0.150267	0.476611	0.05589
hsa-miR-194-5p	No	7.57292	7.8723	10.9261	29.6521	18.3537	8.5035	199.553	28.8776	-0.31845	0.72781	0.1623	0.82934	0.5238	0.05879	0.8456	0.02425	0.826789	0.150267	0.853	0.05589
hsa-miR-1287-5p	No	7.62636	9.50885	10.8712	8.93777	10.7034	24.3901	27.6988	9.37781	1.59131	1.17775	-0.86687	1.08973	0.02059	0.01736	0.27594	0.02396	0.226167	0.07245	0.373412	0.05589
hsa-miR-6760-5p	Yes	10.3765	16.0805	13.1354	4.77935	33.6216	59.5115	44.4513	5.50948	0.90492	0.28906	-2.40851	0.09982	0.34281	0.62522	0.01493	0.86133	0.826789	0.684524	0.0428375	0.861
hsa-miR-192-5p	Yes	84.31	58.1801	99.495	296.617	121.424	65.7886	1320.48	420.504	-0.38223	0.92404	1.54858	1.18473	0.24425	0.00287	0.02155	0.00035	0.826789	0.02461	0.0552	0.00805
hsa-miR-1246	Yes	1295.21	3169.84	1968.06	4631.18	1687.8	3135.48	3249.37	6260.27	1.04395	0.32221	1.27388	1.24868	0.06029	0.34559	0.06401	0.0028	0.346725	0.454889	0.131675	0.017825
hsa-miR-378a-3p	No	16.0975	14.0858	18.1496	30.4314	18.1219	13.7631	80.1407	45.0535	-0.25525	0.50942	0.98953	0.66996	0.5937	0.18558	0.13054	0.07241	0.826789	0.329077	0.215214	0.118943
hsa-miR-26a-5p	No	15.1189	14.2278	14.5196	33.8293	15.6204	13.4122	84.4389	56.6053	-0.14698	0.45719	1.6094	0.75227	0.80922	0.3031	0.02867	0.0801	0.857	0.435563	0.06601	0.119169
hsa-miR-200c-3p	No	14.3862	16.7982	17.6314	21.9751	19.6074	14.7962	123.33	39.8406	-0.2363	0.48199	0.78005	0.5914	0.57803	0.1705	0.19494	0.08291	0.826789	0.32775	0.299	0.119169
hsa-let-7a-5p	No	8.09229	8.30344	13.4198	11.4784	16.5702	17.3844	30.9136	16.5766	0.35548	0.91262	-0.19666	0.88341	0.68274	0.1067	0.85325	0.09946	0.826789	0.2461	0.853	0.134618
hsa-miR-1290	No	27.5726	51.4644	26.4836	53.1734	44.7121	50.6628	44.2977	210.41	0.41772	0.16377	1.49619	0.65585	0.4777	0.69157	0.0687	0.14286	0.826789	0.692	0.131675	0.182722
hsa-miR-320e	No	337.556	167.05	258.065	302.41	576.644	293.419	953.582	1095.11	-0.63767	0.57523	0.15969	0.63944	0.37234	0.25907	0.8498	0.19151	0.826789	0.415533	0.853	0.232421
hsa-miR-3622a-5p	Yes	66.5254	109.001	106.75	78.1966	113.6	273.619	409.016	76.7862	1.68411	1.70194	-0.91418	1.54036	0.02945	0.00165	0.26301	0.0031	0.226167	0.02461	0.373412	0.017825
hsa-miR-7113-5p	No	25.5089	31.8098	23.9574	74.0817	50.0549	38.0523	62.2756	72.0418	-0.19866	0.23026	-0.19473	0.33134	0.7853	0.65594	0.83094	0.50284	0.857	0.685818	0.853	0.550905
hsa-miR-4451	No	8.85703	7.05362	10.0751	8.14935	13.6755	8.80268	18.8715	8.08033	-0.46066	0.25701	-1.37268	0.16073	0.52313	0.57722	0.12388	0.71286	0.826789	0.66355	0.215214	0.745409
hsa-miR-6070	Yes	34.6112	211.204	92.3256	59.3706	73.3964	253.82	229.332	61.3579	2.10732	1.50864	-0.60763	1.39301	0.00458	0.00321	0.50681	0.00477	0.10534	0.02461	0.613737	0.018285

## Sheet: F_DESeq2_MITOS_FIT
		Median level				Average Level				log2FC				p-value				adj. p-value
ID	Test with adj. p < 0.05	Neg	nAA	AA	CRC	Neg	nAA	AA	CRC	nAA vs Neg	AA vs Neg	CRC vs Neg	CRC + AA vs Neg	nAA vs Neg	AA vs Neg	CRC vs Neg	CRC + AA vs Neg	nAA vs Neg	AA vs Neg	CRC vs Neg	CRC + AA vs Neg
hsa-miR-26a-5p	No	9.51206	6.86913	15.6293	14.8843	14.1634	13.4096	17.2036	22.0493	-0.0784039	0.377666	0.813718	0.417768	0.831305	0.13128	0.0295089	0.0917768	0.98	0.334778	0.133017	0.296444
hsa-miR-148a-3p	Yes	26.0737	21.4608	27.3354	31.5454	28.5931	26.3215	29.3109	44.4683	-0.168756	0.0919533	0.76988	0.216513	0.391275	0.460409	0.000800785	0.106962	0.749417	0.584684	0.010695	0.296444
hsa-miR-1290	No	50.6645	82.3505	40.5952	33.007	82.6506	116.512	108.189	134.346	0.482046	0.517176	0.717939	0.469282	0.176729	0.112794	0.115251	0.137082	0.749417	0.324875	0.257182	0.311545
hsa-miR-1246	No	2339.79	3054.89	2313.63	2928.32	3388.61	4204.88	4028.26	5359.8	0.282828	0.3615	0.638325	0.380822	0.373315	0.206788	0.122937	0.171808	0.749417	0.432818	0.257182	0.329667
hsa-let-7b-5p	Yes	26.8406	28.6698	28.6698	28.6698	27.9315	32.9207	28.7781	40.9865	0.182634	0.135177	0.637762	0.193106	0.316742	0.266925	0.00139401	0.116008	0.749417	0.51175	0.010695	0.296444
hsa-miR-3622a-5p	No	253.551	203.127	207.733	271.4	404.138	492.877	416.151	533.043	0.171042	0.218698	0.408363	0.228351	0.65755	0.483448	0.343796	0.464398	0.9545	0.584684	0.4945	0.566526
hsa-miR-21-5p	No	62.0257	62.0257	62.0257	61.045	62.4166	61.9826	62.7543	71.7622	-0.0324953	0.0702159	0.330149	0.0708794	0.805638	0.385791	0.0346506	0.409405	0.98	0.554875	0.133017	0.566526
hsa-miR-200a-3p	No	11.9478	13.244	12.7676	14.6578	11.9653	13.414	14.7456	14.8562	0.166108	0.299539	0.311305	0.23908	0.362409	0.011657	0.0413524	0.0235501	0.749417	0.0897	0.136029	0.1564
hsa-let-7a-5p	No	11.5429	10.5896	10.3374	9.58747	15.1466	16.3	12.9633	14.8167	0.0147241	-0.197392	0.127062	-0.155859	0.96365	0.373743	0.734453	0.501827	0.98	0.554875	0.937889	0.5773
hsa-miR-194-5p	No	13.8636	11.2631	12.6691	14.8837	13.8686	14.1636	14.7661	13.7337	-0.0143262	0.183971	0.115739	0.0942133	0.957166	0.310818	0.641683	0.576342	0.98	0.550231	0.868588	0.630857
hsa-miR-320e	No	502.451	494.086	527.711	527.711	660.248	1058.47	955.916	640.643	0.54292	0.649419	0.0359222	0.520204	0.086915	0.00906964	0.904043	0.0385144	0.749417	0.0897	0.95	0.1564
hsa-miR-192-5p	No	133.683	133.683	133.683	133.827	137.393	140.62	143.126	126.831	-0.00430482	0.178058	-0.0127726	0.0661516	0.979516	0.0722294	0.937668	0.459769	0.98	0.239857	0.95	0.566526
hsa-miR-200b-3p	No	25.2386	25.5532	25.5532	25.2886	24.9708	27.1855	28.2027	23.0827	0.0711916	0.257383	-0.0136428	0.132371	0.664101	0.0158822	0.927568	0.149406	0.9545	0.091425	0.95	0.311545
hsa-miR-6760-5p	No	24.7103	22.2555	24.8555	9.84288	41.6539	37.2644	34.3044	43.608	-0.269492	-0.183816	-0.0288372	-0.21814	0.474965	0.513182	0.950296	0.468212	0.780357	0.584857	0.95	0.566526
hsa-miR-200c-3p	No	15.8949	15.9766	15.8949	15.8949	17.489	17.4851	15.5168	15.6362	-0.0176707	-0.0622959	-0.0439862	-0.129881	0.914116	0.569856	0.783315	0.186662	0.98	0.595909	0.947842	0.330846
hsa-miR-378a-3p	No	13.531	10.706	11.3737	9.78163	14.1309	11.8198	12.3387	10.6004	-0.240272	-0.0515286	-0.224178	-0.151922	0.227041	0.691702	0.284378	0.223706	0.749417	0.692	0.435467	0.368
hsa-miR-215-5p	No	21.7875	17.861	21.6789	18.1873	24.9911	20.8062	25.0429	17.7983	-0.249804	0.134951	-0.368568	-0.0351444	0.313242	0.382312	0.0983743	0.813252	0.749417	0.554875	0.251467	0.849955
hsa-miR-1287-5p	No	20.0369	13.9612	12.4678	7.05121	32.2774	22.305	21.3916	23.0985	-0.529516	-0.476821	-0.542158	-0.568748	0.129979	0.0729537	0.18132	0.0408252	0.749417	0.239857	0.297357	0.1564
hsa-miR-4713-3p	No	18.0897	20.8153	13.1267	7.88133	40.3366	51.8166	45.2542	21.8308	0.352351	0.316762	-0.756695	0.0705204	0.447416	0.436864	0.164987	0.860427	0.780357	0.584684	0.291923	0.86
hsa-miR-6070	No	31.7506	44.6174	16.6411	24.3723	75.0371	86.0068	38.3208	40.4219	0.165548	-0.827951	-0.776712	-0.843918	0.73427	0.0213691	0.152984	0.015698	0.98	0.09844	0.291923	0.1564
hsa-miR-7113-5p	Yes	45.8333	23.084	21.5807	11.5899	80.9999	62.1387	41.0514	43.7958	-0.426793	-0.960113	-0.856128	-1.06632	0.316616	0.0013775	0.0711325	0.000566513	0.749417	0.03174	0.204412	0.013041
hsa-miR-4451	Yes	23.911	10.9449	14.375	7.61815	29.2501	21.4587	22.4213	12.9795	-0.474592	-0.3132	-1.08816	-0.501186	0.178899	0.197513	0.00166316	0.0403444	0.749417	0.432818	0.010695	0.1564
hsa-miR-11399	Yes	35.2544	22.9446	20.7544	12.1841	53.6725	35.6305	49.7061	22.8136	-0.651626	-0.177211	-1.19238	-0.340335	0.0607498	0.53393	0.00185675	0.249869	0.749417	0.584857	0.010695	0.383333

## Sheet: G_Results_from_qRT-PCR
	UniSP6						miR-1246
ID	Ct			Ct Median	Ct Mean	Ct StdDev	Ct			Ct Median	Ct Mean	Ct StdDev	DeltaCtMedian	DeltaCtMean	ddCT	Class
TUR-2271	20.65	20.54	20.59	20.59	20.6	0.06	30.92	31.36	31.26	31.26	31.18	0.23	10.6616	10.585	4.19068	Neg
TUR-2406	20.54	20.64	20.6	20.6	20.6	0.05	29.95	29.92	30.2	29.95	30.02	0.16	9.34389	9.42693	2.87292	Neg
TUR-2433	20.67	20.6	20.55	20.6	20.61	0.06	24.49	24.61	24.64	24.61	24.58	0.08	4.0052	3.97241	-2.46577	Neg
TUR-2718	20.68	20.62	20.57	20.62	20.62	0.06	28.3	28.5	28.27	28.3	28.36	0.12	7.68073	7.73228	1.20976	Neg
TUR-2789	20.51	20.54	20.67	20.54	20.57	0.09	24.67	24.75	24.75	24.75	24.72	0.05	4.20272	4.14762	-2.26825	Neg
TUR-3358	20.94	20.92	20.81	20.92	20.89	0.07	27.82	27.95	27.93	27.93	27.9	0.07	7.00763	7.01044	0.536659	Neg
TUR-2379	20.93	20.96	21.11	21.03	21.03	0.11	26.37	26.4	26.42	26.4	26.39	0.02	5.36514	5.35967	-1.10583	Neg
TUR-0397	22.34	22.15	22.22	22.22	22.24	0.1	25.71	25.73	25.8	25.73	25.74	0.05	3.50079	3.50744	-2.97017	Neg
TUR-1977	20.6	20.6	20.61	20.6	20.6	0.01	24.65	24.64	24.67	24.65	24.65	0.02	4.04899	4.04982	-2.42198	nAA
TUR-2172	20.54	20.59	20.57	20.57	20.57	0.03	24.73	24.81	24.77	24.77	24.77	0.04	4.20164	4.20159	-2.26933	nAA
TUR-3752	20.64	20.64	20.65	20.64	20.64	0.01	27.95	28.1	28.02	28.02	28.02	0.07	7.37607	7.38025	0.905107	nAA
TUR-4158	20.78	20.76	20.86	20.78	20.8	0.05	27.71	27.77	NA	27.74	27.74	0.05	6.96211	6.93821	0.491143	nAA
TUR-1189	20.92	21.03	21.01	21.01	20.99	0.06	25.82	25.48	25.34	25.48	25.55	0.24	4.46852	4.56193	-2.00244	nAA
TUR-4287	22.12	22.26	22.25	22.25	22.21	0.08	27.11	26.98	26.95	26.98	27.01	0.08	4.7354	4.80105	-1.73557	nAA
TUR-1736	20.62	20.65	20.5	20.62	20.59	0.08	25.81	25.65	25.61	25.65	25.69	0.11	5.02468	5.10047	-1.44629	AA
TUR-1801	20.64	20.54	20.52	20.54	20.57	0.07	26.01	26	25.98	26	26	0.01	5.46354	5.4288	-1.00743	AA
TUR-1824	20.56	20.84	20.53	20.56	20.64	0.17	26.56	26.5	26.41	26.5	26.49	0.07	5.94032	5.84819	-0.530646	AA
TUR-1867	20.48	20.71	20.59	20.56	20.64	0.17	28.54	28.55	28.56	28.55	28.55	0.01	7.99267	7.90855	1.5217	AA
TUR-2455	20.53	20.56	20.48	20.53	20.53	0.04	28.32	28.51	28.48	28.48	28.44	0.1	7.94451	7.9102	1.47355	AA
TUR-2545	20.6	20.58	20.53	20.58	20.57	0.03	26.62	26.68	26.72	26.68	26.68	0.05	6.10519	6.10415	-0.365776	AA
TUR-2738	20.45	20.4	20.58	20.45	20.48	0.09	28.29	28.2	28.13	28.2	28.2	0.08	7.74351	7.72753	1.27254	AA
TUR-2798	20.66	20.66	20.64	20.66	20.65	0.01	30.24	30.61	30.44	30.44	30.43	0.18	9.77755	9.77802	3.30659	AA
TUR-3291	20.76	20.92	20.76	20.76	20.81	0.09	26.93	26.91	26.96	26.93	26.93	0.02	6.16018	6.11929	-0.310788	AA
TUR-3456	20.91	20.88	20.82	20.88	20.87	0.05	30.97	30.95	30.91	30.95	30.94	0.03	10.0641	10.0711	3.59317	AA
TUR-3573	20.69	20.56	20.68	20.68	20.64	0.07	27.16	27.17	27.16	27.16	27.16	0.01	6.4809	6.5196	0.009937	AA
TUR-3715	20.75	20.73	20.69	20.73	20.72	0.03	26.74	26.74	26.61	26.74	26.69	0.08	6.0097	5.97169	-0.46127	AA
TUR-3806	20.74	20.82	20.73	20.74	20.76	0.05	26.54	26.49	26.24	26.49	26.42	0.16	5.74622	5.66026	-0.72475	AA
TUR-3813	20.55	20.74	20.71	20.71	20.67	0.1	25	25.12	25.03	25.03	25.05	0.06	4.31464	4.38294	-2.15633	AA
TUR-4067	20.51	20.72	20.69	20.69	20.64	0.11	30.86	30.95	30.59	30.86	30.8	0.19	10.1657	10.1591	3.69477	AA
TUR-4154	20.73	20.82	20.78	20.78	20.78	0.04	28.34	28.16	28.06	28.16	28.18	0.14	7.37145	7.40766	0.900482	AA
TUR-4220	20.73	20.71	20.77	20.73	20.74	0.03	30.99	30.75	NA	30.87	30.87	0.17	10.1325	10.127	3.66156	AA
TUR-1470	21.16	21.1	21.07	21.08	21.06	0.1	29.71	29.9	29.74	29.74	29.78	0.1	8.65534	8.72092	2.18437	AA
TUR-0955	22.02	21.91	22.02	22.02	21.98	0.06	28.48	28.58	28.48	28.48	28.52	0.06	6.46689	6.53265	-0.004077	AA
TUR-2401	20.7	20.72	20.69	20.7	20.71	0.02	27.73	27.77	27.83	27.77	27.78	0.05	7.07233	7.06983	0.601368	CRC
TUR-3783	20.79	20.74	20.64	20.74	20.72	0.08	27.11	27.31	27.09	27.11	27.17	0.12	6.37399	6.44637	-0.096981	CRC
TUR-3879	20.69	20.69	20.63	20.69	20.67	0.04	26.06	26.05	25.71	26.05	25.94	0.2	5.36192	5.26946	-1.10905	CRC
TUR-3477	21.18	21.2	21.21	21.2	21.2	0.01	26.86	26.93	26.84	26.86	26.88	0.05	5.65384	5.67879	-0.817125	CRC
TUR-0923	22.37	22.08	22.38	22.37	22.28	0.17	26.18	26.09	25.97	26.09	26.08	0.11	3.72211	3.80166	-2.74886	CRC

## Sheet: H_Target_genes
database	mature_mirna_id	target_symbol	target_entrez	target_ensembl	experiment	pubmed_id
mirecords	hsa-let-7b-5p	LIN28		ENSG00000131914	activity assay//Luciferase activity assay	15131085
mirecords	hsa-let-7b-5p	CCND1	595	ENSG00000110092		18379589
mirecords	hsa-let-7b-5p	CDC25A	993	ENSG00000164045		18026111
mirecords	hsa-let-7b-5p	BCL7A	605	ENSG00000110987		18026111
mirecords	hsa-let-7b-5p	HMGA2	8091	ENSG00000149948	Western blot//quantitative RT-PCR//Luciferase-qRT-PCR	17437991
mirecords	hsa-let-7b-5p	HMGA2	8091	ENSG00000149948	Western blot//quantitative RT-PCR//Luciferase-qRT-PCR	17437991
mirecords	hsa-let-7b-5p	HMGA2	8091	ENSG00000149948	Western blot//quantitative RT-PCR//Luciferase-qRT-PCR	17437991
mirecords	hsa-let-7b-5p	HMGA2	8091	ENSG00000149948	Western blot//quantitative RT-PCR//Luciferase-qRT-PCR	17437991
mirecords	hsa-let-7b-5p	HMGA2	8091	ENSG00000149948	Western blot//quantitative RT-PCR//Luciferase-qRT-PCR	17437991
mirecords	hsa-let-7b-5p	HMGA2	8091	ENSG00000149948	Western blot//quantitative RT-PCR//Luciferase-qRT-PCR	17437991
mirecords	hsa-let-7b-5p	CDK6	1021	ENSG00000105810	Western blot	17699775
mirecords	hsa-let-7b-5p	CDC25A	993	ENSG00000164045	Western blot	17699775
mirecords	hsa-let-7b-5p	CDC34	997	ENSG00000099804	Immunoblot analysis	19126550
mirecords	hsa-let-7b-5p	KRT			immunocytochemistry	19998415
mirtarbase	hsa-let-7b-5p	HES1	3280	ENSG00000114315	CLASH	23622248
mirtarbase	hsa-let-7b-5p	SMC1A	8243	ENSG00000072501	CLASH	23622248
mirtarbase	hsa-let-7b-5p	SMC1A	8243	ENSG00000072501	PAR-CLIP	23446348
mirtarbase	hsa-let-7b-5p	SMC1A	8243	ENSG00000072501	PAR-CLIP	21572407
mirtarbase	hsa-let-7b-5p	SMC1A	8243	ENSG00000072501	PAR-CLIP	20371350
mirtarbase	hsa-let-7b-5p	SMC1A	8243	ENSG00000072501	PAR-CLIP	26701625
mirtarbase	hsa-let-7b-5p	NCOA3	8202	ENSG00000124151	PAR-CLIP	24398324
mirtarbase	hsa-let-7b-5p	NCOA3	8202	ENSG00000124151	PAR-CLIP	26701625
mirtarbase	hsa-let-7b-5p	E2F3	1871	ENSG00000112242	CLASH	23622248
mirtarbase	hsa-let-7b-5p	CDK6	1021	ENSG00000105810	Luciferase reporter assay//Microarray//Western blot	17699775
mirtarbase	hsa-let-7b-5p	RDH10	157506	ENSG00000121039	pSILAC//Luciferase reporter assay//Proteomics;Other	18668040
mirtarbase	hsa-let-7b-5p	THBS1	7057	ENSG00000137801	pSILAC//Proteomics;Other	18668040
mirtarbase	hsa-let-7b-5p	THBS1	7057	ENSG00000137801	PAR-CLIP	24398324
mirtarbase	hsa-let-7b-5p	NRAS	4893	ENSG00000213281	Luciferase reporter assay	17699775
mirtarbase	hsa-let-7b-5p	NRAS	4893	ENSG00000213281	Immunohistochemistry//qRT-PCR	19966857
mirtarbase	hsa-let-7b-5p	NRAS	4893	ENSG00000213281	Proteomics	18668040
mirtarbase	hsa-let-7b-5p	VAMP3	9341	ENSG00000049245	Proteomics	18668040
mirtarbase	hsa-let-7b-5p	PRKD1	5587	ENSG00000184304	CLASH	23622248
mirtarbase	hsa-let-7b-5p	RHOG	391	ENSG00000177105	pSILAC//Proteomics;Other	18668040
mirtarbase	hsa-let-7b-5p	NFATC1	4772	ENSG00000131196	CLASH	23622248
mirtarbase	hsa-let-7b-5p	E2F5	1875	ENSG00000133740	Microarray	17699775
mirtarbase	hsa-let-7b-5p	FAM104A	84923	ENSG00000133193	PAR-CLIP	20371350
mirtarbase	hsa-let-7b-5p	RFFL	117584	ENSG00000092871	CLASH	23622248
mirtarbase	hsa-let-7b-5p	KIF2A	3796	ENSG00000068796	Proteomics	18668040
mirtarbase	hsa-let-7b-5p	RABL2A	11159	ENSG00000144134	PAR-CLIP	23592263
mirtarbase	hsa-let-7b-5p	RABL2A	11159	ENSG00000144134	PAR-CLIP	26701625
mirtarbase	hsa-let-7b-5p	C12orf49	79794	ENSG00000111412	CLASH	23622248
mirtarbase	hsa-let-7b-5p	TPM4	7171	ENSG00000167460	CLASH	23622248
mirtarbase	hsa-let-7b-5p	POM121	9883	ENSG00000196313	pSILAC//Proteomics;Other	18668040
mirtarbase	hsa-let-7b-5p	POM121	9883	ENSG00000196313	CLASH	23622248
mirtarbase	hsa-let-7b-5p	ARCN1	372	ENSG00000095139	Proteomics	18668040
mirtarbase	hsa-let-7b-5p	RABL2B	11158	ENSG00000079974	PAR-CLIP	23592263
mirtarbase	hsa-let-7b-5p	RABL2B	11158	ENSG00000079974	PAR-CLIP	26701625
mirtarbase	hsa-let-7b-5p	ZNF264	9422	ENSG00000083844	PAR-CLIP	21572407
mirtarbase	hsa-let-7b-5p	PARP16	54956	ENSG00000138617	PAR-CLIP	20371350
mirtarbase	hsa-let-7b-5p	CDCA7	83879	ENSG00000144354	Microarray	17699775
mirtarbase	hsa-let-7b-5p	POLR3G	10622	ENSG00000113356	CLASH	23622248
mirtarbase	hsa-let-7b-5p	SEC11A	23478	ENSG00000140612	Proteomics	18668040
mirtarbase	hsa-let-7b-5p	PGM1	5236	ENSG00000079739	CLASH	23622248
mirtarbase	hsa-let-7b-5p	E2F6	1876	ENSG00000169016	Microarray	17699775
mirtarbase	hsa-let-7b-5p	E2F6	1876	ENSG00000169016	PAR-CLIP	20371350
mirtarbase	hsa-let-7b-5p	CCND1	595	ENSG00000110092	Immunoblot//Immunofluorescence//Luciferase reporter assay//qRT-PCR//Reporter assay;Other	18379589
mirtarbase	hsa-let-7b-5p	CCND1	595	ENSG00000110092	immunoblot//Luciferase reporter assay//Northern blot//Western blot	20133835
mirtarbase	hsa-let-7b-5p	CCND1	595	ENSG00000110092	Immunoblot//Microarray//qRT-PCR//Western blot//Annexin V-FITC	23806108
mirtarbase	hsa-let-7b-5p	CCND1	595	ENSG00000110092	PAR-CLIP	23592263
mirtarbase	hsa-let-7b-5p	CCND1	595	ENSG00000110092	PAR-CLIP	26701625
mirtarbase	hsa-let-7b-5p	CDKN1A	1026	ENSG00000124762	PAR-CLIP	21572407
mirtarbase	hsa-let-7b-5p	CDKN1A	1026	ENSG00000124762	Immunoblot//Microarray//qRT-PCR	25578966
mirtarbase	hsa-let-7b-5p	GYS1	2997	ENSG00000104812	pSILAC//Proteomics;Other	18668040
mirtarbase	hsa-let-7b-5p	CDKN1B	1027	ENSG00000111276	Immunoblot//Microarray//qRT-PCR	25578966
mirtarbase	hsa-let-7b-5p	TJP1	7082	ENSG00000104067	CLASH	23622248
mirtarbase	hsa-let-7b-5p	BTG2	7832	ENSG00000159388	CLASH	23622248
mirtarbase	hsa-let-7b-5p	IL6R	3570	ENSG00000160712	PAR-CLIP	27292025
mirtarbase	hsa-let-7b-5p	SP1	6667	ENSG00000185591	CLASH	23622248
mirtarbase	hsa-let-7b-5p	CDC25A	993	ENSG00000164045	Luciferase reporter assay//Microarray//Western blot	17699775
mirtarbase	hsa-let-7b-5p	CDC25A	993	ENSG00000164045	Immunohistochemistry//qRT-PCR	19966857
mirtarbase	hsa-let-7b-5p	BCL7A	605	ENSG00000110987	Microarray//qRT-PCR	18026111
mirtarbase	hsa-let-7b-5p	MYC	4609	ENSG00000136997	CLASH	23622248
mirtarbase	hsa-let-7b-5p	MYC	4609	ENSG00000136997	TRAP	24510096
mirtarbase	hsa-let-7b-5p	BACH1	571	ENSG00000156273	PAR-CLIP	20371350
mirtarbase	hsa-let-7b-5p	IGF2BP1	10642	ENSG00000159217	Immunoblot//qRT-PCR//Western blot	21252116
mirtarbase	hsa-let-7b-5p	IGF2BP1	10642	ENSG00000159217	Immunofluorescence//Luciferase reporter assay//qRT-PCR//Western blot	23824794
mirtarbase	hsa-let-7b-5p	IGF2BP1	10642	ENSG00000159217	pSILAC//Proteomics;Other	18668040
mirtarbase	hsa-let-7b-5p	IGF2BP1	10642	ENSG00000159217	PAR-CLIP	21572407
mirtarbase	hsa-let-7b-5p	TRIM71	131405	ENSG00000206557	PAR-CLIP	20371350
mirtarbase	hsa-let-7b-5p	COL3A1	1281	ENSG00000168542	Luciferase reporter assay//Microarray//qRT-PCR	22995917
mirtarbase	hsa-let-7b-5p	HMGA2	8091	ENSG00000149948	Luciferase reporter assay//qRT-PCR	17437991
mirtarbase	hsa-let-7b-5p	HMGA2	8091	ENSG00000149948	Immunohistochemistry//Luciferase reporter assay//QRTPCR//Western blot	23482325
mirtarbase	hsa-let-7b-5p	HMGA2	8091	ENSG00000149948	Luciferase reporter assay	23318420
mirtarbase	hsa-let-7b-5p	HMGA2	8091	ENSG00000149948	PAR-CLIP	20371350
mirtarbase	hsa-let-7b-5p	HMGA2	8091	ENSG00000149948	HITS-CLIP	21572407
mirtarbase	hsa-let-7b-5p	HMGA2	8091	ENSG00000149948	Microarray//qRT-PCR	25600877
mirtarbase	hsa-let-7b-5p	HMGA2	8091	ENSG00000149948	PAR-CLIP	26701625
mirtarbase	hsa-let-7b-5p	CCNG1	900	ENSG00000113328	CLASH	23622248
mirtarbase	hsa-let-7b-5p	SERBP1	26135	ENSG00000142864	CLASH	23622248
mirtarbase	hsa-let-7b-5p	HMGB1	3146	ENSG00000189403	CLASH	23622248
mirtarbase	hsa-let-7b-5p	TLR4	7099	ENSG00000136869	Luciferase reporter assay	23437218
mirtarbase	hsa-let-7b-5p	IRS2	8660	ENSG00000185950	Flow//Luciferase reporter assay//qRT-PCR//Western blot	24810113
mirtarbase	hsa-let-7b-5p	IRS2	8660	ENSG00000185950	CLASH	23622248
mirtarbase	hsa-let-7b-5p	DNAJC1	64215	ENSG00000136770	Proteomics	18668040
mirtarbase	hsa-let-7b-5p	SYNGR2	9144	ENSG00000108639	Proteomics	18668040
mirtarbase	hsa-let-7b-5p	SYNGR2	9144	ENSG00000108639	CLASH	23622248
mirtarbase	hsa-let-7b-5p	ELOVL1	64834	ENSG00000066322	Proteomics	18668040
mirtarbase	hsa-let-7b-5p	TLN1	7094	ENSG00000137076	CLASH	23622248
mirtarbase	hsa-let-7b-5p	NME4	4833	ENSG00000103202	CLASH	23622248
mirtarbase	hsa-let-7b-5p	AHR	196	ENSG00000106546	PAR-CLIP	23592263
mirtarbase	hsa-let-7b-5p	SLC30A7	148867	ENSG00000162695	Proteomics	18668040
mirtarbase	hsa-let-7b-5p	NEK9	91754	ENSG00000119638	CLASH	23622248
mirtarbase	hsa-let-7b-5p	CD59	966	ENSG00000085063	PAR-CLIP	23446348
mirtarbase	hsa-let-7b-5p	CD59	966	ENSG00000085063	PAR-CLIP	20371350
mirtarbase	hsa-let-7b-5p	DCTD	1635	ENSG00000129187	CLASH	23622248
mirtarbase	hsa-let-7b-5p	RPIA	22934	ENSG00000153574	Luciferase reporter assay//Reporter assay;Other	15131085
mirtarbase	hsa-let-7b-5p	MED28	80306	ENSG00000118579	CLASH	23622248
mirtarbase	hsa-let-7b-5p	ANKRD52	283373	ENSG00000139645	CLASH	23622248
mirtarbase	hsa-let-7b-5p	STK4	6789	ENSG00000101109	PAR-CLIP	23446348
mirtarbase	hsa-let-7b-5p	BAZ1A	11177	ENSG00000198604	Proteomics	18668040
mirtarbase	hsa-let-7b-5p	HERPUD1	9709	ENSG00000051108	PAR-CLIP	23592263
mirtarbase	hsa-let-7b-5p	HERPUD1	9709	ENSG00000051108	HITS-CLIP	23706177
mirtarbase	hsa-let-7b-5p	ECHDC1	55862	ENSG00000093144	PAR-CLIP	21572407
mirtarbase	hsa-let-7b-5p	PRIM1	5557	ENSG00000198056	pSILAC//Proteomics;Other	18668040
mirtarbase	hsa-let-7b-5p	UBE2I	7329	ENSG00000103275	Proteomics	18668040
mirtarbase	hsa-let-7b-5p	CDC34	997	ENSG00000099804	Luciferase reporter assay//Western blot	19126550
mirtarbase	hsa-let-7b-5p	CDC34	997	ENSG00000099804	Immunoblot//qRT-PCR//Western blot	21252116
mirtarbase	hsa-let-7b-5p	CDC34	997	ENSG00000099804	Microarray	17699775
mirtarbase	hsa-let-7b-5p	SOCS1	8651	ENSG00000185338	PAR-CLIP	23592263
mirtarbase	hsa-let-7b-5p	PAK1	5058	ENSG00000149269	CLASH	23622248
mirtarbase	hsa-let-7b-5p	EZH2	2146	ENSG00000106462	qRT-PCR//Western blot	25611389
mirtarbase	hsa-let-7b-5p	CCND3	896	ENSG00000112576	CLASH	23622248
mirtarbase	hsa-let-7b-5p	DICER1	23405	ENSG00000100697	Immunoblot	18812516
mirtarbase	hsa-let-7b-5p	UBE2Q1	55585	ENSG00000160714	CLASH	23622248
mirtarbase	hsa-let-7b-5p	HIF1A	3091	ENSG00000100644	CLASH	23622248
mirtarbase	hsa-let-7b-5p	CRKL	1399	ENSG00000099942	Proteomics	18668040
mirtarbase	hsa-let-7b-5p	PRDM1	639	ENSG00000057657	Immunohistochemistry//Luciferase reporter assay//qRT-PCR//Western blot	20651244
mirtarbase	hsa-let-7b-5p	ABL1	25	ENSG00000097007	CLASH	23622248
mirtarbase	hsa-let-7b-5p	PTGS2	5743	ENSG00000073756	pSILAC//Proteomics;Other	18668040
mirtarbase	hsa-let-7b-5p	INPPL1	3636	ENSG00000165458	Proteomics	18668040
mirtarbase	hsa-let-7b-5p	BMP7	655	ENSG00000101144	CLASH	23622248
mirtarbase	hsa-let-7b-5p	HGS	9146	ENSG00000185359	CLASH	23622248
mirtarbase	hsa-let-7b-5p	TGFBR3	7049	ENSG00000069702	PAR-CLIP	21572407
mirtarbase	hsa-let-7b-5p	POLR3D	661	ENSG00000168495	HITS-CLIP	23313552
mirtarbase	hsa-let-7b-5p	CCND2	894	ENSG00000118971	Luciferase reporter assay	17699775
mirtarbase	hsa-let-7b-5p	CCND2	894	ENSG00000118971	Immunohistochemistry//Luciferase reporter assay//QRTPCR//Western blot	23482325
mirtarbase	hsa-let-7b-5p	CCND2	894	ENSG00000118971	qRT-PCR	17942906
mirtarbase	hsa-let-7b-5p	HMGA1	3159	ENSG00000137309	Luciferase reporter assay//Microarray//qRT-PCR//Western blot	23798998
mirtarbase	hsa-let-7b-5p	HMGA1	3159	ENSG00000137309	pSILAC//Proteomics;Other	18668040
mirtarbase	hsa-let-7b-5p	HMGA1	3159	ENSG00000137309	CLASH	23622248
mirtarbase	hsa-let-7b-5p	HMGA1	3159	ENSG00000137309	PAR-CLIP	23592263
mirtarbase	hsa-let-7b-5p	HMGA1	3159	ENSG00000137309	HITS-CLIP	23313552
mirtarbase	hsa-let-7b-5p	TYMS	7298	ENSG00000176890	pSILAC//Proteomics;Other	18668040
mirtarbase	hsa-let-7b-5p	AKT2	208	ENSG00000105221	Luciferase reporter assay//qRT-PCR//Western blot	25288334
mirtarbase	hsa-let-7b-5p	AURKB	9212	ENSG00000178999	pSILAC//Proteomics;Other	18668040
mirtarbase	hsa-let-7b-5p	PPP2R2A	5520	ENSG00000221914	CLASH	23622248
mirtarbase	hsa-let-7b-5p	PPP2R2A	5520	ENSG00000221914	PAR-CLIP	23446348
mirtarbase	hsa-let-7b-5p	YAP1	10413	ENSG00000137693	Microarray	17699775
mirtarbase	hsa-let-7b-5p	JAG1	182	ENSG00000101384	CLASH	23622248
mirtarbase	hsa-let-7b-5p	YWHAZ	7534	ENSG00000164924	CLASH	23622248
mirtarbase	hsa-let-7b-5p	YWHAZ	7534	ENSG00000164924	PAR-CLIP	23592263
mirtarbase	hsa-let-7b-5p	LDLR	3949	ENSG00000130164	Proteomics	18668040
mirtarbase	hsa-let-7b-5p	AGO1	26523	ENSG00000092847	Immunohistochemistry//Immunoprecipitaion//Luciferase reporter assay//Northern blot//qRT-PCR//Western blot	23426184
mirtarbase	hsa-let-7b-5p	AGO1	26523	ENSG00000092847	CLASH	23622248
mirtarbase	hsa-let-7b-5p	AGO2	27161	ENSG00000123908	CLASH	23622248
mirtarbase	hsa-let-7b-5p	AGO3	192669	ENSG00000126070	Microarray	17699775
mirtarbase	hsa-let-7b-5p	BNIP3L	665	ENSG00000104765	CLASH	23622248
mirtarbase	hsa-let-7b-5p	CCNA2	890	ENSG00000145386	Immunoblot//Immunofluorescence//Luciferase reporter assay//qRT-PCR	18379589
mirtarbase	hsa-let-7b-5p	PA2G4	5036	ENSG00000170515	CLASH	23622248
mirtarbase	hsa-let-7b-5p	ARID3B	10620	ENSG00000179361	CLASH	23622248
mirtarbase	hsa-let-7b-5p	ARID3B	10620	ENSG00000179361	PAR-CLIP	23446348
mirtarbase	hsa-let-7b-5p	ARID3B	10620	ENSG00000179361	PAR-CLIP	21572407
mirtarbase	hsa-let-7b-5p	ARID3B	10620	ENSG00000179361	PAR-CLIP	20371350
mirtarbase	hsa-let-7b-5p	HRAS	3265	ENSG00000174775	Immunoblot//qRT-PCR//Western blot	21252116
mirtarbase	hsa-let-7b-5p	RHOB	388	ENSG00000143878	pSILAC//Proteomics;Other	18668040
mirtarbase	hsa-let-7b-5p	TGFBR1	7046	ENSG00000106799	GFP reporter assay//Western blot//ELISA	24978044
mirtarbase	hsa-let-7b-5p	EIF4G2	1982	ENSG00000110321	Proteomics	18668040
mirtarbase	hsa-let-7b-5p	EIF4G2	1982	ENSG00000110321	PAR-CLIP	23592263
mirtarbase	hsa-let-7b-5p	EIF4G2	1982	ENSG00000110321	PAR-CLIP	21572407
mirtarbase	hsa-let-7b-5p	EIF4G2	1982	ENSG00000110321	PAR-CLIP	27292025
mirtarbase	hsa-let-7b-5p	FANCD2	2177	ENSG00000144554	CLASH	23622248
mirtarbase	hsa-let-7b-5p	MEF2D	4209	ENSG00000116604	PAR-CLIP	26701625
mirtarbase	hsa-let-7b-5p	CLINT1	9685	ENSG00000113282	CLASH	23622248
mirtarbase	hsa-let-7b-5p	CBFB	865	ENSG00000067955	Microarray	17699775
mirtarbase	hsa-let-7b-5p	E2F2	1870	ENSG00000007968	Immunofluorescence//Luciferase reporter assay//qRT-PCR//Western blot	27520092
mirtarbase	hsa-let-7b-5p	FEN1	2237	ENSG00000168496	CLASH	23622248
mirtarbase	hsa-let-7b-5p	PLK1	5347	ENSG00000166851	CLASH	23622248
mirtarbase	hsa-let-7b-5p	GATA6	2627	ENSG00000141448	CLASH	23622248
mirtarbase	hsa-let-7b-5p	RDX	5962	ENSG00000137710	Proteomics	18668040
mirtarbase	hsa-let-7b-5p	RDX	5962	ENSG00000137710	PAR-CLIP	23446348
mirtarbase	hsa-let-7b-5p	RDX	5962	ENSG00000137710	PAR-CLIP	21572407
mirtarbase	hsa-let-7b-5p	RDX	5962	ENSG00000137710	PAR-CLIP	26701625
mirtarbase	hsa-let-7b-5p	SOD2	6648	ENSG00000112096	PAR-CLIP	22012620
mirtarbase	hsa-let-7b-5p	TNPO1	3842	ENSG00000083312	CLASH	23622248
mirtarbase	hsa-let-7b-5p	PDS5A	23244	ENSG00000121892	CLASH	23622248
mirtarbase	hsa-let-7b-5p	LEFTY1	10637	ENSG00000243709	PAR-CLIP	22012620
mirtarbase	hsa-let-7b-5p	TPD52L2	7165	ENSG00000101150	CLASH	23622248
mirtarbase	hsa-let-7b-5p	CS	1431	ENSG00000062485	Proteomics	18668040
mirtarbase	hsa-let-7b-5p	ENTPD4	9583	ENSG00000197217	CLASH	23622248
mirtarbase	hsa-let-7b-5p	WNK1	65125	ENSG00000060237	CLASH	23622248
mirtarbase	hsa-let-7b-5p	CCNJ	54619	ENSG00000107443	Microarray	17699775
mirtarbase	hsa-let-7b-5p	HSF2	3298	ENSG00000025156	CLASH	23622248
mirtarbase	hsa-let-7b-5p	CTCF	10664	ENSG00000102974	CLASH	23622248
mirtarbase	hsa-let-7b-5p	EPB41L3	23136	ENSG00000082397	CLASH	23622248
mirtarbase	hsa-let-7b-5p	FXR2	9513	ENSG00000129245	CLASH	23622248
mirtarbase	hsa-let-7b-5p	ABCF1	23	ENSG00000204574	CLASH	23622248
mirtarbase	hsa-let-7b-5p	ABCF1	23	ENSG00000232169	CLASH	23622248
mirtarbase	hsa-let-7b-5p	ABCF1	23	ENSG00000225989	CLASH	23622248
mirtarbase	hsa-let-7b-5p	ABCF1	23	ENSG00000206490	CLASH	23622248
mirtarbase	hsa-let-7b-5p	ABCF1	23	ENSG00000236342	CLASH	23622248
mirtarbase	hsa-let-7b-5p	ABCF1	23	ENSG00000231129	CLASH	23622248
mirtarbase	hsa-let-7b-5p	ABCF1	23	ENSG00000236149	CLASH	23622248
mirtarbase	hsa-let-7b-5p	ACPP	55	ENSG00000014257	Proteomics	18668040
mirtarbase	hsa-let-7b-5p	ACTA1	58	ENSG00000143632	PAR-CLIP	21572407
mirtarbase	hsa-let-7b-5p	ACTB	60	ENSG00000075624	CLASH	23622248
mirtarbase	hsa-let-7b-5p	ACTG1	71	ENSG00000184009	CLASH	23622248
mirtarbase	hsa-let-7b-5p	ACTG1	71	ENSG00000184009	Luciferase reporter assay//Reporter assay;Other	15131085
mirtarbase	hsa-let-7b-5p	ACTN4	81	ENSG00000130402	CLASH	23622248
mirtarbase	hsa-let-7b-5p	ACVR1	90	ENSG00000115170	Luciferase reporter assay//Microarray//qRT-PCR	22995917
mirtarbase	hsa-let-7b-5p	ADH5	128	ENSG00000197894	HITS-CLIP	23313552
mirtarbase	hsa-let-7b-5p	ADH5	128	ENSG00000197894	PAR-CLIP	26701625
mirtarbase	hsa-let-7b-5p	ADH5	128	ENSG00000197894	PAR-CLIP	27292025
mirtarbase	hsa-let-7b-5p	AGL	178	ENSG00000162688	Proteomics	18668040
mirtarbase	hsa-let-7b-5p	AK4	205	ENSG00000162433	PAR-CLIP	23446348
mirtarbase	hsa-let-7b-5p	AK4	205	ENSG00000162433	PAR-CLIP	20371350
mirtarbase	hsa-let-7b-5p	AMD1	262	ENSG00000123505	HITS-CLIP	23313552
mirtarbase	hsa-let-7b-5p	BIRC5	332	ENSG00000089685	CLASH	23622248
mirtarbase	hsa-let-7b-5p	APRT	353	ENSG00000198931	Proteomics	18668040
mirtarbase	hsa-let-7b-5p	AR	367	ENSG00000169083	CLASH	23622248
mirtarbase	hsa-let-7b-5p	ATOX1	475	ENSG00000177556	CLASH	23622248
mirtarbase	hsa-let-7b-5p	ATP1A1	476	ENSG00000163399	CLASH	23622248
mirtarbase	hsa-let-7b-5p	ATP2A2	488	ENSG00000174437	Proteomics	18668040
mirtarbase	hsa-let-7b-5p	ATP2A2	488	ENSG00000174437	CLASH	23622248
mirtarbase	hsa-let-7b-5p	ATP6V0A1	535	ENSG00000033627	pSILAC//Proteomics;Other	18668040
mirtarbase	hsa-let-7b-5p	AUP1	550	ENSG00000115307	CLASH	23622248
mirtarbase	hsa-let-7b-5p	BCAT1	586	ENSG00000060982	CLASH	23622248
mirtarbase	hsa-let-7b-5p	BGLAP	632	ENSG00000242252	Proteomics	18668040
mirtarbase	hsa-let-7b-5p	VPS51	738	ENSG00000149823	Proteomics	18668040
mirtarbase	hsa-let-7b-5p	CA12	771	ENSG00000074410	Proteomics	18668040
mirtarbase	hsa-let-7b-5p	CALU	813	ENSG00000128595	PAR-CLIP	20371350
mirtarbase	hsa-let-7b-5p	CAPG	822	ENSG00000042493	pSILAC//Proteomics;Other	18668040
mirtarbase	hsa-let-7b-5p	CCNB1	891	ENSG00000134057	CLASH	23622248
mirtarbase	hsa-let-7b-5p	CCNF	899	ENSG00000162063	Microarray	17699775
mirtarbase	hsa-let-7b-5p	CCNF	899	ENSG00000162063	CLASH	23622248
mirtarbase	hsa-let-7b-5p	CCNT2	905	ENSG00000082258	PAR-CLIP	21572407
mirtarbase	hsa-let-7b-5p	ENTPD6	955	ENSG00000197586	CLASH	23622248
mirtarbase	hsa-let-7b-5p	CD81	975	ENSG00000110651	CLASH	23622248
mirtarbase	hsa-let-7b-5p	CD151	977	ENSG00000177697	CLASH	23622248
mirtarbase	hsa-let-7b-5p	CENPB	1059	ENSG00000125817	Proteomics	18668040
mirtarbase	hsa-let-7b-5p	CHD1	1105	ENSG00000153922	Proteomics	18668040
mirtarbase	hsa-let-7b-5p	CHD3	1107	ENSG00000170004	Proteomics	18668040
mirtarbase	hsa-let-7b-5p	CHD3	1107	ENSG00000170004	CLASH	23622248
mirtarbase	hsa-let-7b-5p	CHD4	1108	ENSG00000111642	Proteomics	18668040
mirtarbase	hsa-let-7b-5p	CHD4	1108	ENSG00000111642	CLASH	23622248
mirtarbase	hsa-let-7b-5p	CKS2	1164	ENSG00000123975	CLASH	23622248
mirtarbase	hsa-let-7b-5p	AP1S1	1174	ENSG00000106367	PAR-CLIP	23592263
mirtarbase	hsa-let-7b-5p	AP1S1	1174	ENSG00000106367	PAR-CLIP	26701625
mirtarbase	hsa-let-7b-5p	COX7B	1349	ENSG00000131174	Proteomics	18668040
mirtarbase	hsa-let-7b-5p	CRY2	1408	ENSG00000121671	PAR-CLIP	23592263
mirtarbase	hsa-let-7b-5p	CRY2	1408	ENSG00000121671	PAR-CLIP	26701625
mirtarbase	hsa-let-7b-5p	CSNK1D	1453	ENSG00000141551	pSILAC//Proteomics;Other	18668040
mirtarbase	hsa-let-7b-5p	CSNK2A1	1457	ENSG00000101266	CLASH	23622248
mirtarbase	hsa-let-7b-5p	CTBP2	1488	ENSG00000175029	CLASH	23622248
mirtarbase	hsa-let-7b-5p	CTPS1	1503	ENSG00000171793	Proteomics	18668040
mirtarbase	hsa-let-7b-5p	CTPS1	1503	ENSG00000171793	HITS-CLIP	23313552
mirtarbase	hsa-let-7b-5p	CUX1	1523	ENSG00000257923	CLASH	23622248
mirtarbase	hsa-let-7b-5p	CYP2J2	1573	ENSG00000134716	Luciferase reporter assay//qRT-PCR//Western blot	22761738
mirtarbase	hsa-let-7b-5p	DDX10	1662	ENSG00000178105	Proteomics	18668040
mirtarbase	hsa-let-7b-5p	DFFA	1676	ENSG00000160049	CLASH	23622248
mirtarbase	hsa-let-7b-5p	TIMM8A	1678	ENSG00000126953	Proteomics	18668040
mirtarbase	hsa-let-7b-5p	DIAPH1	1729	ENSG00000131504	Proteomics	18668040
mirtarbase	hsa-let-7b-5p	DIAPH1	1729	ENSG00000131504	CLASH	23622248
mirtarbase	hsa-let-7b-5p	DLAT	1737	ENSG00000150768	Proteomics	18668040
mirtarbase	hsa-let-7b-5p	DMD	1756	ENSG00000198947	Microarray	17699775
mirtarbase	hsa-let-7b-5p	DYNC1H1	1778	ENSG00000197102	CLASH	23622248
mirtarbase	hsa-let-7b-5p	DRG2	1819	ENSG00000108591	Proteomics	18668040
mirtarbase	hsa-let-7b-5p	ARID3A	1820	ENSG00000116017	Microarray	17699775
mirtarbase	hsa-let-7b-5p	ARID3A	1820	ENSG00000116017	PAR-CLIP	23592263
mirtarbase	hsa-let-7b-5p	RCAN1	1827	ENSG00000159200	Microarray	17699775
mirtarbase	hsa-let-7b-5p	DSG2	1829	ENSG00000046604	Proteomics	18668040
mirtarbase	hsa-let-7b-5p	DSP	1832	ENSG00000096696	pSILAC//Proteomics;Other	18668040
mirtarbase	hsa-let-7b-5p	DSP	1832	ENSG00000096696	CLASH	23622248
mirtarbase	hsa-let-7b-5p	DUSP1	1843	ENSG00000120129	PAR-CLIP	21572407
mirtarbase	hsa-let-7b-5p	DVL3	1857	ENSG00000161202	PAR-CLIP	23446348
mirtarbase	hsa-let-7b-5p	EDN1	1906	ENSG00000078401	PAR-CLIP	23592263
mirtarbase	hsa-let-7b-5p	EEF1A1	1915	ENSG00000156508	CLASH	23622248
mirtarbase	hsa-let-7b-5p	EEF2	1938	ENSG00000167658	CLASH	23622248
mirtarbase	hsa-let-7b-5p	EIF4A1	1973	ENSG00000161960	Proteomics	18668040
mirtarbase	hsa-let-7b-5p	EIF4A2	1974	ENSG00000156976	Proteomics	18668040
mirtarbase	hsa-let-7b-5p	ENG	2022	ENSG00000106991	Proteomics	18668040
mirtarbase	hsa-let-7b-5p	EP300	2033	ENSG00000100393	CLASH	23622248
mirtarbase	hsa-let-7b-5p	EPHA4	2043	ENSG00000116106	PAR-CLIP	21572407
mirtarbase	hsa-let-7b-5p	F2	2147	ENSG00000180210	Proteomics	18668040
mirtarbase	hsa-let-7b-5p	ACSL1	2180	ENSG00000151726	Proteomics	18668040
mirtarbase	hsa-let-7b-5p	FLII	2314	ENSG00000177731	CLASH	23622248
mirtarbase	hsa-let-7b-5p	FLNA	2316	ENSG00000196924	CLASH	23622248
mirtarbase	hsa-let-7b-5p	FPR1	2357	ENSG00000171051	HITS-CLIP	23313552
mirtarbase	hsa-let-7b-5p	FXN	2395	ENSG00000165060	PAR-CLIP	23592263
mirtarbase	hsa-let-7b-5p	GABPB1	2553	ENSG00000104064	PAR-CLIP	23592263
mirtarbase	hsa-let-7b-5p	GABPB1	2553	ENSG00000104064	HITS-CLIP	23313552
mirtarbase	hsa-let-7b-5p	GALNT2	2590	ENSG00000143641	Proteomics	18668040
mirtarbase	hsa-let-7b-5p	GAPDH	2597	ENSG00000111640	CLASH	23622248
mirtarbase	hsa-let-7b-5p	GATM	2628	ENSG00000171766	PAR-CLIP	26701625
mirtarbase	hsa-let-7b-5p	NR6A1	2649	ENSG00000148200	PAR-CLIP	23592263
mirtarbase	hsa-let-7b-5p	GLB1	2720	ENSG00000170266	Proteomics	18668040
mirtarbase	hsa-let-7b-5p	GLO1	2739	ENSG00000124767	Proteomics	18668040
mirtarbase	hsa-let-7b-5p	GLO1	2739	ENSG00000124767	PAR-CLIP	23592263
mirtarbase	hsa-let-7b-5p	GNAS	2778	ENSG00000087460	CLASH	23622248
mirtarbase	hsa-let-7b-5p	GNB1	2782	ENSG00000078369	CLASH	23622248
mirtarbase	hsa-let-7b-5p	GNG5	2787	ENSG00000174021	PAR-CLIP	20371350
mirtarbase	hsa-let-7b-5p	GNG5	2787	ENSG00000174021	PAR-CLIP	27292025
mirtarbase	hsa-let-7b-5p	GOLGA4	2803	ENSG00000144674	PAR-CLIP	20371350
mirtarbase	hsa-let-7b-5p	GPI	2821	ENSG00000105220	CLASH	23622248
mirtarbase	hsa-let-7b-5p	GPM6B	2824	ENSG00000046653	CLASH	23622248
mirtarbase	hsa-let-7b-5p	GPX7	2882	ENSG00000116157	Microarray	17699775
mirtarbase	hsa-let-7b-5p	GSPT1	2935	ENSG00000103342	Proteomics	18668040
mirtarbase	hsa-let-7b-5p	GSR	2936	ENSG00000104687	Proteomics	18668040
mirtarbase	hsa-let-7b-5p	GSR	2936	ENSG00000104687	CLASH	23622248
mirtarbase	hsa-let-7b-5p	GTF3C1	2975	ENSG00000077235	CLASH	23622248
mirtarbase	hsa-let-7b-5p	GYG1	2992	ENSG00000163754	CLASH	23622248
mirtarbase	hsa-let-7b-5p	GYS2	2998	ENSG00000111713	Proteomics	18668040
mirtarbase	hsa-let-7b-5p	HADHA	3030	ENSG00000084754	CLASH	23622248
mirtarbase	hsa-let-7b-5p	HTT	3064	ENSG00000197386	CLASH	23622248
mirtarbase	hsa-let-7b-5p	HELLS	3070	ENSG00000119969	Proteomics	18668040
mirtarbase	hsa-let-7b-5p	HK1	3098	ENSG00000156515	CLASH	23622248
mirtarbase	hsa-let-7b-5p	HMGCS1	3157	ENSG00000112972	CLASH	23622248
mirtarbase	hsa-let-7b-5p	HNRNPL	3191	ENSG00000104824	CLASH	23622248
mirtarbase	hsa-let-7b-5p	AGFG2	3268	ENSG00000106351	CLASH	23622248
mirtarbase	hsa-let-7b-5p	HSPA1B	3304	ENSG00000232804	CLASH	23622248
mirtarbase	hsa-let-7b-5p	HSPA1B	3304	ENSG00000204388	CLASH	23622248
mirtarbase	hsa-let-7b-5p	HSPA1B	3304	ENSG00000231555	CLASH	23622248
mirtarbase	hsa-let-7b-5p	HSPA1B	3304	ENSG00000212866	CLASH	23622248
mirtarbase	hsa-let-7b-5p	HSPA1B	3304	ENSG00000224501	CLASH	23622248
mirtarbase	hsa-let-7b-5p	HSP90AA1	3320	ENSG00000080824	CLASH	23622248
mirtarbase	hsa-let-7b-5p	IGSF3	3321	ENSG00000143061	Proteomics	18668040
mirtarbase	hsa-let-7b-5p	IDI1	3422	ENSG00000067064	Proteomics	18668040
mirtarbase	hsa-let-7b-5p	IFRD1	3475	ENSG00000006652	pSILAC//Proteomics;Other	18668040
mirtarbase	hsa-let-7b-5p	IGF1R	3480	ENSG00000140443	Immunohistochemistry//Luciferase reporter assay//QRTPCR//Western blot	23482325
mirtarbase	hsa-let-7b-5p	IGF1R	3480	ENSG00000140443	PAR-CLIP	23592263
mirtarbase	hsa-let-7b-5p	IGF1R	3480	ENSG00000140443	PAR-CLIP	24398324
mirtarbase	hsa-let-7b-5p	IGF1R	3480	ENSG00000140443	PAR-CLIP	23446348
mirtarbase	hsa-let-7b-5p	IGF1R	3480	ENSG00000140443	PAR-CLIP	21572407
mirtarbase	hsa-let-7b-5p	IGHMBP2	3508	ENSG00000132740	CLASH	23622248
mirtarbase	hsa-let-7b-5p	RBPJ	3516	ENSG00000168214	CLASH	23622248
mirtarbase	hsa-let-7b-5p	IMPDH1	3614	ENSG00000106348	Proteomics	18668040
mirtarbase	hsa-let-7b-5p	IMPDH2	3615	ENSG00000178035	Proteomics	18668040
mirtarbase	hsa-let-7b-5p	ITGA3	3675	ENSG00000005884	HITS-CLIP	23706177
mirtarbase	hsa-let-7b-5p	ITGA3	3675	ENSG00000005884	HITS-CLIP	23313552
mirtarbase	hsa-let-7b-5p	ITGB5	3693	ENSG00000082781	CLASH	23622248
mirtarbase	hsa-let-7b-5p	KCNC4	3749	ENSG00000116396	CLASH	23622248
mirtarbase	hsa-let-7b-5p	KIFC1	3833	ENSG00000204197	CLASH	23622248
mirtarbase	hsa-let-7b-5p	KIFC1	3833	ENSG00000237649	CLASH	23622248
mirtarbase	hsa-let-7b-5p	KIFC1	3833	ENSG00000056678	CLASH	23622248
mirtarbase	hsa-let-7b-5p	KIFC1	3833	ENSG00000233450	CLASH	23622248
mirtarbase	hsa-let-7b-5p	KPNA5	3841	ENSG00000196911	PAR-CLIP	24398324
mirtarbase	hsa-let-7b-5p	KPNA5	3841	ENSG00000196911	PAR-CLIP	23446348
mirtarbase	hsa-let-7b-5p	KPNA5	3841	ENSG00000196911	PAR-CLIP//HITS-CLIP	21572407
mirtarbase	hsa-let-7b-5p	KPNA5	3841	ENSG00000196911	PAR-CLIP	20371350
mirtarbase	hsa-let-7b-5p	RPSA	3921	ENSG00000168028	CLASH	23622248
mirtarbase	hsa-let-7b-5p	LBR	3930	ENSG00000143815	Proteomics	18668040
mirtarbase	hsa-let-7b-5p	LPL	4023	ENSG00000175445	Proteomics	18668040
mirtarbase	hsa-let-7b-5p	LTA4H	4048	ENSG00000111144	CLASH	23622248
mirtarbase	hsa-let-7b-5p	MXD1	4084	ENSG00000059728	PAR-CLIP	21572407
mirtarbase	hsa-let-7b-5p	MAGEA3	4102	ENSG00000221867	PAR-CLIP	27292025
mirtarbase	hsa-let-7b-5p	MAGEA6	4105	ENSG00000197172	PAR-CLIP	27292025
mirtarbase	hsa-let-7b-5p	MAGEA12	4111	ENSG00000213401	PAR-CLIP	27292025
mirtarbase	hsa-let-7b-5p	MAP4	4134	ENSG00000047849	CLASH	23622248
mirtarbase	hsa-let-7b-5p	MCM4	4173	ENSG00000104738	CLASH	23622248
mirtarbase	hsa-let-7b-5p	MCM7	4176	ENSG00000166508	CLASH	23622248
mirtarbase	hsa-let-7b-5p	MDM4	4194	ENSG00000198625	CLASH	23622248
mirtarbase	hsa-let-7b-5p	MDM4	4194	ENSG00000198625	PAR-CLIP	23592263
mirtarbase	hsa-let-7b-5p	MDM4	4194	ENSG00000198625	PAR-CLIP	24398324
mirtarbase	hsa-let-7b-5p	MEF2C	4208	ENSG00000081189	CLASH	23622248
mirtarbase	hsa-let-7b-5p	MIPEP	4285	ENSG00000027001	Proteomics	18668040
mirtarbase	hsa-let-7b-5p	MLLT1	4298	ENSG00000130382	pSILAC//Proteomics;Other	18668040
mirtarbase	hsa-let-7b-5p	MOV10	4343	ENSG00000155363	CLASH	23622248
mirtarbase	hsa-let-7b-5p	MPG	4350	ENSG00000103152	Proteomics	18668040
mirtarbase	hsa-let-7b-5p	ABCC1	4363	ENSG00000103222	Proteomics	18668040
mirtarbase	hsa-let-7b-5p	MSN	4478	ENSG00000147065	CLASH	23622248
mirtarbase	hsa-let-7b-5p	MT-CO2	4513	ENSG00000198712	CLASH	23622248
mirtarbase	hsa-let-7b-5p	MTRR	4552	ENSG00000124275	pSILAC//Proteomics;Other	18668040
mirtarbase	hsa-let-7b-5p	MYO1C	4641	ENSG00000197879	CLASH	23622248
mirtarbase	hsa-let-7b-5p	MYO1E	4643	ENSG00000157483	Proteomics	18668040
mirtarbase	hsa-let-7b-5p	NACA	4666	ENSG00000196531	CLASH	23622248
mirtarbase	hsa-let-7b-5p	NAP1L1	4673	ENSG00000187109	HITS-CLIP	19536157
mirtarbase	hsa-let-7b-5p	NEDD4	4734	ENSG00000069869	pSILAC//Proteomics;Other	18668040
mirtarbase	hsa-let-7b-5p	NFATC3	4775	ENSG00000072736	CLASH	23622248
mirtarbase	hsa-let-7b-5p	NFKBIA	4792	ENSG00000100906	CLASH	23622248
mirtarbase	hsa-let-7b-5p	SLC11A2	4891	ENSG00000110911	PAR-CLIP	23592263
mirtarbase	hsa-let-7b-5p	SLC11A2	4891	ENSG00000110911	HITS-CLIP	23313552
mirtarbase	hsa-let-7b-5p	NUCB2	4925	ENSG00000070081	PAR-CLIP	23592263
mirtarbase	hsa-let-7b-5p	NVL	4931	ENSG00000143748	Proteomics	18668040
mirtarbase	hsa-let-7b-5p	ORC4	5000	ENSG00000115947	Proteomics	18668040
mirtarbase	hsa-let-7b-5p	OXA1L	5018	ENSG00000155463	Proteomics	18668040
mirtarbase	hsa-let-7b-5p	PAFAH1B3	5050	ENSG00000079462	Proteomics	18668040
mirtarbase	hsa-let-7b-5p	PAFAH2	5051	ENSG00000158006	HITS-CLIP	19536157
mirtarbase	hsa-let-7b-5p	PAX3	5077	ENSG00000135903	CLASH	23622248
mirtarbase	hsa-let-7b-5p	PCCB	5096	ENSG00000114054	Proteomics	18668040
mirtarbase	hsa-let-7b-5p	PCYT1A	5130	ENSG00000161217	Proteomics	18668040
mirtarbase	hsa-let-7b-5p	PDGFB	5155	ENSG00000100311	PAR-CLIP	27292025
mirtarbase	hsa-let-7b-5p	PDGFRA	5156	ENSG00000134853	qRT-PCR	17942906
mirtarbase	hsa-let-7b-5p	PDGFRA	5156	ENSG00000134853	Luciferase reporter assay//Microarray//qRT-PCR	22995917
mirtarbase	hsa-let-7b-5p	PDK1	5163	ENSG00000152256	Proteomics	18668040
mirtarbase	hsa-let-7b-5p	PER1	5187	ENSG00000179094	CLASH	23622248
mirtarbase	hsa-let-7b-5p	PFN1	5216	ENSG00000108518	CLASH	23622248
mirtarbase	hsa-let-7b-5p	PGM3	5238	ENSG00000013375	Proteomics	18668040
mirtarbase	hsa-let-7b-5p	PHKA1	5255	ENSG00000067177	CLASH	23622248
mirtarbase	hsa-let-7b-5p	PLAGL2	5326	ENSG00000126003	Microarray	17699775
mirtarbase	hsa-let-7b-5p	PLAGL2	5326	ENSG00000126003	PAR-CLIP	23592263
mirtarbase	hsa-let-7b-5p	PLAGL2	5326	ENSG00000126003	PAR-CLIP	26701625
mirtarbase	hsa-let-7b-5p	PLCB3	5331	ENSG00000149782	Proteomics	18668040
mirtarbase	hsa-let-7b-5p	PLCG2	5336	ENSG00000197943	PAR-CLIP	24398324
mirtarbase	hsa-let-7b-5p	PLCG2	5336	ENSG00000197943	PAR-CLIP	23446348
mirtarbase	hsa-let-7b-5p	PMAIP1	5366	ENSG00000141682	PAR-CLIP	23592263
mirtarbase	hsa-let-7b-5p	POLD2	5425	ENSG00000106628	pSILAC//Proteomics;Other	18668040
mirtarbase	hsa-let-7b-5p	POLR2A	5430	ENSG00000181222	CLASH	23622248
mirtarbase	hsa-let-7b-5p	POLR2C	5432	ENSG00000102978	pSILAC//Proteomics;Other	18668040
mirtarbase	hsa-let-7b-5p	POLR2D	5433	ENSG00000144231	PAR-CLIP	23592263
mirtarbase	hsa-let-7b-5p	POLR2D	5433	ENSG00000144231	PAR-CLIP	21572407
mirtarbase	hsa-let-7b-5p	POLR2D	5433	ENSG00000144231	PAR-CLIP	26701625
mirtarbase	hsa-let-7b-5p	POLR2H	5437	ENSG00000163882	Proteomics	18668040
mirtarbase	hsa-let-7b-5p	POLR2L	5441	ENSG00000177700	Proteomics	18668040
mirtarbase	hsa-let-7b-5p	PPID	5481	ENSG00000171497	Proteomics	18668040
mirtarbase	hsa-let-7b-5p	PPM1G	5496	ENSG00000115241	Proteomics	18668040
mirtarbase	hsa-let-7b-5p	PPP1R7	5510	ENSG00000115685	pSILAC//Proteomics;Other	18668040
mirtarbase	hsa-let-7b-5p	PRKAA2	5563	ENSG00000162409	CLASH	23622248
mirtarbase	hsa-let-7b-5p	PRKAR2A	5576	ENSG00000114302	Proteomics	18668040
mirtarbase	hsa-let-7b-5p	MAPK1	5594	ENSG00000100030	CLASH	23622248
mirtarbase	hsa-let-7b-5p	MAPK6	5597	ENSG00000069956	PAR-CLIP	21572407
mirtarbase	hsa-let-7b-5p	MAP2K2	5605	ENSG00000126934	Proteomics	18668040
mirtarbase	hsa-let-7b-5p	PRPS1	5631	ENSG00000147224	Proteomics	18668040
mirtarbase	hsa-let-7b-5p	PSMD9	5715	ENSG00000110801	Proteomics	18668040
mirtarbase	hsa-let-7b-5p	PTGFRN	5738	ENSG00000134247	CLASH	23622248
mirtarbase	hsa-let-7b-5p	PVR	5817	ENSG00000073008	Proteomics	18668040
mirtarbase	hsa-let-7b-5p	PCYT2	5833	ENSG00000185813	CLASH	23622248
mirtarbase	hsa-let-7b-5p	QDPR	5860	ENSG00000151552	PAR-CLIP	23592263
mirtarbase	hsa-let-7b-5p	RALB	5899	ENSG00000144118	CLASH	23622248
mirtarbase	hsa-let-7b-5p	DPF2	5977	ENSG00000133884	Proteomics	18668040
mirtarbase	hsa-let-7b-5p	RFC2	5982	ENSG00000049541	HITS-CLIP	23706177
mirtarbase	hsa-let-7b-5p	RPL12	6136	ENSG00000197958	CLASH	23622248
mirtarbase	hsa-let-7b-5p	MRPL12	6182	ENSG00000262814	PAR-CLIP	23592263
mirtarbase	hsa-let-7b-5p	RRAD	6236	ENSG00000166592	PAR-CLIP	22012620
mirtarbase	hsa-let-7b-5p	RRBP1	6238	ENSG00000125844	CLASH	23622248
mirtarbase	hsa-let-7b-5p	RRM1	6240	ENSG00000167325	PAR-CLIP	23592263
mirtarbase	hsa-let-7b-5p	RRM2	6241	ENSG00000171848	Microarray	17699775
mirtarbase	hsa-let-7b-5p	RRM2	6241	ENSG00000171848	Proteomics	18668040
mirtarbase	hsa-let-7b-5p	RRM2	6241	ENSG00000171848	PAR-CLIP	21572407
mirtarbase	hsa-let-7b-5p	RXRB	6257	ENSG00000227322	CLASH	23622248
mirtarbase	hsa-let-7b-5p	RXRB	6257	ENSG00000235712	CLASH	23622248
mirtarbase	hsa-let-7b-5p	RXRB	6257	ENSG00000204231	CLASH	23622248
mirtarbase	hsa-let-7b-5p	RXRB	6257	ENSG00000228333	CLASH	23622248
mirtarbase	hsa-let-7b-5p	RXRB	6257	ENSG00000206289	CLASH	23622248
mirtarbase	hsa-let-7b-5p	RXRB	6257	ENSG00000231321	CLASH	23622248
mirtarbase	hsa-let-7b-5p	SAFB	6294	ENSG00000160633	CLASH	23622248
mirtarbase	hsa-let-7b-5p	SC5D	6309	ENSG00000109929	CLASH	23622248
mirtarbase	hsa-let-7b-5p	SCD	6319	ENSG00000099194	Proteomics	18668040
mirtarbase	hsa-let-7b-5p	SCD	6319	ENSG00000099194	CLASH	23622248
mirtarbase	hsa-let-7b-5p	SEMG2	6407	ENSG00000124157	Proteomics	18668040
mirtarbase	hsa-let-7b-5p	SKI	6497	ENSG00000157933	CLASH	23622248
mirtarbase	hsa-let-7b-5p	SLC1A4	6509	ENSG00000115902	pSILAC//Proteomics;Other	18668040
mirtarbase	hsa-let-7b-5p	SLC20A1	6574	ENSG00000144136	PAR-CLIP	23592263
mirtarbase	hsa-let-7b-5p	SLC20A1	6574	ENSG00000144136	PAR-CLIP	20371350
mirtarbase	hsa-let-7b-5p	SLC25A1	6576	ENSG00000100075	Proteomics	18668040
mirtarbase	hsa-let-7b-5p	SMARCA1	6594	ENSG00000102038	Proteomics	18668040
mirtarbase	hsa-let-7b-5p	SMARCA4	6597	ENSG00000127616	Proteomics	18668040
mirtarbase	hsa-let-7b-5p	SMARCA4	6597	ENSG00000127616	CLASH	23622248
mirtarbase	hsa-let-7b-5p	SMARCB1	6598	ENSG00000099956	CLASH	23622248
mirtarbase	hsa-let-7b-5p	SMARCC1	6599	ENSG00000173473	Proteomics	18668040
mirtarbase	hsa-let-7b-5p	SMARCC2	6601	ENSG00000139613	CLASH	23622248
mirtarbase	hsa-let-7b-5p	SMARCD1	6602	ENSG00000066117	Proteomics	18668040
mirtarbase	hsa-let-7b-5p	SMARCD1	6602	ENSG00000066117	CLASH	23622248
mirtarbase	hsa-let-7b-5p	SON	6651	ENSG00000159140	CLASH	23622248
mirtarbase	hsa-let-7b-5p	SOX9	6662	ENSG00000125398	Microarray	17699775
mirtarbase	hsa-let-7b-5p	SP100	6672	ENSG00000067066	Proteomics	18668040
mirtarbase	hsa-let-7b-5p	SPR	6697	ENSG00000116096	Proteomics	18668040
mirtarbase	hsa-let-7b-5p	SPTBN2	6712	ENSG00000173898	CLASH	23622248
mirtarbase	hsa-let-7b-5p	SSR1	6745	ENSG00000124783	Microarray	17699775
mirtarbase	hsa-let-7b-5p	STAT2	6773	ENSG00000170581	HITS-CLIP	23706177
mirtarbase	hsa-let-7b-5p	STIM1	6786	ENSG00000167323	Proteomics	18668040
mirtarbase	hsa-let-7b-5p	AURKA	6790	ENSG00000087586	Microarray	17699775
mirtarbase	hsa-let-7b-5p	AURKA	6790	ENSG00000087586	Proteomics	18668040
mirtarbase	hsa-let-7b-5p	STRN	6801	ENSG00000115808	PAR-CLIP	24398324
mirtarbase	hsa-let-7b-5p	STRN	6801	ENSG00000115808	PAR-CLIP	20371350
mirtarbase	hsa-let-7b-5p	STX3	6809	ENSG00000166900	PAR-CLIP	27292025
mirtarbase	hsa-let-7b-5p	SURF4	6836	ENSG00000148248	PAR-CLIP	20371350
mirtarbase	hsa-let-7b-5p	SYT1	6857	ENSG00000067715	PAR-CLIP	26701625
mirtarbase	hsa-let-7b-5p	TCOF1	6949	ENSG00000070814	Proteomics	18668040
mirtarbase	hsa-let-7b-5p	TIAM1	7074	ENSG00000156299	CLASH	23622248
mirtarbase	hsa-let-7b-5p	NR2E1	7101	ENSG00000112333	immunoblot//Luciferase reporter assay//Northern blot//Western blot	20133835
mirtarbase	hsa-let-7b-5p	TRAPPC10	7109	ENSG00000160218	PAR-CLIP	26701625
mirtarbase	hsa-let-7b-5p	TPBG	7162	ENSG00000146242	Proteomics	18668040
mirtarbase	hsa-let-7b-5p	TPP2	7174	ENSG00000134900	Proteomics	18668040
mirtarbase	hsa-let-7b-5p	TPT1	7178	ENSG00000133112	CLASH	23622248
mirtarbase	hsa-let-7b-5p	TST	7263	ENSG00000128311	Proteomics	18668040
mirtarbase	hsa-let-7b-5p	UBE2D2	7322	ENSG00000131508	Proteomics	18668040
mirtarbase	hsa-let-7b-5p	UBE2D3	7323	ENSG00000109332	Proteomics	18668040
mirtarbase	hsa-let-7b-5p	UGT8	7368	ENSG00000174607	pSILAC//Proteomics;Other	18668040
mirtarbase	hsa-let-7b-5p	UCK2	7371	ENSG00000143179	Proteomics	18668040
mirtarbase	hsa-let-7b-5p	UTRN	7402	ENSG00000152818	CLASH	23622248
mirtarbase	hsa-let-7b-5p	VCL	7414	ENSG00000035403	PAR-CLIP	23592263
mirtarbase	hsa-let-7b-5p	YWHAE	7531	ENSG00000108953	CLASH	23622248
mirtarbase	hsa-let-7b-5p	ZNF28	7576	ENSG00000198538	PAR-CLIP	23592263
mirtarbase	hsa-let-7b-5p	ZNF148	7707	ENSG00000163848	CLASH	23622248
mirtarbase	hsa-let-7b-5p	ZMYM2	7750	ENSG00000121741	CLASH	23622248
mirtarbase	hsa-let-7b-5p	ZNF200	7752	ENSG00000010539	PAR-CLIP	21572407
mirtarbase	hsa-let-7b-5p	ZNF200	7752	ENSG00000010539	PAR-CLIP	20371350
mirtarbase	hsa-let-7b-5p	ZNF207	7756	ENSG00000010244	CLASH	23622248
mirtarbase	hsa-let-7b-5p	SLC30A1	7779	ENSG00000170385	Proteomics	18668040
mirtarbase	hsa-let-7b-5p	PXDN	7837	ENSG00000130508	pSILAC//Proteomics;Other	18668040
mirtarbase	hsa-let-7b-5p	PRRC2A	7916	ENSG00000206427	pSILAC//Proteomics	18668040
mirtarbase	hsa-let-7b-5p	PRRC2A	7916	ENSG00000206427	CLASH	23622248
mirtarbase	hsa-let-7b-5p	PRRC2A	7916	ENSG00000231825	pSILAC//Proteomics	18668040
mirtarbase	hsa-let-7b-5p	PRRC2A	7916	ENSG00000231825	CLASH	23622248
mirtarbase	hsa-let-7b-5p	PRRC2A	7916	ENSG00000225748	pSILAC//Proteomics	18668040
mirtarbase	hsa-let-7b-5p	PRRC2A	7916	ENSG00000225748	CLASH	23622248
mirtarbase	hsa-let-7b-5p	PRRC2A	7916	ENSG00000226618	pSILAC//Proteomics	18668040
mirtarbase	hsa-let-7b-5p	PRRC2A	7916	ENSG00000226618	CLASH	23622248
mirtarbase	hsa-let-7b-5p	PRRC2A	7916	ENSG00000231370	pSILAC//Proteomics	18668040
mirtarbase	hsa-let-7b-5p	PRRC2A	7916	ENSG00000231370	CLASH	23622248
mirtarbase	hsa-let-7b-5p	PRRC2A	7916	ENSG00000225164	pSILAC//Proteomics	18668040
mirtarbase	hsa-let-7b-5p	PRRC2A	7916	ENSG00000225164	CLASH	23622248
mirtarbase	hsa-let-7b-5p	PRRC2A	7916	ENSG00000204469	pSILAC//Proteomics	18668040
mirtarbase	hsa-let-7b-5p	PRRC2A	7916	ENSG00000204469	CLASH	23622248
mirtarbase	hsa-let-7b-5p	BAG6	7917	ENSG00000227761	CLASH	23622248
mirtarbase	hsa-let-7b-5p	BAG6	7917	ENSG00000096155	CLASH	23622248
mirtarbase	hsa-let-7b-5p	BAG6	7917	ENSG00000233348	CLASH	23622248
mirtarbase	hsa-let-7b-5p	BAG6	7917	ENSG00000229524	CLASH	23622248
mirtarbase	hsa-let-7b-5p	BAG6	7917	ENSG00000234651	CLASH	23622248
mirtarbase	hsa-let-7b-5p	BAG6	7917	ENSG00000228760	CLASH	23622248
mirtarbase	hsa-let-7b-5p	BAG6	7917	ENSG00000204463	CLASH	23622248
mirtarbase	hsa-let-7b-5p	ARHGEF5	7984	ENSG00000050327	CLASH	23622248
mirtarbase	hsa-let-7b-5p	NUP214	8021	ENSG00000126883	Proteomics	18668040
mirtarbase	hsa-let-7b-5p	NUP214	8021	ENSG00000126883	CLASH	23622248
mirtarbase	hsa-let-7b-5p	MLLT10	8028	ENSG00000078403	PAR-CLIP	23592263
mirtarbase	hsa-let-7b-5p	MLLT10	8028	ENSG00000078403	PAR-CLIP	27292025
mirtarbase	hsa-let-7b-5p	PDHX	8050	ENSG00000110435	Proteomics	18668040
mirtarbase	hsa-let-7b-5p	PTP4A2	8073	ENSG00000184007	CLASH	23622248
mirtarbase	hsa-let-7b-5p	KMT2D	8085	ENSG00000167548	PAR-CLIP	24398324
mirtarbase	hsa-let-7b-5p	KMT2D	8085	ENSG00000167548	PAR-CLIP	21572407
mirtarbase	hsa-let-7b-5p	COIL	8161	ENSG00000121058	Proteomics	18668040
mirtarbase	hsa-let-7b-5p	COIL	8161	ENSG00000121058	PAR-CLIP	23446348
mirtarbase	hsa-let-7b-5p	COIL	8161	ENSG00000121058	PAR-CLIP	21572407
mirtarbase	hsa-let-7b-5p	COIL	8161	ENSG00000121058	PAR-CLIP	20371350
mirtarbase	hsa-let-7b-5p	NAA10	8260	ENSG00000102030	CLASH	23622248
mirtarbase	hsa-let-7b-5p	SLC10A3	8273	ENSG00000126903	CLASH	23622248
mirtarbase	hsa-let-7b-5p	DYRK3	8444	ENSG00000143479	PAR-CLIP	26701625
mirtarbase	hsa-let-7b-5p	DHX16	8449	ENSG00000233561	Proteomics	18668040
mirtarbase	hsa-let-7b-5p	DHX16	8449	ENSG00000227222	Proteomics	18668040
mirtarbase	hsa-let-7b-5p	DHX16	8449	ENSG00000233049	Proteomics	18668040
mirtarbase	hsa-let-7b-5p	DHX16	8449	ENSG00000233418	Proteomics	18668040
mirtarbase	hsa-let-7b-5p	DHX16	8449	ENSG00000204560	Proteomics	18668040
mirtarbase	hsa-let-7b-5p	DHX16	8449	ENSG00000206486	Proteomics	18668040
mirtarbase	hsa-let-7b-5p	DHX16	8449	ENSG00000226171	Proteomics	18668040
mirtarbase	hsa-let-7b-5p	DHX16	8449	ENSG00000231377	Proteomics	18668040
mirtarbase	hsa-let-7b-5p	CUL3	8452	ENSG00000036257	Proteomics	18668040
mirtarbase	hsa-let-7b-5p	CUL2	8453	ENSG00000108094	CLASH	23622248
mirtarbase	hsa-let-7b-5p	CUL1	8454	ENSG00000055130	Proteomics	18668040
mirtarbase	hsa-let-7b-5p	THOC5	8563	ENSG00000100296	CLASH	23622248
mirtarbase	hsa-let-7b-5p	KHSRP	8570	ENSG00000088247	CLASH	23622248
mirtarbase	hsa-let-7b-5p	NOP14	8602	ENSG00000087269	Proteomics	18668040
mirtarbase	hsa-let-7b-5p	SLC25A12	8604	ENSG00000115840	Proteomics	18668040
mirtarbase	hsa-let-7b-5p	USO1	8615	ENSG00000138768	Proteomics	18668040
mirtarbase	hsa-let-7b-5p	RTCA	8634	ENSG00000137996	Proteomics	18668040
mirtarbase	hsa-let-7b-5p	RTCA	8634	ENSG00000137996	CLASH	23622248
mirtarbase	hsa-let-7b-5p	EIF3C	8663	ENSG00000184110	CLASH	23622248
mirtarbase	hsa-let-7b-5p	GBF1	8729	ENSG00000107862	CLASH	23622248
mirtarbase	hsa-let-7b-5p	RNMT	8731	ENSG00000101654	Proteomics	18668040
mirtarbase	hsa-let-7b-5p	TNFSF12	8742	ENSG00000239697	CLASH	23622248
mirtarbase	hsa-let-7b-5p	TNFSF9	8744	ENSG00000125657	PAR-CLIP	23592263
mirtarbase	hsa-let-7b-5p	TNFSF9	8744	ENSG00000125657	PAR-CLIP	26701625
mirtarbase	hsa-let-7b-5p	SNAP23	8773	ENSG00000092531	pSILAC//Proteomics;Other	18668040
mirtarbase	hsa-let-7b-5p	TNFRSF10B	8795	ENSG00000120889	qRT-PCR//Western blot	24120475
mirtarbase	hsa-let-7b-5p	PEX11B	8799	ENSG00000131779	Proteomics	18668040
mirtarbase	hsa-let-7b-5p	PEX11B	8799	ENSG00000131779	PAR-CLIP	21572407
mirtarbase	hsa-let-7b-5p	TRIM24	8805	ENSG00000122779	Proteomics	18668040
mirtarbase	hsa-let-7b-5p	TRIM24	8805	ENSG00000122779	CLASH	23622248
mirtarbase	hsa-let-7b-5p	CCNK	8812	ENSG00000090061	Proteomics	18668040
mirtarbase	hsa-let-7b-5p	SLC5A6	8884	ENSG00000138074	PAR-CLIP	24398324
mirtarbase	hsa-let-7b-5p	SLC5A6	8884	ENSG00000138074	PAR-CLIP	21572407
mirtarbase	hsa-let-7b-5p	EIF2B3	8891	ENSG00000070785	Proteomics	18668040
mirtarbase	hsa-let-7b-5p	CCNA1	8900	ENSG00000133101	Reporter assay	18379589
mirtarbase	hsa-let-7b-5p	MBD2	8932	ENSG00000134046	PAR-CLIP	24398324
mirtarbase	hsa-let-7b-5p	MBD2	8932	ENSG00000134046	PAR-CLIP	23446348
mirtarbase	hsa-let-7b-5p	MBD2	8932	ENSG00000134046	PAR-CLIP	21572407
mirtarbase	hsa-let-7b-5p	MBD2	8932	ENSG00000134046	PAR-CLIP	20371350
mirtarbase	hsa-let-7b-5p	WASF1	8936	ENSG00000112290	CLASH	23622248
mirtarbase	hsa-let-7b-5p	BAZ1B	9031	ENSG00000009954	Proteomics	18668040
mirtarbase	hsa-let-7b-5p	BAZ1B	9031	ENSG00000009954	CLASH	23622248
mirtarbase	hsa-let-7b-5p	UBA3	9039	ENSG00000144744	Proteomics	18668040
mirtarbase	hsa-let-7b-5p	UBE2M	9040	ENSG00000130725	Proteomics	18668040
mirtarbase	hsa-let-7b-5p	MAP7	9053	ENSG00000135525	Proteomics	18668040
mirtarbase	hsa-let-7b-5p	PAPSS1	9061	ENSG00000138801	Proteomics	18668040
mirtarbase	hsa-let-7b-5p	CLDN12	9069	ENSG00000157224	PAR-CLIP	24398324
mirtarbase	hsa-let-7b-5p	CLDN12	9069	ENSG00000157224	PAR-CLIP	23446348
mirtarbase	hsa-let-7b-5p	CLDN12	9069	ENSG00000157224	PAR-CLIP	20371350
mirtarbase	hsa-let-7b-5p	CLDN12	9069	ENSG00000157224	PAR-CLIP	27292025
mirtarbase	hsa-let-7b-5p	USP14	9097	ENSG00000101557	CLASH	23622248
mirtarbase	hsa-let-7b-5p	USP10	9100	ENSG00000103194	Proteomics	18668040
mirtarbase	hsa-let-7b-5p	ATG12	9140	ENSG00000145782	PAR-CLIP	23592263
mirtarbase	hsa-let-7b-5p	DDX21	9188	ENSG00000165732	Proteomics	18668040
mirtarbase	hsa-let-7b-5p	DEDD	9191	ENSG00000158796	CLASH	23622248
mirtarbase	hsa-let-7b-5p	TIAF1	9220	ENSG00000221995	PAR-CLIP	26701625
mirtarbase	hsa-let-7b-5p	NOLC1	9221	ENSG00000166197	Proteomics	18668040
mirtarbase	hsa-let-7b-5p	TBRG4	9238	ENSG00000136270	Proteomics	18668040
mirtarbase	hsa-let-7b-5p	ATP6V1F	9296	ENSG00000128524	pSILAC//Proteomics;Other	18668040
mirtarbase	hsa-let-7b-5p	ATP6V1F	9296	ENSG00000128524	PAR-CLIP	23592263
mirtarbase	hsa-let-7b-5p	ATP6V1F	9296	ENSG00000128524	PAR-CLIP	24398324
mirtarbase	hsa-let-7b-5p	ATP6V1F	9296	ENSG00000128524	PAR-CLIP	26701625
mirtarbase	hsa-let-7b-5p	ATP6V1F	9296	ENSG00000128524	PAR-CLIP	27292025
mirtarbase	hsa-let-7b-5p	COPS2	9318	ENSG00000166200	Proteomics	18668040
mirtarbase	hsa-let-7b-5p	TRIP12	9320	ENSG00000153827	Proteomics	18668040
mirtarbase	hsa-let-7b-5p	GTF3C4	9329	ENSG00000125484	Proteomics	18668040
mirtarbase	hsa-let-7b-5p	SLC9A3R1	9368	ENSG00000109062	Proteomics	18668040
mirtarbase	hsa-let-7b-5p	CIAO1	9391	ENSG00000144021	pSILAC//Proteomics;Other	18668040
mirtarbase	hsa-let-7b-5p	FADS2	9415	ENSG00000134824	pSILAC//Proteomics;Other	18668040
mirtarbase	hsa-let-7b-5p	FADS2	9415	ENSG00000134824	CLASH	23622248
mirtarbase	hsa-let-7b-5p	HAND1	9421	ENSG00000113196	CLASH	23622248
mirtarbase	hsa-let-7b-5p	HAND1	9421	ENSG00000113196	PAR-CLIP	21572407
mirtarbase	hsa-let-7b-5p	QKI	9444	ENSG00000112531	CLASH	23622248
mirtarbase	hsa-let-7b-5p	PCYT1B	9468	ENSG00000102230	Proteomics	18668040
mirtarbase	hsa-let-7b-5p	ONECUT2	9480	ENSG00000119547	PAR-CLIP	23446348
mirtarbase	hsa-let-7b-5p	EEF1E1	9521	ENSG00000124802	Proteomics	18668040
mirtarbase	hsa-let-7b-5p	SCAMP1	9522	ENSG00000085365	Proteomics	18668040
mirtarbase	hsa-let-7b-5p	BAG5	9529	ENSG00000166170	Proteomics	18668040
mirtarbase	hsa-let-7b-5p	ATP6V1G1	9550	ENSG00000136888	PAR-CLIP	22100165
mirtarbase	hsa-let-7b-5p	ATP6V1G1	9550	ENSG00000136888	PAR-CLIP	22291592
mirtarbase	hsa-let-7b-5p	ATP6V1G1	9550	ENSG00000136888	PAR-CLIP	23446348
mirtarbase	hsa-let-7b-5p	SOX13	9580	ENSG00000143842	CLASH	23622248
mirtarbase	hsa-let-7b-5p	NUP155	9631	ENSG00000113569	Proteomics	18668040
mirtarbase	hsa-let-7b-5p	NUP155	9631	ENSG00000113569	CLASH	23622248
mirtarbase	hsa-let-7b-5p	NUP155	9631	ENSG00000113569	PAR-CLIP	23446348
mirtarbase	hsa-let-7b-5p	NUP155	9631	ENSG00000113569	PAR-CLIP	21572407
mirtarbase	hsa-let-7b-5p	NUP155	9631	ENSG00000113569	PAR-CLIP	20371350
mirtarbase	hsa-let-7b-5p	SH3PXD2A	9644	ENSG00000107957	CLASH	23622248
mirtarbase	hsa-let-7b-5p	CTR9	9646	ENSG00000198730	CLASH	23622248
mirtarbase	hsa-let-7b-5p	HS2ST1	9653	ENSG00000153936	Proteomics	18668040
mirtarbase	hsa-let-7b-5p	KDM4A	9682	ENSG00000066135	CLASH	23622248
mirtarbase	hsa-let-7b-5p	BZW1	9689	ENSG00000082153	PAR-CLIP	23592263
mirtarbase	hsa-let-7b-5p	BZW1	9689	ENSG00000082153	PAR-CLIP	20371350
mirtarbase	hsa-let-7b-5p	BZW1	9689	ENSG00000082153	PAR-CLIP	26701625
mirtarbase	hsa-let-7b-5p	PUM1	9698	ENSG00000134644	Proteomics	18668040
mirtarbase	hsa-let-7b-5p	PUM1	9698	ENSG00000134644	CLASH	23622248
mirtarbase	hsa-let-7b-5p	ESPL1	9700	ENSG00000135476	PAR-CLIP	23446348
mirtarbase	hsa-let-7b-5p	ESPL1	9700	ENSG00000135476	PAR-CLIP	21572407
mirtarbase	hsa-let-7b-5p	EIF4A3	9775	ENSG00000141543	HITS-CLIP	23706177
mirtarbase	hsa-let-7b-5p	SNX17	9784	ENSG00000115234	PAR-CLIP	22291592
mirtarbase	hsa-let-7b-5p	SCRN1	9805	ENSG00000136193	Proteomics	18668040
mirtarbase	hsa-let-7b-5p	RNF40	9810	ENSG00000103549	Proteomics	18668040
mirtarbase	hsa-let-7b-5p	EFCAB14	9813	ENSG00000159658	CLASH	23622248
mirtarbase	hsa-let-7b-5p	TSC22D2	9819	ENSG00000196428	PAR-CLIP	23592263
mirtarbase	hsa-let-7b-5p	TSC22D2	9819	ENSG00000196428	PAR-CLIP	24398324
mirtarbase	hsa-let-7b-5p	AREL1	9870	ENSG00000119682	PAR-CLIP	23592263
mirtarbase	hsa-let-7b-5p	ZC3H11A	9877	ENSG00000058673	Proteomics	18668040
mirtarbase	hsa-let-7b-5p	SMG7	9887	ENSG00000116698	CLASH	23622248
mirtarbase	hsa-let-7b-5p	UBAP2L	9898	ENSG00000143569	Proteomics	18668040
mirtarbase	hsa-let-7b-5p	UBAP2L	9898	ENSG00000143569	CLASH	23622248
mirtarbase	hsa-let-7b-5p	RBM19	9904	ENSG00000122965	pSILAC//Proteomics;Other	18668040
mirtarbase	hsa-let-7b-5p	NCAPD2	9918	ENSG00000010292	CLASH	23622248
mirtarbase	hsa-let-7b-5p	SEC16A	9919	ENSG00000148396	Proteomics	18668040
mirtarbase	hsa-let-7b-5p	ZBTB5	9925	ENSG00000168795	PAR-CLIP	23592263
mirtarbase	hsa-let-7b-5p	ZBTB5	9925	ENSG00000168795	PAR-CLIP	24398324
mirtarbase	hsa-let-7b-5p	ZBTB5	9925	ENSG00000168795	PAR-CLIP	21572407
mirtarbase	hsa-let-7b-5p	ZBTB5	9925	ENSG00000168795	PAR-CLIP	20371350
mirtarbase	hsa-let-7b-5p	LPGAT1	9926	ENSG00000123684	Proteomics	18668040
mirtarbase	hsa-let-7b-5p	USP15	9958	ENSG00000135655	Proteomics	18668040
mirtarbase	hsa-let-7b-5p	MED13	9969	ENSG00000108510	CLASH	23622248
mirtarbase	hsa-let-7b-5p	NUP153	9972	ENSG00000124789	CLASH	23622248
mirtarbase	hsa-let-7b-5p	HNRNPDL	9987	ENSG00000152795	qRT-PCR	17942906
mirtarbase	hsa-let-7b-5p	CHAF1A	10036	ENSG00000167670	Proteomics	18668040
mirtarbase	hsa-let-7b-5p	SCAMP3	10067	ENSG00000263290	qRT-PCR	17942906
mirtarbase	hsa-let-7b-5p	SCAMP3	10067	ENSG00000116521	qRT-PCR	17942906
mirtarbase	hsa-let-7b-5p	HUWE1	10075	ENSG00000086758	CLASH	23622248
mirtarbase	hsa-let-7b-5p	TSPAN3	10099	ENSG00000140391	CLASH	23622248
mirtarbase	hsa-let-7b-5p	NUBP2	10101	ENSG00000095906	Proteomics	18668040
mirtarbase	hsa-let-7b-5p	RBM12	10137	ENSG00000244462	CLASH	23622248
mirtarbase	hsa-let-7b-5p	FARP1	10160	ENSG00000152767	Microarray	17699775
mirtarbase	hsa-let-7b-5p	LPCAT3	10162	ENSG00000111684	Proteomics	18668040
mirtarbase	hsa-let-7b-5p	SLC25A13	10165	ENSG00000004864	pSILAC//Proteomics;Other	18668040
mirtarbase	hsa-let-7b-5p	SLC25A13	10165	ENSG00000004864	CLASH	23622248
mirtarbase	hsa-let-7b-5p	ALG3	10195	ENSG00000214160	pSILAC//Proteomics;Other	18668040
mirtarbase	hsa-let-7b-5p	PSME3	10197	ENSG00000131467	Proteomics	18668040
mirtarbase	hsa-let-7b-5p	PSME3	10197	ENSG00000131467	CLASH	23622248
mirtarbase	hsa-let-7b-5p	NME6	10201	ENSG00000172113	Proteomics	18668040
mirtarbase	hsa-let-7b-5p	GDF11	10220	ENSG00000135414	CLASH	23622248
mirtarbase	hsa-let-7b-5p	ZNF443	10224	ENSG00000180855	HITS-CLIP	23313552
mirtarbase	hsa-let-7b-5p	DCAF7	10238	ENSG00000136485	CLASH	23622248
mirtarbase	hsa-let-7b-5p	CALCOCO2	10241	ENSG00000136436	pSILAC//Proteomics;Other	18668040
mirtarbase	hsa-let-7b-5p	AKAP8	10270	ENSG00000105127	pSILAC//Proteomics;Other	18668040
mirtarbase	hsa-let-7b-5p	AKAP8	10270	ENSG00000105127	PAR-CLIP	21572407
mirtarbase	hsa-let-7b-5p	AKAP8	10270	ENSG00000105127	PAR-CLIP	20371350
mirtarbase	hsa-let-7b-5p	SIGMAR1	10280	ENSG00000147955	Microarray	17699775
mirtarbase	hsa-let-7b-5p	SIGMAR1	10280	ENSG00000147955	pSILAC//Proteomics	18668040
mirtarbase	hsa-let-7b-5p	AKR1A1	10327	ENSG00000117448	Proteomics	18668040
mirtarbase	hsa-let-7b-5p	PCGF3	10336	ENSG00000185619	CLASH	23622248
mirtarbase	hsa-let-7b-5p	PCGF3	10336	ENSG00000185619	PAR-CLIP	23592263
mirtarbase	hsa-let-7b-5p	PCGF3	10336	ENSG00000185619	PAR-CLIP	23446348
mirtarbase	hsa-let-7b-5p	PCGF3	10336	ENSG00000185619	PAR-CLIP	20371350
mirtarbase	hsa-let-7b-5p	WARS2	10352	ENSG00000116874	Proteomics	18668040
[truncated: 6,913 more rows]

## Sheet: I_Enriched_terms
Gene Set	miRNA regulation	loss	gene.tested	coef	std.err	t.value	p.value	adj.p.val	Target_Gene	Library
[truncated: 410 more rows]

[truncated: 1 more sheets: J_SIAMCAT_MITOS_FIT_and_stool]
